# Supplementary material for: Comprehensive analysis of molecular mechanism and a novel prognostic signature based on small nuclear RNA biomarkers in gastric cancer patients
Source: Open Med (Wars). 2022 May 30;17(1):991–1006. doi: 10.1515/med-2022-0493 (PMC9164292; doi:10.1515/med-2022-0493)
Supplement: Supplementary Table [file med-2022-0493-sm.xlsx]

## Sheet: Table S1
Table S1. List of differential expression folds of all snRNAs between cancer and adjacent non-tumor tissues of gastric cancer patients in TCGA cohort
ID	logFC	logCPM	PValue	FDR
RNU6-438P|ENSG00000202431|snRNA	3.45955	10.9854	3.52963e-06	6.51805e-05
RNU6-117P|ENSG00000202285|snRNA	3.44732	10.5383	5.0445e-05	0.000635149
RNU6-1238P|ENSG00000253024|snRNA	3.30141	12.2294	6.64219e-07	1.90645e-05
RNU7-143P|ENSG00000252590|snRNA	3.00343	10.7699	6.88251e-07	1.90645e-05
RNU6-705P|ENSG00000222533|snRNA	2.9358	11.0911	3.09024e-06	6.34072e-05
RNU7-159P|ENSG00000238562|snRNA	2.92903	11.155	0.000292737	0.00238495
RNU6-403P|ENSG00000200033|snRNA	2.58166	11.4785	2.57973e-06	5.71668e-05
RNU1-72P|ENSG00000199846|snRNA	2.51535	10.9884	1.26453e-07	5.00393e-06
RNU6-80P|ENSG00000206922|snRNA	2.5	10.7805	7.4443e-08	4.08488e-06
RNU4-38P|ENSG00000201342|snRNA	2.4446	11.4455	6.08299e-09	6.73996e-07
RNU6-1161P|ENSG00000251985|snRNA	2.44084	12.3859	9.21728e-08	4.25531e-06
RNU6-1178P|ENSG00000252483|snRNA	2.24805	10.441	0.00659038	0.0240202
RNU7-14P|ENSG00000238468|snRNA	2.22701	10.6402	0.000321219	0.00250641
RNU6-875P|ENSG00000252297|snRNA	2.22649	11.0654	5.04159e-09	6.73996e-07
RNU1-92P|ENSG00000252826|snRNA	2.16864	10.4328	0.00106638	0.00590772
RNU4-4P|ENSG00000201458|snRNA	2.13856	10.9733	1.39989e-07	5.17025e-06
RNU5A-8P|ENSG00000200972|snRNA	2.10715	11.472	3.72734e-05	0.000503645
RNU6-610P|ENSG00000206991|snRNA	2.05849	11.4961	8.33439e-09	7.69542e-07
RNU2-52P|ENSG00000222612|snRNA	2.00778	10.5944	0.0013359	0.00704849
RNU6-583P|ENSG00000251821|snRNA	1.94922	10.9482	1.28775e-06	3.24279e-05
RNU6-10P|ENSG00000206763|snRNA	1.92655	12.1257	4.16485e-06	7.21039e-05
RNU6-669P|ENSG00000202445|snRNA	1.90264	11.5838	2.96174e-07	1.0255e-05
RNU1-106P|ENSG00000207110|snRNA	1.87462	13.1036	8.87026e-12	4.91413e-09
RNU6ATAC42P|ENSG00000221564|snRNA	1.871	10.5143	0.00113219	0.00614935
RNU6-141P|ENSG00000222431|snRNA	1.83704	10.4824	0.000157217	0.00156207
RNU4-25P|ENSG00000222501|snRNA	1.81549	11.2571	1.21872e-05	0.000182479
RNU6-748P|ENSG00000207378|snRNA	1.77783	10.8823	2.86701e-06	6.10893e-05
RNU1-120P|ENSG00000199879|snRNA	1.76341	11.1705	9.87748e-05	0.00107297
RNU6-571P|ENSG00000206855|snRNA	1.70988	10.5759	0.00026679	0.00227387
RNU6-702P|ENSG00000201852|snRNA	1.65913	10.9904	0.000157899	0.00156207
RNU1-138P|ENSG00000206820|snRNA	1.64923	10.5928	0.000811656	0.00478359
RNU7-75P|ENSG00000251880|snRNA	1.64321	11.3025	8.11077e-08	4.08488e-06
RNU6-762P|ENSG00000252916|snRNA	1.60809	11.8019	2.57779e-09	4.76031e-07
RNU6-1340P|ENSG00000207167|snRNA	1.59045	11.6295	4.08327e-06	7.21039e-05
RNU2-18P|ENSG00000223156|snRNA	1.58858	10.6264	0.000119761	0.00127591
RNU7-18P|ENSG00000252174|snRNA	1.5837	11.1275	3.98366e-05	0.000525464
RNU6-126P|ENSG00000252494|snRNA	1.57869	11.4576	1.11221e-06	2.93411e-05
RNU6-975P|ENSG00000207023|snRNA	1.55777	10.4548	0.00102368	0.00578692
RNU6-558P|ENSG00000201382|snRNA	1.53082	11.4177	9.46095e-05	0.00104827
RNU6-1316P|ENSG00000206969|snRNA	1.5269	10.9771	6.31937e-06	0.000105727
RNU6-662P|ENSG00000206980|snRNA	1.51346	10.5517	0.00834139	0.0283505
RNU6-497P|ENSG00000202186|snRNA	1.488	10.5193	0.0188529	0.0532884
RNU6-249P|ENSG00000199886|snRNA	1.47616	10.5281	0.000568142	0.00363247
RNU6-1160P|ENSG00000207276|snRNA	1.4744	10.8704	0.000461835	0.00312709
RNU6-1045P|ENSG00000252130|snRNA	1.45404	10.4548	0.000712281	0.00428917
RNU6-850P|ENSG00000252743|snRNA	1.44211	13.4141	1.00929e-08	7.9878e-07
RNU7-181P|ENSG00000253043|snRNA	1.43322	11.9835	3.95839e-08	2.43661e-06
RNU6-562P|ENSG00000199601|snRNA	1.43059	10.8248	0.00301136	0.0135633
RNU6-665P|ENSG00000207369|snRNA	1.41171	10.8628	8.25824e-05	0.000933686
RNU6-547P|ENSG00000252082|snRNA	1.40241	11.3575	3.29659e-06	6.39875e-05
RNU6-19P|ENSG00000207449|snRNA	1.38572	10.6297	0.000457978	0.00312709
RNU6-122P|ENSG00000252627|snRNA	1.38524	11.6351	2.21889e-06	5.34462e-05
RNU6-1156P|ENSG00000222297|snRNA	1.38206	10.5528	0.00089534	0.00516686
RNU4-53P|ENSG00000222760|snRNA	1.3785	11.1118	0.00044743	0.00312709
RNU4-29P|ENSG00000251752|snRNA	1.36332	10.6277	0.0049127	0.0193824
RNVU1-6|ENSG00000201558|snRNA	1.36147	11.5839	0.000434598	0.00308676
RNU6-302P|ENSG00000202119|snRNA	1.35911	10.9601	2.98358e-05	0.000413226
RNU7-197P|ENSG00000239168|snRNA	1.35757	10.5372	0.0181148	0.05173
RNU6-1042P|ENSG00000206931|snRNA	1.35587	10.7942	0.0196472	0.0541519
RNU6-570P|ENSG00000252860|snRNA	1.35169	10.7515	0.00222588	0.0107441
RNU6-121P|ENSG00000222457|snRNA	1.33059	10.4002	0.0425152	0.0934661
RNU1-129P|ENSG00000206791|snRNA	1.31989	10.9348	0.000751168	0.0044747
RNU6-554P|ENSG00000222398|snRNA	1.31504	10.7474	0.00129321	0.00688884
RNU6-1048P|ENSG00000200924|snRNA	1.31396	11.7547	1.66129e-05	0.000242198
U4|ENSG00000278374|snRNA	1.31044	11.7847	2.55209e-06	5.71668e-05
RNU6-826P|ENSG00000252636|snRNA	1.30378	10.4754	0.0347427	0.0826072
RNU6-22P|ENSG00000207083|snRNA	1.30256	10.5722	0.00177395	0.0087747
RNU6-387P|ENSG00000223263|snRNA	1.2995	12.2264	1.34985e-09	3.73908e-07
RNU6-1322P|ENSG00000201179|snRNA	1.29224	11.1162	0.000131519	0.00137475
RNU6-1177P|ENSG00000212360|snRNA	1.28811	10.8583	0.000335401	0.00255184
RNU6-879P|ENSG00000201198|snRNA	1.28572	11.3022	5.34536e-05	0.000643768
RNU4-48P|ENSG00000202429|snRNA	1.27842	10.6983	0.000563824	0.00363247
RNU4-80P|ENSG00000200070|snRNA	1.27352	13.2763	7.65423e-05	0.000883426
RNU4ATAC12P|ENSG00000252269|snRNA	1.26654	11.8397	9.81413e-06	0.000155344
RNU11-4P|ENSG00000212451|snRNA	1.26452	10.5037	0.00330273	0.0146377
RNU6-1209P|ENSG00000200525|snRNA	1.26054	10.89	1.91564e-05	0.00027212
RNU6-925P|ENSG00000207359|snRNA	1.25912	12.4103	1.02674e-07	4.3755e-06
RNU6-623P|ENSG00000200013|snRNA	1.23932	10.8528	0.000232623	0.00209861
RNU6-1337P|ENSG00000252334|snRNA	1.23702	10.8456	0.000246673	0.00216916
RNU6ATAC16P|ENSG00000221518|snRNA	1.21442	11.5011	6.48865e-06	0.000105727
RNU1-122P|ENSG00000202408|snRNA	1.21212	11.4929	0.000610386	0.00379757
RNU6-937P|ENSG00000207053|snRNA	1.20097	11.0591	0.000214867	0.00198394
RNU6-53P|ENSG00000202237|snRNA	1.19462	10.5203	0.0088661	0.0297686
RNU6-1152P|ENSG00000207306|snRNA	1.19217	10.6859	0.0085268	0.0288039
RNU6-1128P|ENSG00000199695|snRNA	1.17426	11.2378	0.000287036	0.0023734
RNU1-85P|ENSG00000200997|snRNA	1.17324	10.7831	0.0422083	0.0934219
RNU6-1034P|ENSG00000202205|snRNA	1.17107	10.4401	0.00401522	0.0167251
RNU6ATAC9P|ENSG00000252019|snRNA	1.16941	10.7858	0.00560527	0.0210325
RNU6-1223P|ENSG00000252933|snRNA	1.1607	11.2358	0.00106269	0.00590772
RNU1-58P|ENSG00000199283|snRNA	1.16041	10.5849	0.0404802	0.0911627
RNU6-1170P|ENSG00000251783|snRNA	1.1604	11.1047	0.000336254	0.00255184
RNU6-1255P|ENSG00000200304|snRNA	1.15615	10.5899	0.00561436	0.0210325
RNU6-79P|ENSG00000199381|snRNA	1.14425	10.642	0.00371144	0.0156957
RNU6-1300P|ENSG00000212348|snRNA	1.13336	11.3572	0.00416549	0.0170939
RNU2-35P|ENSG00000252255|snRNA	1.12884	10.5022	0.0041118	0.0169995
RNU7-3P|ENSG00000252244|snRNA	1.12832	11.1678	0.000406339	0.00300149
RNU6-1011P|ENSG00000207399|snRNA	1.12607	11.9522	3.34953e-06	6.39875e-05
RNU6ATAC8P|ENSG00000221387|snRNA	1.12237	10.5345	0.018319	0.0520447
RNU6-199P|ENSG00000199824|snRNA	1.11616	12.2947	3.34328e-07	1.08952e-05
RNU6-1114P|ENSG00000251831|snRNA	1.1149	10.6836	0.0375756	0.086377
RNU6-1157P|ENSG00000207185|snRNA	1.1058	11.833	1.06972e-05	0.000164619
RNU7-125P|ENSG00000238964|snRNA	1.10319	10.8442	0.00339703	0.0148185
RNU6-640P|ENSG00000200563|snRNA	1.07772	10.8188	0.00751083	0.0263354
RNU6-955P|ENSG00000222429|snRNA	1.07035	10.6791	0.139891	0.232732
RNU6-833P|ENSG00000200356|snRNA	1.06503	10.7309	0.00524857	0.0202741
RNU2-51P|ENSG00000222640|snRNA	1.05806	11.0902	0.00227594	0.0108696
RNU2-36P|ENSG00000222293|snRNA	1.05713	10.5551	0.0361792	0.084929
RNU6-930P|ENSG00000212240|snRNA	1.04662	11.457	4.09156e-05	0.000527145
RNU6-218P|ENSG00000252929|snRNA	1.04003	10.832	0.00944122	0.0307673
RNVU1-4|ENSG00000277610|snRNA	1.01667	11.8435	0.00168681	0.00849541
RNU6-136P|ENSG00000207393|snRNA	1.0154	10.6577	0.00715563	0.0252498
RNU6-729P|ENSG00000207128|snRNA	1.01364	10.4411	0.0192405	0.053391
RNU1-16P|ENSG00000202347|snRNA	1.01143	11.7254	0.00020404	0.0019159
RNU7-70P|ENSG00000252750|snRNA	1.01135	10.5664	0.027428	0.0684465
RNU6-377P|ENSG00000251774|snRNA	1.00461	11.8197	0.000234863	0.00209861
RNU6-48P|ENSG00000206888|snRNA	0.992698	11.1076	0.000263453	0.00227387
RNU6-1206P|ENSG00000252148|snRNA	0.988647	11.0435	0.0026234	0.0124219
RNU6-658P|ENSG00000207336|snRNA	0.978814	11.5385	0.000201249	0.0019159
RNU6-807P|ENSG00000252614|snRNA	0.977421	10.9919	0.00338723	0.0148185
RNU2-46P|ENSG00000252847|snRNA	0.976658	10.5388	0.0370392	0.0854988
RNU6-1283P|ENSG00000202184|snRNA	0.97663	10.5856	0.0135987	0.0421542
RNU6-238P|ENSG00000200183|snRNA	0.975995	11.6163	0.00015776	0.00156207
RNU6-237P|ENSG00000251794|snRNA	0.975953	10.8715	0.00123548	0.00664519
RNU6-893P|ENSG00000238444|snRNA	0.974897	10.5095	0.00956439	0.0308062
U1|ENSG00000270722|snRNA	0.974851	12.5918	0.00541349	0.0206832
RNU6-519P|ENSG00000222522|snRNA	0.973236	10.6005	0.0136963	0.0421542
RNU6-724P|ENSG00000212260|snRNA	0.964435	10.6938	0.0416794	0.0931554
RNU4-21P|ENSG00000199672|snRNA	0.960017	11.7554	0.000647714	0.00394322
RNU2-11P|ENSG00000239122|snRNA	0.956544	11.325	0.00284991	0.0129414
RNU6-43P|ENSG00000207029|snRNA	0.956053	10.5088	0.0359712	0.0848002
RNU6-920P|ENSG00000222858|snRNA	0.954346	10.7405	0.00950632	0.0307983
RNU6-476P|ENSG00000207457|snRNA	0.953352	11.5484	0.000527717	0.00352235
RNU6-834P|ENSG00000199237|snRNA	0.946168	11.5537	0.000604932	0.00379757
RNU2-22P|ENSG00000223198|snRNA	0.941811	11.6341	0.00354014	0.0152034
RNU2-24P|ENSG00000252639|snRNA	0.939281	10.7305	0.0165509	0.0485143
RNU6-1278P|ENSG00000251939|snRNA	0.936764	10.6569	0.0159758	0.0475839
RNU6-711P|ENSG00000253064|snRNA	0.936646	11.3436	0.000298932	0.00240012
RNU6-100P|ENSG00000252414|snRNA	0.933351	11.6587	5.31023e-05	0.000643768
RNU6-795P|ENSG00000252132|snRNA	0.931242	11.3264	0.000616934	0.00379757
RNU6-418P|ENSG00000206762|snRNA	0.929711	12.1816	0.00266739	0.0124825
RNU6-1043P|ENSG00000222287|snRNA	0.928032	11.0743	0.0030951	0.0138281
RNU7-61P|ENSG00000251706|snRNA	0.919032	10.6899	0.0808017	0.152259
RNU2-68P|ENSG00000222810|snRNA	0.918308	11.9713	0.00016552	0.00160874
RNU1-103P|ENSG00000252311|snRNA	0.916442	12.0576	5.46717e-05	0.000644429
RNU6-1196P|ENSG00000252030|snRNA	0.911572	10.6601	0.030082	0.0737409
RNU6-854P|ENSG00000200906|snRNA	0.911315	10.5068	0.0141714	0.0433753
RNU6-379P|ENSG00000200683|snRNA	0.910168	11.1902	0.00053957	0.00355859
RNU6-57P|ENSG00000223280|snRNA	0.908618	10.6859	0.00493308	0.0193824
RNU6-444P|ENSG00000206715|snRNA	0.894852	10.718	0.00808241	0.0278115
RNU6-46P|ENSG00000206587|snRNA	0.89276	11.1514	0.0305425	0.0743138
RNU6-988P|ENSG00000253437|snRNA	0.891222	10.7295	0.0103868	0.0332619
RNU6-944P|ENSG00000200893|snRNA	0.890034	10.7232	0.059288	0.122102
RNU6-87P|ENSG00000272028|snRNA	0.887988	10.8267	0.0064835	0.0237871
RNU1-124P|ENSG00000200731|snRNA	0.882155	10.9519	0.00445744	0.0179416
RNU6-757P|ENSG00000222266|snRNA	0.879252	11.1666	0.00223027	0.0107441
RNU6-1025P|ENSG00000222561|snRNA	0.876317	10.6986	0.032133	0.0770637
RNU5B-1|ENSG00000200156|snRNA	0.875995	11.6892	0.0178086	0.0513851
RNU6-1079P|ENSG00000199731|snRNA	0.874964	10.921	0.00694759	0.0249768
RNU6-1141P|ENSG00000201390|snRNA	0.861438	10.8618	0.00934351	0.0307673
RNU7-128P|ENSG00000253056|snRNA	0.858742	11.2188	0.0687533	0.136521
RNU4-52P|ENSG00000206936|snRNA	0.847851	11.3322	0.00159288	0.00809593
RNU4-78P|ENSG00000222872|snRNA	0.843368	12.0244	0.00141753	0.00740862
RNU6-288P|ENSG00000200560|snRNA	0.841542	10.9378	0.021999	0.0591624
RNU5B-2P|ENSG00000199906|snRNA	0.838969	12.3818	0.000308248	0.00243956
RNU6-268P|ENSG00000201044|snRNA	0.836356	11.4965	0.00189665	0.0092986
RNU6-759P|ENSG00000252549|snRNA	0.832209	11.9214	0.000462854	0.00312709
RNU6-780P|ENSG00000212332|snRNA	0.829374	11.758	0.00084532	0.00492955
RNU7-84P|ENSG00000251892|snRNA	0.823378	11.6539	0.00362617	0.0154531
RNU6-1099P|ENSG00000200403|snRNA	0.818475	12.3455	0.000418171	0.00302678
RNU6-254P|ENSG00000200247|snRNA	0.814668	10.678	0.0244812	0.0642777
RNU6-106P|ENSG00000207134|snRNA	0.812915	10.732	0.0462294	0.100831
RNU7-12P|ENSG00000251839|snRNA	0.80924	10.6136	0.0838768	0.157518
RNU6-388P|ENSG00000252821|snRNA	0.807389	11.0236	0.00589443	0.0219162
RNU6-188P|ENSG00000201077|snRNA	0.805778	10.7448	0.017484	0.0507129
RNU7-19P|ENSG00000238959|snRNA	0.80412	10.5164	0.030584	0.0743138
RNU4-82P|ENSG00000199313|snRNA	0.8027	11.7668	0.000570441	0.00363247
RNU1-42P|ENSG00000200903|snRNA	0.799096	10.6915	0.095231	0.172412
RNU6-595P|ENSG00000200814|snRNA	0.796685	11.568	0.000908224	0.00518718
RNU4-89P|ENSG00000272359|snRNA	0.780982	11.8049	0.00171116	0.00854037
RNU6V|ENSG00000206832|snRNA	0.776743	10.8292	0.0192407	0.053391
RNU6-1215P|ENSG00000207170|snRNA	0.770855	10.463	0.0935198	0.169869
RNU6-840P|ENSG00000253084|snRNA	0.770468	10.5724	0.0264733	0.0669432
RNU6-878P|ENSG00000207308|snRNA	0.77	10.4431	0.0928613	0.169227
RNU6-678P|ENSG00000252641|snRNA	0.7668	11.1397	0.00914018	0.0303952
RNU6-890P|ENSG00000206848|snRNA	0.761292	11.3817	0.00679714	0.0246119
RNU6-306P|ENSG00000207347|snRNA	0.760367	10.5331	0.0751029	0.145845
RNU1-87P|ENSG00000200597|snRNA	0.758983	11.0734	0.00698809	0.0249768
U1|ENSG00000274210|snRNA	0.756477	12.9133	0.0149761	0.045189
RNU6-97P|ENSG00000200257|snRNA	0.755513	11.3423	0.00561879	0.0210325
RNU6-987P|ENSG00000207490|snRNA	0.752372	10.4522	0.0887605	0.163367
RNU7-79P|ENSG00000251891|snRNA	0.749616	10.5509	0.0660151	0.133476
RNU6-1201P|ENSG00000206954|snRNA	0.74579	11.2817	0.0044692	0.0179416
RNU6-856P|ENSG00000252768|snRNA	0.744452	11.7544	0.00471856	0.0188064
RNU6-479P|ENSG00000252157|snRNA	0.742862	10.6788	0.0190562	0.053391
RNU6-481P|ENSG00000206921|snRNA	0.741026	11.6454	0.00348553	0.0150858
RNU6-789P|ENSG00000252914|snRNA	0.74046	10.8445	0.0250488	0.0648459
RNU6-437P|ENSG00000238420|snRNA	0.737832	12.5141	0.0266514	0.0669432
RNU6-62P|ENSG00000252335|snRNA	0.734217	10.6506	0.0704616	0.138323
RNU6ATAC24P|ENSG00000252620|snRNA	0.725923	11.9747	0.00940239	0.0307673
RNU4-5P|ENSG00000272160|snRNA	0.725776	10.6418	0.0262416	0.0669432
RNU1-56P|ENSG00000212605|snRNA	0.722571	10.6923	0.0150086	0.045189
RNU6-123P|ENSG00000251972|snRNA	0.72255	11.5133	0.00268126	0.0124825
RNU6-703P|ENSG00000252755|snRNA	0.722181	11.0121	0.0180762	0.05173
RNU6-322P|ENSG00000251819|snRNA	0.718738	12.3739	0.011499	0.0364025
RNU6-197P|ENSG00000252489|snRNA	0.7149	11.0017	0.117531	0.203476
RNU6-1147P|ENSG00000200250|snRNA	0.713941	10.803	0.0686419	0.136521
RNU2-7P|ENSG00000222726|snRNA	0.706493	12.225	0.00526979	0.0202741
RNU6-652P|ENSG00000202358|snRNA	0.701072	11.848	0.0164492	0.0485143
RNU6-181P|ENSG00000200095|snRNA	0.69917	11.203	0.0404245	0.0911627
RNU6-805P|ENSG00000202513|snRNA	0.695663	10.7924	0.100311	0.178117
RNU1-100P|ENSG00000202125|snRNA	0.692526	10.5863	0.0588575	0.121768
RNU6-212P|ENSG00000199512|snRNA	0.689903	11.3748	0.0119354	0.0375695
RNU6-483P|ENSG00000206815|snRNA	0.689621	10.8251	0.0265101	0.0669432
RNU6-501P|ENSG00000200942|snRNA	0.679197	11.017	0.0674284	0.135838
RNU6-1175P|ENSG00000202070|snRNA	0.67775	10.7609	0.225215	0.334502
RNU6-314P|ENSG00000252383|snRNA	0.674372	10.5896	0.0681854	0.136371
RNU6-45P|ENSG00000207200|snRNA	0.673927	10.9986	0.0292413	0.0719985
RNU6-618P|ENSG00000200388|snRNA	0.671422	11.826	0.00780986	0.0272117
RNU6-1095P|ENSG00000251957|snRNA	0.670154	11.676	0.00431396	0.017573
RNU6-1285P|ENSG00000200350|snRNA	0.666465	10.7617	0.0986218	0.177391
RNU4-14P|ENSG00000222790|snRNA	0.661876	10.7731	0.0692228	0.136547
RNU2-70P|ENSG00000222650|snRNA	0.661109	10.8641	0.0267048	0.0669432
RNU6-318P|ENSG00000207010|snRNA	0.656659	10.4547	0.148283	0.243765
RNU6-689P|ENSG00000206924|snRNA	0.653569	11.6592	0.00713513	0.0252498
RNU4ATAC18P|ENSG00000251988|snRNA	0.647816	12.682	0.00279935	0.0128169
RNU1-108P|ENSG00000199426|snRNA	0.646992	11.493	0.125449	0.213186
RNU6-574P|ENSG00000206992|snRNA	0.645995	11.8221	0.0136782	0.0421542
RNU6-50P|ENSG00000199226|snRNA	0.645632	11.0363	0.0228561	0.0611705
RNU7-40P|ENSG00000252206|snRNA	0.640758	13.4075	0.00042069	0.00302678
RNU6-1153P|ENSG00000252569|snRNA	0.637356	11.248	0.0248209	0.0645576
RNU6-993P|ENSG00000252962|snRNA	0.637124	10.4055	0.221832	0.330363
RNU6-343P|ENSG00000201579|snRNA	0.628997	11.3888	0.0278786	0.0689498
RNU6-177P|ENSG00000223189|snRNA	0.626098	10.4368	0.055223	0.116325
RNU6-1004P|ENSG00000252393|snRNA	0.62602	10.7222	0.0755551	0.145845
RNU6-704P|ENSG00000201032|snRNA	0.62401	10.8782	0.147566	0.243555
RNU4-30P|ENSG00000222177|snRNA	0.623975	10.651	0.0365637	0.0850779
RNU6ATAC32P|ENSG00000251835|snRNA	0.621421	10.4965	0.0877382	0.162351
RNU6-450P|ENSG00000201524|snRNA	0.620231	11.1609	0.0380003	0.0868847
RNU6-190P|ENSG00000206881|snRNA	0.619894	11.2701	0.0148849	0.045189
RNU6-863P|ENSG00000251798|snRNA	0.618715	10.5076	0.174931	0.274538
RNU6-1321P|ENSG00000212207|snRNA	0.613842	11.2184	0.0313936	0.0756177
RNU6-282P|ENSG00000202227|snRNA	0.608229	11.5999	0.0113216	0.0360471
RNU6-26P|ENSG00000206712|snRNA	0.608216	11.0661	0.0655592	0.13304
RNU6-1069P|ENSG00000252421|snRNA	0.606603	10.8134	0.180528	0.280934
RNU4-39P|ENSG00000199325|snRNA	0.604589	11.245	0.0242763	0.0640432
RNU6-808P|ENSG00000212535|snRNA	0.603933	11.0125	0.0206804	0.0561615
RNU1-91P|ENSG00000201616|snRNA	0.602351	10.9493	0.0913678	0.167055
RNU6-790P|ENSG00000207208|snRNA	0.601951	11.4283	0.0155631	0.0466052
RNU6-597P|ENSG00000202490|snRNA	0.600326	10.9083	0.00916245	0.0303952
RNU6-353P|ENSG00000201136|snRNA	0.596257	11.928	0.0417013	0.0931554
RNU6-742P|ENSG00000202159|snRNA	0.594154	11.0763	0.0543744	0.115415
RNU6-638P|ENSG00000252391|snRNA	0.593986	11.7436	0.0192747	0.053391
RNU6-323P|ENSG00000253739|snRNA	0.593317	11.2291	0.0398471	0.0904725
RNU6-375P|ENSG00000252859|snRNA	0.591072	10.9941	0.0277442	0.0689252
RNU6-549P|ENSG00000207162|snRNA	0.589999	11.1049	0.0241648	0.0640432
RNU7-59P|ENSG00000238880|snRNA	0.589585	10.7559	0.0870773	0.161882
RNU6-88P|ENSG00000272507|snRNA	0.582734	11.5701	0.0366034	0.0850779
RNU6-998P|ENSG00000251703|snRNA	0.581562	11.0052	0.0564921	0.118548
U1|ENSG00000277678|snRNA	0.581251	13.207	0.0164849	0.0485143
RNU6-769P|ENSG00000207136|snRNA	0.57438	10.3971	0.276107	0.391013
RNU4ATAC11P|ENSG00000251748|snRNA	0.572386	11.7971	0.0214778	0.0580425
RNU7-48P|ENSG00000238386|snRNA	0.571006	10.8741	0.18319	0.284277
RNU7-193P|ENSG00000252532|snRNA	0.570429	10.8249	0.0589058	0.121768
RNU6-107P|ENSG00000252452|snRNA	0.568471	10.7833	0.0423265	0.0934219
RNU6-422P|ENSG00000207362|snRNA	0.565209	10.5888	0.0843639	0.157897
RNU7-123P|ENSG00000251720|snRNA	0.564516	10.8788	0.0422864	0.0934219
RNU12-2P|ENSG00000201659|snRNA	0.559598	10.5205	0.0510845	0.11012
U1|ENSG00000206828|snRNA	0.553577	12.32	0.0435913	0.0954529
U1|ENSG00000277918|snRNA	0.551939	11.9405	0.195281	0.300516
RNU2-50P|ENSG00000222426|snRNA	0.551472	10.5077	0.171138	0.269348
RNU7-124P|ENSG00000251745|snRNA	0.550297	10.6793	0.196868	0.302119
RNU1-93P|ENSG00000201574|snRNA	0.549847	10.4293	0.0993141	0.177484
RNU6ATAC7P|ENSG00000221038|snRNA	0.547912	10.5222	0.134958	0.227798
RNU5E-10P|ENSG00000200376|snRNA	0.544388	10.8862	0.0741894	0.144722
RNU6-1306P|ENSG00000202089|snRNA	0.544305	10.9113	0.135281	0.227798
RNU5F-1|ENSG00000199377|snRNA	0.543345	12.7345	0.0539779	0.115014
RNU6-155P|ENSG00000252156|snRNA	0.541609	10.5966	0.151802	0.247444
RNU6-198P|ENSG00000206985|snRNA	0.540632	10.7986	0.0879157	0.162351
RNU1-73P|ENSG00000206698|snRNA	0.540231	10.5188	0.151861	0.247444
RNU2-69P|ENSG00000251870|snRNA	0.538109	10.5254	0.150399	0.246511
RNU6-312P|ENSG00000201499|snRNA	0.531423	11.4741	0.0642418	0.131328
RNU6-1203P|ENSG00000222635|snRNA	0.527621	10.7383	0.137026	0.229342
RNU7-77P|ENSG00000253054|snRNA	0.522327	11.0593	0.0997402	0.177672
RNU4-36P|ENSG00000201164|snRNA	0.520083	10.6116	0.11872	0.204257
RNU6-82P|ENSG00000200840|snRNA	0.511022	10.6227	0.136275	0.228776
RNU2-58P|ENSG00000252212|snRNA	0.509868	11.3656	0.0247428	0.0645576
RNU6-1262P|ENSG00000252026|snRNA	0.509144	11.8051	0.0381101	0.0868847
RNU6-298P|ENSG00000212190|snRNA	0.508749	11.1222	0.0588236	0.121768
RNU6-1315P|ENSG00000252996|snRNA	0.504917	10.6523	0.124291	0.212522
RNU6-884P|ENSG00000200759|snRNA	0.504837	10.4924	0.228895	0.338725
RNU6-1226P|ENSG00000207044|snRNA	0.502266	10.4379	0.138389	0.230926
RNU4-22P|ENSG00000222990|snRNA	0.498222	10.8289	0.099279	0.177484
RNU6-548P|ENSG00000252892|snRNA	0.49728	11.0538	0.233522	0.34316
RNU4-8P|ENSG00000201806|snRNA	0.496352	10.9377	0.0778841	0.147811
RNU7-45P|ENSG00000238829|snRNA	0.496144	13.2121	0.0548198	0.115917
RNU2-5P|ENSG00000222465|snRNA	0.495646	11.2458	0.152536	0.247815
RNU6-969P|ENSG00000206627|snRNA	0.488943	11.5402	0.0645225	0.131417
RNU6-196P|ENSG00000207042|snRNA	0.48826	11.0734	0.0777671	0.147811
RNU6-1046P|ENSG00000252347|snRNA	0.483596	10.6662	0.245382	0.357741
RNU6-514P|ENSG00000206935|snRNA	0.481244	10.5873	0.160321	0.259702
RNU6-942P|ENSG00000199872|snRNA	0.478873	12.1885	0.0313534	0.0756177
RNU6-407P|ENSG00000202150|snRNA	0.476968	11.5532	0.0352946	0.0835607
RNU4-51P|ENSG00000201076|snRNA	0.476271	10.9136	0.108601	0.190396
RNU6-402P|ENSG00000222610|snRNA	0.470231	10.4654	0.267746	0.383285
RNU7-151P|ENSG00000252739|snRNA	0.469247	10.4962	0.161176	0.260325
RNU6-647P|ENSG00000201113|snRNA	0.468184	10.8015	0.147716	0.243555
RNU2-33P|ENSG00000222276|snRNA	0.464361	11.2478	0.197438	0.302157
RNU6-150P|ENSG00000252046|snRNA	0.463114	10.4908	0.220089	0.32865
RNU6-484P|ENSG00000206743|snRNA	0.462426	10.8775	0.111629	0.195087
RNU6-1008P|ENSG00000206887|snRNA	0.46129	10.6039	0.279954	0.392649
RNU6-957P|ENSG00000200522|snRNA	0.453475	10.4542	0.349266	0.456352
RNU6-125P|ENSG00000207234|snRNA	0.447654	13.0248	0.0323826	0.0773275
RNU2-39P|ENSG00000222536|snRNA	0.446145	10.4698	0.303134	0.41262
RNVU1-15|ENSG00000207205|snRNA	0.44382	11.8938	0.165822	0.264742
RNU6-1281P|ENSG00000252032|snRNA	0.44268	11.3552	0.179018	0.279369
RNU1-134P|ENSG00000199805|snRNA	0.43676	11.9413	0.0577448	0.120719
RNU6-1280P|ENSG00000202081|snRNA	0.431793	12.5619	0.053553	0.11455
RNU6-431P|ENSG00000206601|snRNA	0.430011	11.1585	0.143665	0.238295
RNU6-313P|ENSG00000252126|snRNA	0.428692	10.8535	0.167125	0.265655
RNU2-37P|ENSG00000222627|snRNA	0.426217	10.6281	0.306477	0.414954
RNU6-1301P|ENSG00000199594|snRNA	0.424004	10.5533	0.176268	0.275854
RNU6-820P|ENSG00000207000|snRNA	0.422951	10.6306	0.240976	0.353176
RNU6-1327P|ENSG00000202172|snRNA	0.422342	11.07	0.29319	0.402047
RNU2-27P|ENSG00000251994|snRNA	0.421663	13.4056	0.0480866	0.104062
RNU6-1189P|ENSG00000206685|snRNA	0.417132	11.2236	0.436271	0.548059
RNU6-287P|ENSG00000252039|snRNA	0.414343	10.5299	0.40613	0.514865
RNU6-946P|ENSG00000206605|snRNA	0.401911	10.7862	0.272226	0.387817
RNU6-720P|ENSG00000252172|snRNA	0.400718	11.0666	0.131715	0.22315
RNU6-1143P|ENSG00000251934|snRNA	0.400496	10.6272	0.252358	0.36503
RNU4ATAC16P|ENSG00000221439|snRNA	0.391524	11.0519	0.11869	0.204257
RNU7-50P|ENSG00000238304|snRNA	0.39076	10.7562	0.282387	0.392649
RNU6-541P|ENSG00000207440|snRNA	0.385892	10.5143	0.26202	0.377037
RNU6-986P|ENSG00000200003|snRNA	0.383566	10.5111	0.230608	0.33978
RNU6-882P|ENSG00000212327|snRNA	0.383298	11.2223	0.114815	0.200023
RNU6-94P|ENSG00000271819|snRNA	0.378804	11.6764	0.0755226	0.145845
RNU6-319P|ENSG00000251834|snRNA	0.378496	10.7629	0.324227	0.431784
RNU1-67P|ENSG00000207175|snRNA	0.376115	12.7143	0.0692596	0.136547
RNU7-49P|ENSG00000251991|snRNA	0.370527	11.2881	0.163927	0.262472
RNVU1-3|ENSG00000201183|snRNA	0.367664	12.1596	0.0769079	0.147811
RNU4-16P|ENSG00000201607|snRNA	0.365352	10.5252	0.465967	0.577507
U7|ENSG00000272215|snRNA	0.364779	10.6608	0.20533	0.310424
RNU6-310P|ENSG00000207385|snRNA	0.360066	10.6479	0.357245	0.461338
RNU6-341P|ENSG00000252782|snRNA	0.359286	11.1175	0.163552	0.262472
RNU6-1024P|ENSG00000206926|snRNA	0.355248	12.4038	0.103502	0.182611
RNU6-1010P|ENSG00000199627|snRNA	0.344502	11.7002	0.206202	0.310424
RNU6-577P|ENSG00000252756|snRNA	0.337936	11.2345	0.314136	0.420365
RNU6-672P|ENSG00000206638|snRNA	0.33499	11.3569	0.170725	0.269348
RNU7-195P|ENSG00000239151|snRNA	0.334742	11.2072	0.400082	0.510136
RNU6-1294P|ENSG00000251804|snRNA	0.334478	10.7693	0.300008	0.40937
RNU6-494P|ENSG00000253063|snRNA	0.33423	11.3298	0.33902	0.445065
RNU1-22P|ENSG00000200204|snRNA	0.327033	11.0032	0.282698	0.392649
RNVU1-1|ENSG00000207340|snRNA	0.326126	12.3197	0.219624	0.32865
RNU6-761P|ENSG00000206875|snRNA	0.32515	11.3631	0.30511	0.414291
RNU6-883P|ENSG00000207327|snRNA	0.317387	11.012	0.355957	0.460748
RNU6-964P|ENSG00000252333|snRNA	0.314256	10.5253	0.728424	0.817539
RNU6-606P|ENSG00000207452|snRNA	0.309547	10.7286	0.26416	0.379131
RNU7-170P|ENSG00000239082|snRNA	0.308039	11.275	0.192734	0.298254
RNU4-86P|ENSG00000222067|snRNA	0.301309	10.6828	0.630367	0.743686
RNU1-27P|ENSG00000206596|snRNA	0.294686	11.0534	0.374409	0.480145
RNU7-115P|ENSG00000252242|snRNA	0.294088	11.3887	0.208743	0.313398
RNU7-71P|ENSG00000251868|snRNA	0.290795	10.5719	0.281583	0.392649
RNU6-354P|ENSG00000206589|snRNA	0.290227	10.6412	0.342282	0.448285
RNU5E-1|ENSG00000199347|snRNA	0.290157	12.3145	0.371317	0.477284
RNU1-83P|ENSG00000200296|snRNA	0.288518	10.5594	0.459845	0.571197
RNU6-90P|ENSG00000272337|snRNA	0.285524	11.5109	0.205911	0.310424
RNU6-553P|ENSG00000200917|snRNA	0.285089	10.9334	0.338976	0.445065
RNU6-430P|ENSG00000252887|snRNA	0.279246	10.6961	0.273012	0.387817
RNU6-1297P|ENSG00000207144|snRNA	0.278744	11.1348	0.248869	0.360925
RNU6-539P|ENSG00000252474|snRNA	0.277125	11.0429	0.258546	0.373007
RNU6ATAC27P|ENSG00000221216|snRNA	0.276723	11.6204	0.170557	0.269348
RNU2-6P|ENSG00000223336|snRNA	0.265101	10.762	0.551271	0.668281
RNU6-817P|ENSG00000212385|snRNA	0.258146	12.002	0.282793	0.392649
RNU6-1318P|ENSG00000202259|snRNA	0.255423	10.937	0.400558	0.510136
RNU6-945P|ENSG00000206674|snRNA	0.252262	11.2977	0.284373	0.392874
RNU5A-1|ENSG00000199568|snRNA	0.251563	11.5705	0.533129	0.651995
RNU4-47P|ENSG00000222808|snRNA	0.251297	12.8237	0.198506	0.302702
RNU6-767P|ENSG00000206859|snRNA	0.250453	11.1953	0.354125	0.459527
RNU6-536P|ENSG00000200254|snRNA	0.246071	10.4299	0.459056	0.571197
RNU6-176P|ENSG00000253005|snRNA	0.244014	10.7741	0.442007	0.554009
RNU6-824P|ENSG00000200594|snRNA	0.234722	11.5873	0.282221	0.392649
RNU6-516P|ENSG00000223313|snRNA	0.230405	13.0809	0.198887	0.302702
RNU6-135P|ENSG00000252578|snRNA	0.230215	10.6719	0.468086	0.578839
RNU6-1165P|ENSG00000222051|snRNA	0.229439	11.706	0.272959	0.387817
RNU6-933P|ENSG00000207153|snRNA	0.227659	10.7036	0.608657	0.723596
RNU6-182P|ENSG00000252779|snRNA	0.225176	10.5297	0.286297	0.394549
RNU6-611P|ENSG00000207003|snRNA	0.222142	13.6214	0.291503	0.400726
RNU6-315P|ENSG00000199536|snRNA	0.213319	11.2345	0.30821	0.415446
RNU6-1190P|ENSG00000222743|snRNA	0.211926	10.4276	0.661263	0.772868
RNU6-510P|ENSG00000212541|snRNA	0.210729	11.7597	0.329716	0.434911
RNU6-786P|ENSG00000252658|snRNA	0.210278	10.9389	0.351758	0.458527
RNU2-48P|ENSG00000222626|snRNA	0.204921	10.5585	0.689245	0.791969
RNU6-1216P|ENSG00000199460|snRNA	0.204884	10.57	0.547755	0.666936
RNU4-9P|ENSG00000201821|snRNA	0.202793	10.8383	0.419313	0.530364
RNU6-1136P|ENSG00000252643|snRNA	0.20193	11.2706	0.327084	0.433504
RNU6-1279P|ENSG00000206644|snRNA	0.20008	10.4929	0.757122	0.843168
RNU6-32P|ENSG00000206675|snRNA	0.195594	11.2463	0.229281	0.338725
RNU2-30P|ENSG00000252018|snRNA	0.185701	10.5289	0.601645	0.716798
RNU6-118P|ENSG00000252361|snRNA	0.183214	13.182	0.244721	0.357718
RNU6-1093P|ENSG00000212496|snRNA	0.174305	11.3418	0.778792	0.857755
RNU6-593P|ENSG00000201586|snRNA	0.173936	11.1813	0.488381	0.601251
RNU6-1237P|ENSG00000207508|snRNA	0.173295	10.9934	0.425203	0.53537
RNU6-977P|ENSG00000252220|snRNA	0.15352	11.2431	0.659845	0.772841
RNU6-645P|ENSG00000201519|snRNA	0.150095	10.6424	0.577971	0.691568
RNU6-1111P|ENSG00000212420|snRNA	0.141978	11.3959	0.770538	0.851218
RNU6-147P|ENSG00000206710|snRNA	0.141634	10.4271	0.696264	0.794954
RNU4-23P|ENSG00000199709|snRNA	0.140201	11.1453	0.702942	0.798012
RNU6-1284P|ENSG00000200571|snRNA	0.136205	11.1156	0.522495	0.640403
RNU6-91P|ENSG00000272439|snRNA	0.135375	10.789	0.567642	0.684243
RNU6-877P|ENSG00000206595|snRNA	0.13462	11.7347	0.690471	0.791969
RNU6-1005P|ENSG00000207248|snRNA	0.133676	11.1036	0.572377	0.686357
RNU6-836P|ENSG00000199790|snRNA	0.131022	10.4613	0.655608	0.769506
RNU7-97P|ENSG00000238704|snRNA	0.129165	10.5482	0.769491	0.851218
RNU6-213P|ENSG00000206778|snRNA	0.112682	10.4755	0.630925	0.743686
RNU6-39P|ENSG00000207072|snRNA	0.110937	10.5868	0.62646	0.741579
RNU6-1050P|ENSG00000222320|snRNA	0.109103	10.5116	0.684097	0.790651
RNU6-731P|ENSG00000253022|snRNA	0.103667	11.6111	0.707281	0.799661
RNU6-859P|ENSG00000199598|snRNA	0.101142	10.4896	0.868402	0.927619
RNU6-1282P|ENSG00000252544|snRNA	0.092642	10.6896	0.741129	0.829465
RNU7-171P|ENSG00000238406|snRNA	0.0915823	10.9679	0.681615	0.789988
RNU6ATAC|ENSG00000221676|snRNA	0.0844708	12.2294	0.614985	0.729554
RNU6-1169P|ENSG00000200407|snRNA	0.0805713	10.4105	0.803761	0.878271
RNU6-414P|ENSG00000200575|snRNA	0.0767488	10.4822	0.877793	0.933392
RNU6ATAC30P|ENSG00000221114|snRNA	0.0709682	10.5134	0.889901	0.94085
RNU6-1176P|ENSG00000212257|snRNA	0.0683956	11.7234	0.717482	0.807896
RNU1-88P|ENSG00000238554|snRNA	0.0666829	10.7207	0.686468	0.790651
RNU6-828P|ENSG00000201746|snRNA	0.0598334	11.3487	0.582593	0.695596
RNU6-1054P|ENSG00000223225|snRNA	0.05809	10.4511	0.857517	0.920667
U4|ENSG00000276103|snRNA	0.0549341	12.6413	0.757938	0.843168
RNU6-1064P|ENSG00000222558|snRNA	0.0544536	11.1133	0.953951	0.980499
RNU6-701P|ENSG00000206786|snRNA	0.0491375	10.7321	0.708876	0.799832
RNU6-216P|ENSG00000200152|snRNA	0.046604	11.0816	1	1
RNU6-613P|ENSG00000222344|snRNA	0.0436817	10.7815	0.915469	0.959132
RNU6-851P|ENSG00000207295|snRNA	0.0405451	10.524	0.834901	0.898126
RNU6-608P|ENSG00000206654|snRNA	0.0385065	10.7904	0.828364	0.894569
RNU6-1164P|ENSG00000201298|snRNA	0.0302882	10.7086	0.918368	0.959954
U7|ENSG00000275635|snRNA	0.0282237	10.5732	0.929814	0.966449
RNU1-2|ENSG00000207005|snRNA	0.0278751	10.71	0.819115	0.888042
RNU7-47P|ENSG00000251787|snRNA	0.0272693	10.5048	0.809744	0.881333
RNU6-910P|ENSG00000212146|snRNA	0.0171646	10.5442	0.939004	0.972351
RNU6-11P|ENSG00000201104|snRNA	0.013453	11.2131	0.88052	0.934044
RNU6-485P|ENSG00000200345|snRNA	0.0123621	11.0377	0.962542	0.985671
RNU6-1053P|ENSG00000251739|snRNA	0.00965779	12.1734	0.928355	0.966449
U1|ENSG00000274428|snRNA	0.00926092	11.4169	0.993644	1
RNU6ATAC39P|ENSG00000252118|snRNA	0.00868085	11.4864	0.966004	0.987391
RNU6-267P|ENSG00000252523|snRNA	0.00649187	10.7508	0.975776	0.993713
RNU5E-4P|ENSG00000201801|snRNA	0.00082432	10.7345	0.978675	0.994837
RNU6-858P|ENSG00000199306|snRNA	-0.00587873	10.5562	0.985891	1
RNU6-534P|ENSG00000201747|snRNA	-0.00647739	10.4426	1	1
RNU6-876P|ENSG00000212597|snRNA	-0.00748019	10.7175	1	1
RNU7-11P|ENSG00000252796|snRNA	-0.0103631	10.6627	0.970835	0.990502
RNU6-1019P|ENSG00000201294|snRNA	-0.0159624	10.8167	1	1
RNU6-628P|ENSG00000222607|snRNA	-0.0175846	10.5286	0.935329	0.97036
RNU4-68P|ENSG00000201184|snRNA	-0.0197085	10.899	0.796828	0.875515
RNU6-584P|ENSG00000222282|snRNA	-0.020394	11.0055	0.949664	0.977907
RNU6-540P|ENSG00000207352|snRNA	-0.0246139	10.4936	1	1
RNU1-61P|ENSG00000251916|snRNA	-0.0256355	10.4503	0.91585	0.959132
RNU6-564P|ENSG00000222915|snRNA	-0.0292603	11.4477	0.959069	0.983933
RNU6-242P|ENSG00000207087|snRNA	-0.0317196	11.3034	1	1
RNU1-11P|ENSG00000206702|snRNA	-0.0319965	11.2303	0.911842	0.958558
RNU6-130P|ENSG00000223044|snRNA	-0.0402745	12.2197	0.826234	0.894011
RNVU1-7|ENSG00000206585|snRNA	-0.0412133	12.3446	0.923332	0.963325
RNU6-195P|ENSG00000223284|snRNA	-0.0433977	11.5083	0.755714	0.843168
RNU6-233P|ENSG00000222777|snRNA	-0.045496	10.5858	1	1
RNU6-979P|ENSG00000206623|snRNA	-0.0638131	10.6915	0.946781	0.976753
RNVU1-19|ENSG00000275538|snRNA	-0.0678501	11.6117	0.83179	0.896521
RNU2-59P|ENSG00000222414|snRNA	-0.0686404	11.0851	0.908239	0.956586
RNU6-1251P|ENSG00000201372|snRNA	-0.0742267	10.5155	0.808472	0.881333
U1|ENSG00000273768|snRNA	-0.0801519	11.5069	0.899157	0.948824
RNU1-13P|ENSG00000238825|snRNA	-0.0852634	10.7793	0.94561	0.976753
RNU6-1016P|ENSG00000252498|snRNA	-0.0928567	14.5998	0.634612	0.746443
RNU7-41P|ENSG00000251726|snRNA	-0.0934161	12.7799	0.697379	0.794954
RNU2-28P|ENSG00000222389|snRNA	-0.0953889	10.9745	0.860401	0.921977
RNU2-63P|ENSG00000222724|snRNA	-0.10896	12.0816	0.66715	0.776473
RNU6-482P|ENSG00000212370|snRNA	-0.109151	10.9665	0.799658	0.875515
RNU6ATAC40P|ENSG00000221507|snRNA	-0.110549	10.6466	0.81715	0.887649
RNU6-37P|ENSG00000199562|snRNA	-0.122928	13.4672	0.569759	0.684699
RNU6-42P|ENSG00000206892|snRNA	-0.123494	11.1775	0.692778	0.792973
RNU1-28P|ENSG00000206588|snRNA	-0.124787	10.8163	0.881778	0.934044
RNU4-62P|ENSG00000222057|snRNA	-0.12818	14.4653	0.568144	0.684243
RNU7-140P|ENSG00000238364|snRNA	-0.129349	11.1666	0.686326	0.790651
RNU6-151P|ENSG00000201028|snRNA	-0.131824	11.7118	0.702784	0.798012
RNU6-137P|ENSG00000200550|snRNA	-0.13608	11.8987	0.483207	0.596206
RNU6-28P|ENSG00000199248|snRNA	-0.140054	10.703	0.869015	0.927619
RNU6-531P|ENSG00000252503|snRNA	-0.145506	13.2753	0.444735	0.55617
RNU6-1057P|ENSG00000252971|snRNA	-0.149759	10.4788	0.871271	0.928238
RNU11-2P|ENSG00000252707|snRNA	-0.157113	10.8364	0.550594	0.668281
RNU4-24P|ENSG00000201435|snRNA	-0.161335	10.992	0.798536	0.875515
RNU6-912P|ENSG00000200670|snRNA	-0.17268	10.4223	0.77132	0.851218
RNU6-1266P|ENSG00000199664|snRNA	-0.182474	10.7643	0.556124	0.672692
RNU6-446P|ENSG00000199697|snRNA	-0.202635	10.5495	0.678794	0.788369
RNU6-60P|ENSG00000201662|snRNA	-0.205398	11.2525	0.403923	0.513241
RNU6-927P|ENSG00000252008|snRNA	-0.20716	10.4684	0.706022	0.799661
RNU6-101P|ENSG00000222255|snRNA	-0.212274	10.6662	0.728997	0.817539
RNU6-36P|ENSG00000206899|snRNA	-0.213595	11.4729	0.445812	0.556261
RNU4-42P|ENSG00000201608|snRNA	-0.218942	10.4609	0.665235	0.775875
RNU6-892P|ENSG00000222267|snRNA	-0.228023	10.5854	0.763761	0.847943
RNU4ATAC|ENSG00000264229|snRNA	-0.242076	12.4843	0.32664	0.433504
RNU6-59P|ENSG00000207518|snRNA	-0.24353	10.9421	0.31057	0.4166
RNU6ATAC18P|ENSG00000221340|snRNA	-0.261128	11.7853	0.329379	0.434911
RNU6-588P|ENSG00000222213|snRNA	-0.274482	10.4442	0.544936	0.664966
RNU6-633P|ENSG00000199482|snRNA	-0.306981	10.511	0.502984	0.617856
RNU6-194P|ENSG00000200732|snRNA	-0.313933	12.1756	0.194496	0.300142
RNU5B-4P|ENSG00000200378|snRNA	-0.333243	11.0047	0.278074	0.391992
RNU6-722P|ENSG00000223309|snRNA	-0.34222	12.0731	0.1171	0.203365
RNU6-1098P|ENSG00000252581|snRNA	-0.344473	11.2224	0.309075	0.4156
RNU6-171P|ENSG00000207082|snRNA	-0.355332	10.783	0.323475	0.431784
RNU6-140P|ENSG00000207296|snRNA	-0.358089	10.8995	0.360596	0.464581
RNU7-110P|ENSG00000252700|snRNA	-0.361603	10.4343	0.421087	0.531394
RNU6-1188P|ENSG00000200665|snRNA	-0.363531	10.5345	0.296278	0.405279
RNU6-853P|ENSG00000201176|snRNA	-0.368212	11.2108	0.284295	0.392874
RNU6-1|ENSG00000206625|snRNA	-0.372493	11.8558	0.124883	0.212878
RNU1-77P|ENSG00000212170|snRNA	-0.375028	10.4861	0.3779	0.483503
RNU4-40P|ENSG00000201221|snRNA	-0.377325	13.1052	0.0781744	0.147811
RNU6-495P|ENSG00000199865|snRNA	-0.381695	10.5842	0.354184	0.459527
RNU6-1003P|ENSG00000252908|snRNA	-0.387049	10.5067	0.276673	0.391013
RNU6-15P|ENSG00000207264|snRNA	-0.396465	10.596	0.163268	0.262472
RNU6-1035P|ENSG00000207206|snRNA	-0.409088	11.3375	0.167353	0.265655
RNU1-47P|ENSG00000199836|snRNA	-0.410459	10.8852	0.307096	0.414954
RNU5D-1|ENSG00000200169|snRNA	-0.458633	11.6511	0.0973989	0.175762
U1|ENSG00000278099|snRNA	-0.46357	10.4738	0.246754	0.358797
RNU6-33P|ENSG00000207524|snRNA	-0.468824	12.1122	0.0469649	0.102034
RNU6-30P|ENSG00000207291|snRNA	-0.497797	11.2492	0.0868499	0.161882
RNU1-19P|ENSG00000200176|snRNA	-0.522608	10.8201	0.104197	0.183255
RNU6-272P|ENSG00000222960|snRNA	-0.524968	10.6632	0.103052	0.182398
RNU4-2|ENSG00000202538|snRNA	-0.535477	15.8226	0.0533886	0.11455
RNU6-6P|ENSG00000272055|snRNA	-0.542502	11.9263	0.0233926	0.0623053
RNU6-4P|ENSG00000206932|snRNA	-0.548442	12.2835	0.0171284	0.0499429
RNU6-3P|ENSG00000207041|snRNA	-0.561116	11.909	0.0202443	0.055248
RNU6-1208P|ENSG00000238482|snRNA	-0.603632	10.821	0.0772139	0.147811
RNU6-9|ENSG00000207507|snRNA	-0.610737	12.3272	0.00799484	0.0276821
RNU6-415P|ENSG00000252061|snRNA	-0.614953	11.9373	0.00271571	0.0125375
RNU6-466P|ENSG00000212526|snRNA	-0.615628	10.6	0.0909316	0.166808
RNU6-1065P|ENSG00000207242|snRNA	-0.658145	10.6982	0.0367033	0.0850779
RNU6-2|ENSG00000207357|snRNA	-0.667144	12.5078	0.00151911	0.00779246
RNU1-136P|ENSG00000206908|snRNA	-0.671686	10.7996	0.122968	0.210911
RNU11|ENSG00000274978|snRNA	-0.674028	12.0704	0.00513995	0.020053
RNVU1-18|ENSG00000206737|snRNA	-0.688985	10.9562	0.0679627	0.136371
RNU6-16P|ENSG00000207113|snRNA	-0.697851	10.7004	0.0260689	0.0669432
RNU4-1|ENSG00000200795|snRNA	-0.69876	14.428	0.019877	0.054514
RNU6-8|ENSG00000202337|snRNA	-0.712555	14.7094	0.00036667	0.00274507
U1|ENSG00000273727|snRNA	-0.740998	10.5609	0.0706595	0.138323
RNU6-758P|ENSG00000252101|snRNA	-0.802079	11.2007	0.0014873	0.0077006
RNU1-89P|ENSG00000207322|snRNA	-0.807835	10.5241	0.062764	0.128782
RNU6-668P|ENSG00000201050|snRNA	-0.821578	11.1559	0.0265334	0.0669432
RNU1-21P|ENSG00000200197|snRNA	-0.856454	12.3939	0.202974	0.308075
RNU6-5P|ENSG00000206965|snRNA	-0.861172	11.6648	0.000277337	0.00232795
RNU2-32P|ENSG00000223125|snRNA	-0.867009	10.5259	0.0780083	0.147811
RNU6-509P|ENSG00000200389|snRNA	-0.907837	10.6156	0.00386789	0.0162334
RNU6-1247P|ENSG00000252431|snRNA	-0.991449	10.4823	0.0124833	0.039072
U1|ENSG00000275291|snRNA	-1.05115	10.5272	0.00832225	0.0283505
RNU6-529P|ENSG00000200253|snRNA	-1.11689	12.6078	2.66328e-08	1.84432e-06
RNU6-908P|ENSG00000222092|snRNA	-1.13484	10.4768	0.00111551	0.00611872
RNU6-924P|ENSG00000199796|snRNA	-1.19056	10.5243	0.00645531	0.0237871
RNU1-70P|ENSG00000199488|snRNA	-2.08667	12.1202	4.05473e-07	1.24796e-05
Note: The calculation of differentially expressed genes is performed in the R platform using edgeR.

## Sheet: Table S2
Table S2. Demographic data of 351 patients included in prognostic analysis in the TCGA GC cohort
Variables	Events/total (n=351)	MST (days)	Crude HR (95% CI)	Log-rank P
Age (years)a				0.011
≤65	50/148	1811	1
>65	92/197	779	1.561(1.106-2.205)
Gender				0.152
Female	44/125	1043	1
Male	99/226	869	1.296(0.908-1.849)
Tumor Stage b				<0.0001
Stage I	11/44	2197	1
Stage II	33/109	1686	1.554(0.783-3.082)
Stage III	67/145	782	2.381(1.256-4.514)
Stage IV	22/35	476	3.809(1.846-7.861)
Tumor Stage b				<0.0001
Stage I+II	44/156	1811	1
Stage III+IV	89/180	675	1.923(1.340-2.760)
Notes: a Information of age was unavailable in 6 patients; b Information of tumor stage was unavailable in 15 patients.
Notes: HRs and 95% CIs were calculated using univariate cox proportional hazards regression models.Log-rank P is calculated using the log-rank test.

## Sheet: Table S3
Table S3. Survival analysis of snRNAs in gastric cancer
ID	P	HR	Low 95%CI	High 95%CI
RNU6-117P|ENSG00000202285	0.00488415	1.65395	1.16507	2.34797
U1|ENSG00000274428	0.00502171	1.65117	1.16318	2.34389
RNU6-1301P|ENSG00000199594	0.0066288	0.618726	0.437499	0.875023
RNU4-47P|ENSG00000222808	0.00949197	0.628387	0.442345	0.892675
RNU6-640P|ENSG00000200563	0.0126308	0.637211	0.447173	0.90801
RNU6-403P|ENSG00000200033	0.0129338	1.55059	1.0972	2.19135
RNU6-863P|ENSG00000251798	0.0157871	1.53456	1.08385	2.17269
RNU2-33P|ENSG00000222276	0.0188038	0.660884	0.467807	0.93365
RNU6-854P|ENSG00000200906	0.0197443	0.660063	0.465478	0.93599
RNU12-2P|ENSG00000201659	0.0274453	0.676272	0.477672	0.957444
RNU2-30P|ENSG00000252018	0.0402482	0.695626	0.491771	0.983987
RNU6-497P|ENSG00000202186	0.0421612	1.43004	1.01275	2.01927
RNU1-70P|ENSG00000199488	0.0473519	1.42113	1.00412	2.01134
RNU6-494P|ENSG00000253063	0.0491145	0.706816	0.500262	0.998655
RNU6-1281P|ENSG00000252032	0.0501902	0.707043	0.499767	1.00029
RNU1-124P|ENSG00000200731	0.0540118	1.41028	0.99409	2.00072
RNU6-377P|ENSG00000251774	0.0553861	0.708014	0.497313	1.00799
RNU6-1128P|ENSG00000199695	0.0559544	0.710455	0.50038	1.00873
RNU6-343P|ENSG00000201579	0.0577494	1.40528	0.98888	1.99702
RNU7-48P|ENSG00000238386	0.0588297	0.714599	0.504289	1.01262
RNU6-1189P|ENSG00000206685	0.0636197	1.38568	0.981682	1.95595
RNU4-23P|ENSG00000199709	0.0660451	1.38581	0.978603	1.96247
RNU6-647P|ENSG00000201113	0.0663262	1.38157	0.978452	1.95077
RNU6-701P|ENSG00000206786	0.0675422	1.37954	0.977049	1.94784
RNU6-88P|ENSG00000272507	0.0693176	0.727021	0.515402	1.02553
RNU6-1318P|ENSG00000202259	0.0697521	0.726805	0.514807	1.0261
RNU5B-4P|ENSG00000200378	0.0700849	1.37569	0.974172	1.94271
RNU4-86P|ENSG00000222067	0.0719967	0.727814	0.514881	1.02881
RNU7-159P|ENSG00000238562	0.074826	1.36948	0.968998	1.93547
RNU7-124P|ENSG00000251745	0.0776695	0.730479	0.515342	1.03543
RNU7-3P|ENSG00000252244	0.077912	0.726575	0.509398	1.03634
RNU1-93P|ENSG00000201574	0.0792745	0.734463	0.520331	1.03672
RNU6-878P|ENSG00000207308	0.081025	1.3589	0.962882	1.91781
RNU6-1327P|ENSG00000202172	0.0814788	0.734655	0.519309	1.0393
RNU6-318P|ENSG00000207010	0.0835675	0.735191	0.518887	1.04167
RNU6-856P|ENSG00000252768	0.0850326	0.736746	0.520377	1.04308
RNU6-1340P|ENSG00000207167	0.0853491	1.35597	0.958494	1.91827
RNU6-197P|ENSG00000252489	0.0856377	1.35629	0.958155	1.91986
RNU6-1095P|ENSG00000251957	0.0870621	0.737776	0.520764	1.04522
RNU6-547P|ENSG00000252082	0.0874997	0.741097	0.525556	1.04504
RNU6-993P|ENSG00000252962	0.0888325	1.35108	0.955337	1.91077
RNU6-1284P|ENSG00000200571	0.0902752	1.34453	0.954573	1.8938
RNU2-69P|ENSG00000251870	0.091716	0.743263	0.526481	1.0493
RNU6-97P|ENSG00000200257	0.0928535	1.34272	0.952181	1.89343
RNU6-1008P|ENSG00000206887	0.094638	0.742439	0.523593	1.05276
RNU6-979P|ENSG00000206623	0.097379	1.34348	0.947585	1.90477
RNU2-36P|ENSG00000222293	0.0983817	1.33932	0.947141	1.8939
RNU6-1215P|ENSG00000207170	0.0983841	0.746969	0.528511	1.05573
RNU6-536P|ENSG00000200254	0.100477	1.33487	0.945713	1.88416
RNU6-1188P|ENSG00000200665	0.101177	1.33626	0.94485	1.88982
RNU6-780P|ENSG00000212332	0.101621	1.33642	0.944401	1.89118
RNU6-808P|ENSG00000212535	0.103956	1.33474	0.942414	1.89039
RNU1-73P|ENSG00000206698	0.104678	0.748818	0.527998	1.06199
RNU6-1004P|ENSG00000252393	0.106907	1.33404	0.939734	1.8938
RNU6-924P|ENSG00000199796	0.109956	1.32708	0.937993	1.87756
RNU6-1300P|ENSG00000212348	0.110464	0.755845	0.535985	1.06589
RNU4-52P|ENSG00000206936	0.111441	0.756492	0.536504	1.06668
RNU6-1170P|ENSG00000251783	0.11531	1.32102	0.934168	1.86806
RNU7-71P|ENSG00000251868	0.116879	1.31752	0.933393	1.85972
RNU6-136P|ENSG00000207393	0.118257	1.31762	0.932164	1.86247
RNU6-702P|ENSG00000201852	0.119999	0.760252	0.538136	1.07405
RNU6-570P|ENSG00000252860	0.120616	1.31372	0.930827	1.85411
RNU2-22P|ENSG00000223198	0.121123	1.31334	0.930459	1.85378
RNU6-238P|ENSG00000200183	0.130285	0.766083	0.542454	1.0819
RNU6-46P|ENSG00000206587	0.132406	1.30468	0.922679	1.84484
RNU2-59P|ENSG00000222414	0.132586	0.766605	0.542185	1.08392
RNU6-171P|ENSG00000207082	0.136077	1.30094	0.920488	1.83865
RNU6-341P|ENSG00000252782	0.13752	1.29753	0.920088	1.8298
RNU6-1294P|ENSG00000251804	0.137939	1.29997	0.919197	1.83847
RNU6-762P|ENSG00000252916	0.141002	0.766149	0.537383	1.0923
RNU6-60P|ENSG00000201662	0.142774	1.29316	0.916921	1.82379
RNU6-1160P|ENSG00000207276	0.146113	1.29236	0.914489	1.82638
RNU2-52P|ENSG00000222612	0.14693	1.29154	0.914052	1.82493
RNU6-379P|ENSG00000200683	0.147097	0.774771	0.548726	1.09394
RNU6ATAC42P|ENSG00000221564	0.150031	1.28855	0.912397	1.81978
RNU6-6P|ENSG00000272055	0.150403	0.776607	0.550249	1.09608
RNU6-30P|ENSG00000207291	0.150719	1.29417	0.910422	1.83967
U1|ENSG00000275291	0.153656	1.29047	0.909094	1.83185
RNU6-1278P|ENSG00000251939	0.154894	1.28445	0.909743	1.81349
RNU6-516P|ENSG00000223313	0.156498	1.28131	0.909376	1.80537
RNU6-19P|ENSG00000207449	0.158903	1.28065	0.907751	1.80673
RNU6-937P|ENSG00000207053	0.160059	0.778415	0.548831	1.10404
RNU6-82P|ENSG00000200840	0.160488	0.780052	0.551403	1.10351
RNU6ATAC30P|ENSG00000221114	0.164225	1.27709	0.9048	1.80256
RNU6-633P|ENSG00000199482	0.164288	0.782783	0.554315	1.10542
RNU1-16P|ENSG00000202347	0.164519	0.784091	0.556444	1.10487
RNU1-87P|ENSG00000200597	0.166195	1.28024	0.902419	1.81625
RNU6-198P|ENSG00000206985	0.166505	0.783277	0.554155	1.10713
RNU6-123P|ENSG00000251972	0.167101	1.27612	0.90296	1.80351
RNU6-925P|ENSG00000207359	0.173255	0.786456	0.556578	1.11128
RNU6-1164P|ENSG00000201298	0.173266	1.2705	0.900176	1.79318
RNU7-110P|ENSG00000252700	0.173405	0.786197	0.556064	1.11157
U1|ENSG00000278099	0.173561	1.27066	0.899915	1.79414
RNU6ATAC16P|ENSG00000221518	0.175346	1.27432	0.897474	1.8094
RNU6-840P|ENSG00000253084	0.1759	1.26871	0.898847	1.79076
RNU6-212P|ENSG00000199512	0.176657	0.788205	0.558087	1.11321
RNU6-94P|ENSG00000271819	0.176896	1.26623	0.898923	1.78363
RNU2-28P|ENSG00000222389	0.177329	1.26722	0.898297	1.78767
RNU6-213P|ENSG00000206778	0.178973	0.789271	0.55891	1.11458
RNU6-628P|ENSG00000222607	0.180979	0.79159	0.56207	1.11483
RNU6-613P|ENSG00000222344	0.182511	1.2627	0.896112	1.77924
RNU6-1208P|ENSG00000238482	0.183779	1.26584	0.894166	1.792
RNU7-45P|ENSG00000238829	0.184077	0.790835	0.559381	1.11806
RNU6-638P|ENSG00000252391	0.186672	0.792477	0.561119	1.11923
RNU6-577P|ENSG00000252756	0.197173	1.25489	0.888687	1.77199
RNU7-11P|ENSG00000252796	0.198827	0.797125	0.564048	1.12651
RNU6-850P|ENSG00000252743	0.19938	1.25266	0.888006	1.76706
RNU6-1019P|ENSG00000201294	0.200558	1.25421	0.886624	1.77419
RNU1-120P|ENSG00000199879	0.200677	1.25458	0.886402	1.77569
RNU6-414P|ENSG00000200575	0.201959	0.79864	0.565405	1.12809
RNU6-431P|ENSG00000206601	0.202203	0.798879	0.565728	1.12812
RNU4-62P|ENSG00000222057	0.204359	0.799276	0.565509	1.12968
RNU6-945P|ENSG00000206674	0.204957	1.24945	0.885455	1.76308
RNU4-42P|ENSG00000201608	0.207151	1.24687	0.884989	1.75674
RNU6ATAC27P|ENSG00000221216	0.208184	1.24909	0.883423	1.76612
RNU6-927P|ENSG00000252008	0.208778	1.24881	0.883137	1.76589
RNU6-623P|ENSG00000200013	0.214761	0.804577	0.570657	1.13438
RNU6-789P|ENSG00000252914	0.215804	0.802998	0.567325	1.13657
U1|ENSG00000206828	0.215882	1.24513	0.879871	1.76202
RNU7-125P|ENSG00000238964	0.215914	0.804095	0.569283	1.13576
RNU6-975P|ENSG00000207023	0.219977	0.805249	0.56966	1.13827
RNU6-1016P|ENSG00000252498	0.226896	0.807178	0.570266	1.14251
RNU6-541P|ENSG00000207440	0.235103	1.2321	0.872998	1.7389
RNVU1-1|ENSG00000207340	0.236936	1.2351	0.870424	1.75257
RNU6-2|ENSG00000207357	0.240725	0.814576	0.578268	1.14745
RNU6-1114P|ENSG00000251831	0.24119	1.22965	0.870241	1.7375
RNU6-1042P|ENSG00000206931	0.241254	1.22932	0.87036	1.73632
RNU6-769P|ENSG00000207136	0.241878	0.814751	0.578116	1.14825
RNU1-61P|ENSG00000251916	0.241903	1.22707	0.87102	1.72866
RNU6-761P|ENSG00000206875	0.243973	0.815665	0.578971	1.14912
RNU6-1201P|ENSG00000206954	0.244583	1.23114	0.867349	1.74752
RNU4-36P|ENSG00000201164	0.2446	1.22647	0.869598	1.7298
RNU1-13P|ENSG00000238825	0.247772	0.814733	0.575592	1.15323
RNU4-1|ENSG00000200795	0.248244	0.814362	0.574686	1.154
RNU6-137P|ENSG00000200550	0.253885	1.22204	0.865942	1.72458
RNU6-826P|ENSG00000252636	0.257429	1.21935	0.865103	1.71866
RNU6-882P|ENSG00000212327	0.258497	1.22159	0.863275	1.72862
RNU5B-1|ENSG00000200156	0.261074	0.821164	0.582369	1.15787
RNU6-1165P|ENSG00000222051	0.261351	0.821611	0.583125	1.15763
RNU1-83P|ENSG00000200296	0.262442	0.81827	0.576177	1.16208
RNU6-910P|ENSG00000212146	0.263292	1.21603	0.863207	1.71306
RNU4-25P|ENSG00000222501	0.267241	0.823323	0.584001	1.16072
RNU4-22P|ENSG00000222990	0.268009	1.21749	0.859482	1.72462
RNU6-287P|ENSG00000252039	0.269911	1.21498	0.859668	1.71715
RNU1-72P|ENSG00000199846	0.269962	0.824352	0.584885	1.16186
RNU6-150P|ENSG00000252046	0.270579	1.21429	0.859634	1.71527
RNU6-672P|ENSG00000206638	0.27289	1.21111	0.859976	1.70561
RNVU1-7|ENSG00000206585	0.275977	0.824022	0.581704	1.16728
RNU6-828P|ENSG00000201746	0.277963	1.21113	0.85684	1.71192
RNU6-237P|ENSG00000251794	0.278617	1.21348	0.855097	1.72206
RNU6ATAC40P|ENSG00000221507	0.278815	1.21632	0.853354	1.73368
RNU6-689P|ENSG00000206924	0.279215	1.21197	0.85559	1.71678
U7|ENSG00000272215	0.280087	0.825694	0.583286	1.16884
RNU6-249P|ENSG00000199886	0.282355	0.827252	0.585436	1.16895
RNU6-22P|ENSG00000207083	0.284819	1.20864	0.854058	1.71043
RNU1-22P|ENSG00000200204	0.28607	1.20584	0.854944	1.70077
RNU6-121P|ENSG00000222457	0.286532	1.20519	0.855052	1.6987
RNU6-485P|ENSG00000200345	0.286613	1.20589	0.854583	1.70162
RNU6-310P|ENSG00000207385	0.287763	0.82582	0.580288	1.17524
RNU2-6P|ENSG00000223336	0.288669	1.20623	0.853127	1.70547
RNU6-3P|ENSG00000207041	0.291524	1.20486	0.8522	1.70347
RNU6-353P|ENSG00000201136	0.294618	0.830375	0.586554	1.17555
RNU6ATAC18P|ENSG00000221340	0.294668	1.20214	0.851952	1.69626
RNU6-444P|ENSG00000206715	0.295345	0.832107	0.589766	1.17403
RNU6-118P|ENSG00000252361	0.296511	0.83228	0.589628	1.17479
RNU7-97P|ENSG00000238704	0.296963	1.20366	0.849611	1.70524
RNU6-807P|ENSG00000252614	0.302092	0.834817	0.592477	1.17628
RNU6-720P|ENSG00000252172	0.302599	0.833718	0.590005	1.1781
RNU6-1285P|ENSG00000200350	0.305477	1.19748	0.848344	1.6903
RNU1-122P|ENSG00000202408	0.3078	1.19779	0.846738	1.69437
RNU7-14P|ENSG00000238468	0.308932	1.19657	0.846849	1.6907
RNU6-1143P|ENSG00000251934	0.309021	1.19667	0.846726	1.69124
RNU6-662P|ENSG00000206980	0.310183	1.19671	0.845995	1.69282
RNU1-136P|ENSG00000206908	0.310335	1.19429	0.847504	1.68296
RNU6-593P|ENSG00000201586	0.310887	1.19572	0.846225	1.68955
RNU6-514P|ENSG00000206935	0.31128	0.834952	0.588874	1.18386
RNU6-988P|ENSG00000253437	0.313042	0.836767	0.591895	1.18295
RNU7-70P|ENSG00000252750	0.31429	0.836973	0.591795	1.18373
RNU6-32P|ENSG00000206675	0.315418	0.83857	0.594654	1.18254
RNU6-91P|ENSG00000272439	0.317091	1.1909	0.845725	1.67696
RNU6-510P|ENSG00000212541	0.317397	0.838542	0.593759	1.18424
U4|ENSG00000278374	0.319958	0.839809	0.595337	1.18467
RNU6-306P|ENSG00000207347	0.321605	1.18979	0.843787	1.67767
RNU6-833P|ENSG00000200356	0.324812	0.840437	0.594601	1.18791
RNU6-50P|ENSG00000199226	0.328663	1.18696	0.841548	1.67416
RNU6-267P|ENSG00000252523	0.330937	0.84174	0.594759	1.19128
RNU6-977P|ENSG00000252220	0.331328	1.18554	0.840979	1.67127
RNU6-1178P|ENSG00000252483	0.331949	1.1851	0.840926	1.67013
RNU6-196P|ENSG00000207042	0.338507	1.18864	0.834382	1.6933
RNU6-495P|ENSG00000199865	0.338676	0.842707	0.593507	1.19654
RNU1-58P|ENSG00000199283	0.339912	0.845077	0.598081	1.19408
RNU6-669P|ENSG00000202445	0.339987	0.845981	0.600005	1.1928
RNU6-1045P|ENSG00000252130	0.345813	1.18039	0.836146	1.66637
RNU7-171P|ENSG00000238406	0.353715	0.849629	0.602095	1.19893
RNU5A-1|ENSG00000199568	0.356389	0.85067	0.603242	1.19958
RNU4-5P|ENSG00000272160	0.362637	1.17336	0.831663	1.65545
RNU6V|ENSG00000206832	0.365928	0.851681	0.601356	1.20621
RNU6-1147P|ENSG00000200250	0.372383	0.855293	0.606675	1.2058
RNU6-501P|ENSG00000200942	0.373796	1.16783	0.829648	1.64386
RNU6-194P|ENSG00000200732	0.375251	0.855938	0.60689	1.20719
RNU6-1093P|ENSG00000212496	0.375622	0.85424	0.602868	1.21042
RNU6-1237P|ENSG00000207508	0.376847	1.16945	0.826431	1.65486
RNU6-549P|ENSG00000207162	0.377129	1.16712	0.828278	1.64457
RNU6-36P|ENSG00000206899	0.377357	1.16756	0.827761	1.64684
U7|ENSG00000275635	0.37806	0.857128	0.608378	1.20759
RNU6-1157P|ENSG00000207185	0.380116	0.856339	0.60567	1.21075
RNU6-323P|ENSG00000253739	0.380543	1.16595	0.827265	1.64328
RNU6-1111P|ENSG00000212420	0.383639	0.856283	0.603986	1.21397
RNU1-106P|ENSG00000207110	0.38479	0.858617	0.608845	1.21085
RNU6-652P|ENSG00000202358	0.385831	0.85761	0.606063	1.21356
RNU6-1266P|ENSG00000199664	0.387718	1.16322	0.825405	1.6393
RNU6-1279P|ENSG00000206644	0.391786	0.860361	0.6098	1.21387
RNU6-920P|ENSG00000222858	0.393912	0.860328	0.608778	1.21582
RNU2-39P|ENSG00000222536	0.393931	1.16631	0.818854	1.66119
RNU6-892P|ENSG00000222267	0.395814	1.16119	0.822419	1.6395
RNU6-759P|ENSG00000252549	0.401435	0.86372	0.613403	1.21618
RNU4-2|ENSG00000202538	0.4016	0.861745	0.608663	1.22006
RNU6-446P|ENSG00000199697	0.403111	1.15856	0.820503	1.63589
RNU4-14P|ENSG00000222790	0.403938	1.15773	0.820793	1.63299
RNU6-1316P|ENSG00000206969	0.407999	1.15623	0.819802	1.63071
RNU6-9|ENSG00000207507	0.410203	1.15599	0.818704	1.63223
RNU4-48P|ENSG00000202429	0.422157	1.15142	0.816046	1.62463
RNU6-1079P|ENSG00000199731	0.423508	1.15056	0.81611	1.62208
RNU6-986P|ENSG00000200003	0.424167	1.15128	0.814969	1.62638
RNU6-415P|ENSG00000252061	0.424266	1.1522	0.813971	1.63096
RNU6-930P|ENSG00000212240	0.424514	0.867249	0.611414	1.23013
RNU6-1226P|ENSG00000207044	0.426881	0.869765	0.61648	1.22711
RNU6-724P|ENSG00000212260	0.432916	1.14693	0.814208	1.61563
RNU7-197P|ENSG00000239168	0.438357	1.14702	0.810799	1.62266
RNU4-29P|ENSG00000251752	0.439484	0.872438	0.617273	1.23308
RNU6-877P|ENSG00000206595	0.44066	0.873107	0.618401	1.23272
RNU1-89P|ENSG00000207322	0.444138	0.873685	0.618226	1.2347
RNU6-130P|ENSG00000223044	0.444471	1.14271	0.811778	1.60855
RNU6-1223P|ENSG00000252933	0.445854	0.874868	0.62041	1.23369
RNU6-1152P|ENSG00000207306	0.448389	0.875567	0.620995	1.2345
RNU1-42P|ENSG00000200903	0.45152	1.14187	0.808396	1.61291
RNU4-78P|ENSG00000222872	0.451633	0.876732	0.622439	1.23492
RNU6-1255P|ENSG00000200304	0.454168	0.877204	0.622452	1.23622
RNU6-805P|ENSG00000202513	0.455162	0.876291	0.619637	1.23925
RNU4-89P|ENSG00000272359	0.456521	0.877717	0.622654	1.23726
RNU6-314P|ENSG00000252383	0.457939	1.1399	0.806685	1.61076
RNU6-1315P|ENSG00000252996	0.459204	1.14258	0.802787	1.6262
RNU6-588P|ENSG00000222213	0.460805	0.878894	0.62366	1.23858
RNU6-1136P|ENSG00000252643	0.462146	0.878702	0.62252	1.24031
RNU6-574P|ENSG00000206992	0.464308	0.879645	0.623937	1.24015
RNU1-47P|ENSG00000199836	0.464325	1.13856	0.804281	1.61177
U1|ENSG00000277918	0.464894	1.13693	0.805864	1.60401
RNU6-964P|ENSG00000252333	0.466613	0.880165	0.62419	1.24111
RNU6-820P|ENSG00000207000	0.4678	0.880142	0.623557	1.24231
RNU7-41P|ENSG00000251726	0.470393	0.881022	0.624616	1.24268
RNU2-63P|ENSG00000222724	0.473365	1.13512	0.802756	1.6051
RNU7-181P|ENSG00000253043	0.473539	0.882206	0.626219	1.24284
RNU6-531P|ENSG00000252503	0.473562	1.13621	0.801293	1.61113
RNU6-1169P|ENSG00000200407	0.474022	1.13426	0.803408	1.60135
RNU6ATAC39P|ENSG00000252118	0.475202	1.13368	0.803379	1.59978
RNU6-1190P|ENSG00000222743	0.475858	1.13326	0.803493	1.59836
RNU6-125P|ENSG00000207234	0.478592	1.13256	0.80265	1.59806
RNU6-302P|ENSG00000202119	0.482481	0.883916	0.626412	1.24727
RNU1-85P|ENSG00000200997	0.490092	0.885818	0.627784	1.24991
RNU6-100P|ENSG00000252414	0.49077	1.12843	0.800237	1.59123
RNU7-193P|ENSG00000252532	0.494495	1.12848	0.797801	1.59622
RNU6-1098P|ENSG00000252581	0.49524	1.12679	0.799565	1.58793
RNVU1-4|ENSG00000277610	0.495379	0.887371	0.629389	1.2511
RNU6-135P|ENSG00000252578	0.496653	0.887862	0.630102	1.25107
RNU1-21P|ENSG00000200197	0.49691	1.12655	0.798815	1.58876
RNU6-57P|ENSG00000223280	0.502498	1.12448	0.79804	1.58446
RNU6-879P|ENSG00000201198	0.502595	1.12442	0.798058	1.58426
RNU6-199P|ENSG00000199824	0.502906	1.12544	0.796472	1.59028
RNU6-942P|ENSG00000199872	0.503138	0.889701	0.631931	1.25262
RNU6-858P|ENSG00000199306	0.505296	1.13011	0.788558	1.6196
RNU6-79P|ENSG00000199381	0.511311	1.12188	0.795971	1.58124
RNU6-610P|ENSG00000206991	0.511334	1.12154	0.79644	1.57934
RNVU1-3|ENSG00000201183	0.512483	0.891756	0.632939	1.25641
RNU6-595P|ENSG00000200814	0.514881	0.892435	0.633631	1.25695
RNU6-955P|ENSG00000222429	0.515375	1.12106	0.794498	1.58186
RNU2-46P|ENSG00000252847	0.515438	0.892039	0.632217	1.25864
RNU6-790P|ENSG00000207208	0.517363	0.893175	0.634459	1.25739
RNU1-77P|ENSG00000212170	0.518289	0.89223	0.631277	1.26105
RNU6-1048P|ENSG00000200924	0.518902	0.891106	0.627754	1.26494
RNU6-438P|ENSG00000202431	0.519068	0.893245	0.633775	1.25894
RNU6-387P|ENSG00000223263	0.52006	1.11988	0.793132	1.58125
RNU4ATAC|ENSG00000264229	0.52311	0.893995	0.633818	1.26097
RNU1-134P|ENSG00000199805	0.52383	0.894083	0.633695	1.26147
RNU6-817P|ENSG00000212385	0.525862	0.895006	0.635299	1.26088
RNU6-1065P|ENSG00000207242	0.530992	0.895606	0.634331	1.2645
RNU6-1176P|ENSG00000212257	0.534145	1.11623	0.789231	1.57871
U1|ENSG00000273727	0.534923	1.11541	0.789955	1.57496
RNU1-100P|ENSG00000202125	0.537056	1.11433	0.7902	1.57141
RNU6-1035P|ENSG00000207206	0.537857	0.89671	0.633892	1.26849
RNU4-8P|ENSG00000201806	0.538069	1.11422	0.789692	1.57211
RNU6-1251P|ENSG00000201372	0.538906	0.897178	0.634712	1.26818
RNU4-53P|ENSG00000222760	0.539404	0.897926	0.636663	1.2664
RNU7-115P|ENSG00000252242	0.539549	0.894659	0.626924	1.27673
RNU6-1322P|ENSG00000201179	0.539849	0.89641	0.631923	1.27159
RNU6-539P|ENSG00000252474	0.540936	1.11357	0.788775	1.57211
RNU7-18P|ENSG00000252174	0.541609	0.897116	0.633058	1.27132
RNU6-1064P|ENSG00000222558	0.542088	1.11256	0.789592	1.56762
RNU6-611P|ENSG00000207003	0.54411	0.898411	0.635553	1.26998
RNU6-1043P|ENSG00000222287	0.54596	0.899639	0.638231	1.26811
RNU6ATAC24P|ENSG00000252620	0.546653	1.11174	0.787806	1.56888
RNU2-68P|ENSG00000222810	0.548001	0.899191	0.635763	1.27177
RNU2-35P|ENSG00000252255	0.548194	1.11144	0.787252	1.56912
RNU6-1297P|ENSG00000207144	0.55633	0.901961	0.639576	1.27199
RNU6-402P|ENSG00000222610	0.557455	0.90203	0.639161	1.27301
RNU7-40P|ENSG00000252206	0.559565	1.10724	0.786373	1.55904
RNU6-757P|ENSG00000222266	0.566064	0.901461	0.632516	1.28476
RNU2-18P|ENSG00000223156	0.568961	0.905011	0.641945	1.27588
RNU6-933P|ENSG00000207153	0.568974	1.10633	0.781386	1.56642
RNU6-1050P|ENSG00000222320	0.576683	0.906608	0.64257	1.27914
RNU7-59P|ENSG00000238880	0.577251	1.10259	0.782124	1.55437
RNU6-1280P|ENSG00000202081	0.57736	1.10284	0.781599	1.55612
RNU6-1206P|ENSG00000252148	0.577958	1.1025	0.781791	1.55477
RNU1-108P|ENSG00000199426	0.578003	1.10222	0.782252	1.55307
RNU6-437P|ENSG00000238420	0.580076	0.907066	0.642061	1.28145
RNU6-140P|ENSG00000207296	0.580439	0.907761	0.644087	1.27938
RNU7-151P|ENSG00000252739	0.58235	0.908236	0.644504	1.27989
RNU6-969P|ENSG00000206627	0.582891	1.10126	0.780514	1.55383
U1|ENSG00000274210	0.586079	0.909064	0.645	1.28124
RNU6-645P|ENSG00000201519	0.588038	1.10012	0.778929	1.55375
RNU5E-1|ENSG00000199347	0.591271	1.09844	0.779738	1.5474
RNU1-92P|ENSG00000252826	0.592126	1.0999	0.77637	1.55826
RNU6-1024P|ENSG00000206926	0.594041	0.911046	0.646781	1.28329
RNU6-1034P|ENSG00000202205	0.595094	1.09751	0.77873	1.54679
RNU4-68P|ENSG00000201184	0.5955	1.09837	0.776802	1.55305
RNU1-28P|ENSG00000206588	0.597588	1.09691	0.77806	1.54644
RNU6ATAC8P|ENSG00000221387	0.598113	1.0964	0.778666	1.54379
RNU1-27P|ENSG00000206596	0.606301	0.913081	0.646135	1.29031
RNU4ATAC11P|ENSG00000251748	0.609445	1.09437	0.774298	1.54675
RNU6-53P|ENSG00000202237	0.609782	0.914363	0.648349	1.28952
RNU6-548P|ENSG00000252892	0.610099	0.914859	0.649853	1.28793
RNU6-1337P|ENSG00000252334	0.613119	1.09231	0.775711	1.53814
RNU6-1|ENSG00000206625	0.61508	1.09238	0.774105	1.54152
RNU7-75P|ENSG00000251880	0.616258	0.916133	0.650405	1.29043
RNU6-562P|ENSG00000199601	0.618838	0.916778	0.651026	1.29101
RNU7-140P|ENSG00000238364	0.61958	0.916014	0.647877	1.29513
RNU6-883P|ENSG00000207327	0.619585	0.91656	0.649787	1.29286
U4|ENSG00000276103	0.622113	0.91728	0.650701	1.29307
RNU6-540P|ENSG00000207352	0.623223	0.917951	0.652366	1.29166
RNU7-128P|ENSG00000253056	0.630834	1.08778	0.771796	1.53314
RNU6-1216P|ENSG00000199460	0.635576	1.08672	0.770439	1.53284
RNU6-106P|ENSG00000207134	0.635818	1.08673	0.770223	1.53331
RNU4ATAC12P|ENSG00000252269	0.635997	0.920235	0.652233	1.29836
RNU6-466P|ENSG00000212526	0.638503	1.08595	0.769851	1.53185
RNU6-786P|ENSG00000252658	0.638714	1.08535	0.771043	1.52778
RNU2-51P|ENSG00000222640	0.641307	1.08594	0.767667	1.53616
RNU6-33P|ENSG00000207524	0.642817	1.08501	0.768572	1.53173
RNU6-946P|ENSG00000206605	0.643336	0.921912	0.653471	1.30063
RNU6-479P|ENSG00000252157	0.643678	0.921773	0.652722	1.30172
RNU6-4P|ENSG00000206932	0.646286	0.922808	0.654803	1.30051
RNU4-82P|ENSG00000199313	0.652273	1.08399	0.763267	1.53949
RNU7-84P|ENSG00000251892	0.653256	0.924192	0.655224	1.30357
RNU6-312P|ENSG00000201499	0.653565	1.08509	0.759615	1.55001
RNU6-1153P|ENSG00000252569	0.654485	1.08209	0.765955	1.52872
RNU6-233P|ENSG00000222777	0.656666	0.924674	0.654677	1.30602
RNU6-668P|ENSG00000201050	0.658109	0.924474	0.65289	1.30903
RNU2-32P|ENSG00000223125	0.659197	1.08028	0.76646	1.5226
RNU6-190P|ENSG00000206881	0.659794	0.925613	0.65608	1.30588
RNU2-48P|ENSG00000222626	0.660576	1.07989	0.766293	1.52182
RNU6-1053P|ENSG00000251739	0.660806	0.926215	0.657698	1.30436
RNU6-298P|ENSG00000212190	0.662318	0.926454	0.657551	1.30532
RNU6-322P|ENSG00000251819	0.664297	0.926961	0.658122	1.30562
RNU6-42P|ENSG00000206892	0.665559	1.07881	0.764836	1.52166
RNU6-268P|ENSG00000201044	0.665931	1.07887	0.764366	1.52278
RNU7-47P|ENSG00000251787	0.668367	1.07837	0.763561	1.52298
RNU6-422P|ENSG00000207362	0.669011	0.928076	0.659119	1.30678
RNU6-151P|ENSG00000201028	0.670446	1.07762	0.763718	1.52054
RNU1-138P|ENSG00000206820	0.671182	1.0776	0.763134	1.52166
RNU6-658P|ENSG00000207336	0.671997	1.0774	0.762971	1.5214
RNU1-56P|ENSG00000212605	0.673413	0.929014	0.659655	1.30836
RNU6-731P|ENSG00000253022	0.674113	0.925774	0.646232	1.32624
RNU6-28P|ENSG00000199248	0.68114	1.07565	0.759642	1.52311
RNU7-79P|ENSG00000251891	0.684224	0.931362	0.661143	1.31202
RNU6-48P|ENSG00000206888	0.685277	0.931273	0.659978	1.31409
RNU6-8|ENSG00000202337	0.685677	0.931486	0.660553	1.31355
RNU6ATAC7P|ENSG00000221038	0.685945	1.07334	0.761644	1.5126
RNU6-944P|ENSG00000200893	0.686407	1.07412	0.759115	1.51984
RNU6-407P|ENSG00000202150	0.686728	1.07308	0.761678	1.51178
RNU6-1262P|ENSG00000252026	0.689096	1.07268	0.760689	1.51262
RNU5D-1|ENSG00000200169	0.68941	0.931843	0.659168	1.31731
RNU6-564P|ENSG00000222915	0.690632	1.072	0.761195	1.50972
RNU6-890P|ENSG00000206848	0.693058	0.93329	0.662417	1.31493
RNU1-103P|ENSG00000252311	0.693352	0.933078	0.661289	1.31657
RNU6-155P|ENSG00000252156	0.696826	1.0712	0.757896	1.51401
RNU6-254P|ENSG00000200247	0.698412	0.933721	0.660027	1.32091
RNU6-1321P|ENSG00000212207	0.699719	1.07084	0.75627	1.51625
RNU7-50P|ENSG00000238304	0.700803	1.06998	0.75777	1.51081
RNU6-126P|ENSG00000252494	0.702043	0.935199	0.663499	1.31816
RNU6-665P|ENSG00000207369	0.702063	0.935181	0.663401	1.3183
RNU6-147P|ENSG00000206710	0.703968	1.06899	0.75774	1.50809
RNU1-129P|ENSG00000206791	0.706053	0.936146	0.664398	1.31904
RNVU1-19|ENSG00000275538	0.707605	0.936292	0.663774	1.32069
RNU6-606P|ENSG00000207452	0.70853	1.0675	0.757948	1.50347
RNU7-77P|ENSG00000253054	0.70953	0.936801	0.664449	1.32079
RNU6-16P|ENSG00000207113	0.714333	0.938097	0.666269	1.32083
RNU6-430P|ENSG00000252887	0.716008	0.938358	0.666046	1.322
RNU4-40P|ENSG00000201221	0.718274	0.938654	0.665478	1.32397
RNU6-795P|ENSG00000252132	0.719661	0.938917	0.665502	1.32466
RNU6-15P|ENSG00000207264	0.72196	0.939435	0.665912	1.32531
RNU6-509P|ENSG00000200389	0.723797	1.06401	0.754232	1.50101
RNU6-313P|ENSG00000252126	0.725298	1.0633	0.755036	1.49743
RNU4-39P|ENSG00000199325	0.728255	1.0628	0.753779	1.4985
RNU6-704P|ENSG00000201032	0.731655	0.941531	0.66725	1.32856
RNU6-729P|ENSG00000207128	0.733127	0.942241	0.669329	1.32643
RNU6-703P|ENSG00000252755	0.737537	0.943155	0.669776	1.32812
RNU6-354P|ENSG00000206589	0.741677	1.0599	0.749976	1.49789
RNU4-51P|ENSG00000201076	0.744481	1.05905	0.750033	1.49538
RNU7-143P|ENSG00000252590	0.744562	0.944652	0.670686	1.33053
RNU6-1306P|ENSG00000202089	0.746349	0.945083	0.671171	1.33078
RNU1-88P|ENSG00000238554	0.747501	1.05842	0.749112	1.49543
RNU6-1156P|ENSG00000222297	0.750481	1.05733	0.749877	1.49084
RNU6-288P|ENSG00000200560	0.751233	1.05781	0.74732	1.4973
RNU6-1069P|ENSG00000252421	0.751388	0.946145	0.671764	1.33259
RNU6-26P|ENSG00000206712	0.752024	1.05804	0.745604	1.50141
RNU6-59P|ENSG00000207518	0.753082	0.946182	0.670327	1.33556
RNU6-1238P|ENSG00000253024	0.757074	0.947258	0.671993	1.33528
RNVU1-6|ENSG00000201558	0.758442	0.947508	0.671953	1.33606
RNU6-851P|ENSG00000207295	0.76157	0.94806	0.671746	1.33803
RNU6-584P|ENSG00000222282	0.765924	0.949333	0.674146	1.33685
RNU6-875P|ENSG00000252297	0.766335	0.949101	0.672481	1.33951
RNU6-10P|ENSG00000206763	0.767161	0.949474	0.673645	1.33824
RNU6-37P|ENSG00000199562	0.772525	0.950446	0.673398	1.34148
U1|ENSG00000273768	0.773076	0.950594	0.673639	1.34142
RNU2-58P|ENSG00000252212	0.773259	1.05191	0.745512	1.48425
RNU6-1005P|ENSG00000207248	0.775051	1.05137	0.745678	1.48237
RNU6-218P|ENSG00000252929	0.779237	0.952164	0.675868	1.34141
RNU7-170P|ENSG00000239082	0.782047	0.952826	0.676605	1.34181
RNU6-678P|ENSG00000252641	0.78581	0.953365	0.675575	1.34538
RNU6-188P|ENSG00000201077	0.790725	0.954569	0.677124	1.34569
RNU1-67P|ENSG00000207175	0.791881	0.954707	0.676626	1.34707
RNU6-481P|ENSG00000206921	0.79201	1.0471	0.743758	1.47415
RNU1-11P|ENSG00000206702	0.792206	0.954353	0.674139	1.35104
RNU7-19P|ENSG00000238959	0.792464	1.04716	0.742898	1.47604
RNU4-9P|ENSG00000201821	0.803958	1.04458	0.740248	1.47403
U1|ENSG00000270722	0.805109	0.957694	0.679363	1.35005
RNU6-529P|ENSG00000200253	0.805162	0.957029	0.675089	1.35672
RNU6-987P|ENSG00000207490	0.805484	1.04399	0.741147	1.47057
RNU1-91P|ENSG00000201616	0.807258	0.958063	0.679073	1.35167
RNU2-7P|ENSG00000222726	0.807854	1.04399	0.737955	1.47693
RNU6-101P|ENSG00000222255	0.808037	1.04344	0.74046	1.47038
RNU6-484P|ENSG00000206743	0.810094	1.04321	0.738823	1.47299
RNU2-24P|ENSG00000252639	0.810216	1.04336	0.737891	1.47528
RNU5A-8P|ENSG00000200972	0.810607	0.958152	0.675447	1.35918
RNU6-957P|ENSG00000200522	0.810874	1.04305	0.738527	1.47315
RNU6-884P|ENSG00000200759	0.816826	1.04176	0.736901	1.47275
RNU6-122P|ENSG00000252627	0.817637	0.960241	0.680166	1.35565
RNU6-107P|ENSG00000252452	0.817651	0.960237	0.68012	1.35572
RNU7-49P|ENSG00000251991	0.818064	1.0413	0.737615	1.47001
RNU6-1175P|ENSG00000202070	0.822924	1.04007	0.737242	1.4673
RNU6-282P|ENSG00000202227	0.823574	1.03977	0.737949	1.46505
RNU6-908P|ENSG00000222092	0.825824	1.03917	0.738017	1.46321
RNU4-80P|ENSG00000200070	0.826262	0.961976	0.680505	1.35987
RNU4-38P|ENSG00000201342	0.832472	0.963777	0.684718	1.35657
RNU5E-4P|ENSG00000201801	0.834336	0.964129	0.684636	1.35772
RNU6-1046P|ENSG00000252347	0.834448	1.03721	0.736346	1.461
RNU6-893P|ENSG00000238444	0.834607	0.96409	0.683959	1.35895
RNU6-1099P|ENSG00000200403	0.835029	0.963641	0.680045	1.3655
RNU4-30P|ENSG00000222177	0.835212	1.0373	0.734578	1.46479
RNU6-181P|ENSG00000200095	0.837169	0.964755	0.685184	1.3584
RNU6-1010P|ENSG00000199627	0.838347	0.964831	0.684025	1.36091
RNU7-195P|ENSG00000239151	0.840406	0.965335	0.684777	1.36084
RNU6-176P|ENSG00000253005	0.841508	1.03589	0.733188	1.46357
RNU6-315P|ENSG00000199536	0.841734	0.965675	0.685388	1.36058
RNU6-519P|ENSG00000222522	0.844512	1.03513	0.733045	1.46171
RNVU1-15|ENSG00000207205	0.846645	0.96622	0.682073	1.36874
RNU6-1177P|ENSG00000212360	0.847207	1.03442	0.733142	1.45951
RNU2-11P|ENSG00000239122	0.849224	0.966993	0.684137	1.3668
U1|ENSG00000277678	0.850043	1.03367	0.733338	1.45699
RNU4-21P|ENSG00000199672	0.850518	0.967415	0.685462	1.36534
RNU6-618P|ENSG00000200388	0.85079	0.967523	0.685902	1.36477
RNVU1-18|ENSG00000206737	0.850932	0.967146	0.682629	1.37025
RNU6-476P|ENSG00000207457	0.851972	0.967913	0.68718	1.36333
RNU6-1203P|ENSG00000222635	0.852383	0.967487	0.68304	1.37039
RNU6-43P|ENSG00000207029	0.856104	1.0321	0.733488	1.45229
RNU6-1282P|ENSG00000252544	0.856518	1.0325	0.729974	1.46041
RNU6-836P|ENSG00000199790	0.857138	0.968954	0.687349	1.36593
RNU6-859P|ENSG00000199598	0.860002	1.03134	0.731924	1.45325
RNU6-1161P|ENSG00000251985	0.860568	0.969765	0.688471	1.36599
RNU6-554P|ENSG00000222398	0.861109	0.969774	0.687624	1.3677
RNU6-912P|ENSG00000200670	0.864099	1.03045	0.730916	1.45273
RNU7-61P|ENSG00000251706	0.86599	1.03002	0.730583	1.45217
RNU6-450P|ENSG00000201524	0.87151	1.02864	0.730596	1.44826
RNU6-5P|ENSG00000206965	0.871758	0.971895	0.68754	1.37385
RNU11|ENSG00000274978	0.875779	1.02786	0.728301	1.45063
RNU6ATAC|ENSG00000221676	0.878107	1.0273	0.728099	1.44947
RNU6-483P|ENSG00000206815	0.879432	0.973521	0.688263	1.37701
RNU6-11P|ENSG00000201104	0.881003	0.973866	0.68853	1.37745
RNU6-853P|ENSG00000201176	0.888857	0.975716	0.691178	1.37739
RNU6-80P|ENSG00000206922	0.888938	0.975901	0.692968	1.37435
RNU2-5P|ENSG00000222465	0.889286	1.02489	0.725017	1.44879
RNU2-50P|ENSG00000222426	0.895288	0.977126	0.692306	1.37912
RNU6-722P|ENSG00000223309	0.895644	1.0237	0.721416	1.45264
RNU6-534P|ENSG00000201747	0.897437	1.0229	0.724982	1.44324
RNU5B-2P|ENSG00000199906	0.903861	0.97896	0.693281	1.38236
RNU6-1057P|ENSG00000252971	0.90499	1.02116	0.724041	1.44021
RNU1-2|ENSG00000207005	0.910136	0.979979	0.68975	1.39233
RNU6-319P|ENSG00000251834	0.9103	1.01985	0.724432	1.43575
RNU6-272P|ENSG00000222960	0.910425	1.02002	0.722157	1.44074
RNU6-182P|ENSG00000252779	0.912099	0.980887	0.696331	1.38173
RNU11-4P|ENSG00000212451	0.913095	1.01934	0.722578	1.438
RNU6-571P|ENSG00000206855	0.915684	0.981613	0.696199	1.38404
RNU2-27P|ENSG00000251994	0.917046	0.981935	0.696785	1.38378
RNU6-242P|ENSG00000207087	0.919428	0.982429	0.696833	1.38508
RNU6-558P|ENSG00000201382	0.924641	1.01691	0.718413	1.43943
RNU6-216P|ENSG00000200152	0.924989	0.983593	0.697027	1.38797
RNU6-39P|ENSG00000207072	0.929149	1.01572	0.720178	1.43255
RNU6-553P|ENSG00000200917	0.932139	1.01505	0.719762	1.43148
RNU6-608P|ENSG00000206654	0.93488	1.01447	0.718681	1.43201
RNU6-141P|ENSG00000222431	0.935868	0.986044	0.700196	1.38859
RNU6-998P|ENSG00000251703	0.937476	0.98639	0.700401	1.38915
RNU6-482P|ENSG00000212370	0.937612	0.986377	0.699644	1.39062
RNU2-37P|ENSG00000222627	0.938307	0.986596	0.701018	1.38851
RNU6-705P|ENSG00000222533	0.938646	0.986681	0.70128	1.38823
RNU6-45P|ENSG00000207200	0.938849	0.986705	0.700948	1.38896
RNU6-195P|ENSG00000223284	0.94286	1.01293	0.712882	1.43926
RNU6-388P|ENSG00000252821	0.947818	1.01156	0.716903	1.42734
RNU4ATAC18P|ENSG00000251988	0.949403	0.988956	0.701799	1.39361
RNU6ATAC9P|ENSG00000252019	0.94945	1.01115	0.717722	1.42454
RNU5F-1|ENSG00000199377	0.950175	0.989107	0.701539	1.39455
RNU6-1209P|ENSG00000200525	0.95038	1.01095	0.717445	1.42452
RNU6-1054P|ENSG00000223225	0.950614	0.989239	0.702439	1.39314
RNU11-2P|ENSG00000252707	0.958911	1.00905	0.716348	1.42134
RNU6-767P|ENSG00000206859	0.958949	1.00912	0.714092	1.42605
RNU1-19P|ENSG00000200176	0.959026	1.00904	0.715725	1.42257
RNU6-824P|ENSG00000200594	0.959386	0.990967	0.698865	1.40516
RNU6-748P|ENSG00000207378	0.960882	1.00871	0.713248	1.42657
RNU4-24P|ENSG00000201435	0.961372	0.99158	0.704236	1.39617
RNU6-1011P|ENSG00000207399	0.961651	1.00846	0.715256	1.42187
RNU6-1025P|ENSG00000222561	0.964959	1.00771	0.715342	1.41957
RNU6-418P|ENSG00000206762	0.967142	0.992836	0.705186	1.39782
RNU6-1196P|ENSG00000252030	0.967692	1.00716	0.713213	1.42225
RNU6-834P|ENSG00000199237	0.968116	0.992807	0.69685	1.41446
RNU6-1003P|ENSG00000252908	0.969017	0.99325	0.705708	1.39795
RNU4-16P|ENSG00000201607	0.970251	1.00654	0.714547	1.41785
RNU7-12P|ENSG00000251839	0.971027	0.993522	0.699622	1.41089
RNU6-1247P|ENSG00000252431	0.971783	0.993826	0.705134	1.40071
RNU6-375P|ENSG00000252859	0.971876	0.993857	0.705592	1.39989
RNU6ATAC32P|ENSG00000251835	0.972819	0.99402	0.703976	1.40357
RNU6-87P|ENSG00000272028	0.973554	1.00581	0.714289	1.4163
RNU6-583P|ENSG00000251821	0.974902	1.00555	0.712169	1.4198
RNU7-123P|ENSG00000251720	0.976758	1.00515	0.711626	1.41973
RNU6-597P|ENSG00000202490	0.976932	0.994912	0.70409	1.40586
RNU4ATAC16P|ENSG00000221439	0.97707	1.0051	0.710382	1.4221
RNU5E-10P|ENSG00000200376	0.9772	1.005	0.71387	1.41486
RNU6-876P|ENSG00000212597	0.978034	1.00489	0.710035	1.42219
RNU6-742P|ENSG00000202159	0.978645	1.0047	0.712881	1.41597
RNU6-1141P|ENSG00000201390	0.9789	0.995389	0.70672	1.40197
RNU6-1283P|ENSG00000202184	0.979563	1.00452	0.711599	1.41801
RNU6-177P|ENSG00000223189	0.980013	0.995631	0.70688	1.40233
RNU6-62P|ENSG00000252335	0.982502	1.00386	0.711687	1.41597
RNU6-758P|ENSG00000252101	0.983025	0.996277	0.70659	1.40473
RNU4-4P|ENSG00000201458	0.983775	1.00357	0.711638	1.41527
RNU6-711P|ENSG00000253064	0.989948	0.997791	0.707322	1.40754
RNU6-90P|ENSG00000272337	0.994496	0.998794	0.708921	1.40719
RNU2-70P|ENSG00000222650	0.996058	0.999129	0.707004	1.41196
Note: Survival analyses were calculated using multivariate cox proportional hazards regression models adjusted for age and tumor stage.

## Sheet: Table S4
Table S4. Coexpression related genes of snRNAs in gastric cancer tumor tissues (r >0.4)
ID	ID	R	P value
RNU2-30P	C15orf53	0.4	0.0121334
RNU2-30P	DPF3	0.4	0.0121334
RNU6-117P	DUSP15	0.4	7.01334e-07
RNU6-640P	ELMOD1	0.4	0.00850605
RNU2-30P	FAM47A	0.4	0.0121334
RNU6-640P	LOR	0.4	0.00850605
U1	MBOAT2	0.4	1.46514e-05
U1	MYL10	0.4	1.46514e-05
RNU6-640P	NUTM2F	0.4	0.00850605
RNU2-30P	POTEM	0.4	0.0121334
RNU6-497P	SMIM18	0.4	0.00400064
RNU12-2P	AC008770.3	0.401	0.000491732
RNU6-640P	AC087289.3	0.401	0.00833755
RNU2-30P	AC087632.1	0.401	0.0119077
RNU6-497P	C11orf65	0.401	0.003906
U1	C2orf16	0.401	1.39119e-05
RNU6-497P	CAV3	0.401	0.003906
RNU6-640P	CHRNG	0.401	0.00833755
U1	CHST6	0.401	1.39119e-05
RNU1-70P	CYP7A1	0.401	3.17587e-05
RNU6-640P	HYAL4	0.401	0.00833755
RNU1-70P	NTNG1	0.401	3.17587e-05
RNU6-497P	NTRK2	0.401	0.003906
RNU6-497P	RLN1	0.401	0.003906
RNU6-497P	SLC22A24	0.401	0.003906
RNU6-117P	SLC38A7	0.401	6.57432e-07
RNU6-117P	WFDC13	0.401	6.57432e-07
RNU6-497P	BTNL2	0.402	0.0038134
RNU6-117P	ELP2	0.402	6.16184e-07
RNU2-30P	FGF21	0.402	0.0116858
RNU6-497P	IFNK	0.402	0.0038134
RNU6-497P	KCNK4	0.402	0.0038134
RNU6-497P	OR56B4	0.402	0.0038134
RNU6-640P	OR7C2	0.402	0.00817205
RNU1-70P	PDZK1	0.402	3.03047e-05
RNU2-30P	PITX3	0.402	0.0116858
RNU6-497P	SLC12A3	0.402	0.0038134
RNU6-640P	TBC1D29	0.402	0.00817205
RNU2-30P	ZC3H8	0.402	0.0116858
RNU6-497P	AKNAD1	0.403	0.0037228
RNU6-497P	ENTHD1	0.403	0.0037228
RNU6-497P	G6PC2	0.403	0.0037228
RNU6-497P	GMPR	0.403	0.0037228
RNU6-640P	MOBP	0.403	0.00800949
RNU6-640P	MYCBPAP	0.403	0.00800949
RNU6-497P	PDE6C	0.403	0.0037228
RNU6-640P	POTEC	0.403	0.00800949
RNU12-2P	RSPH10B2	0.403	0.000459949
RNU2-30P	SERPINI2	0.403	0.0114675
RNU6-117P	SPDYC	0.403	5.77437e-07
RNU6-497P	UBL4B	0.403	0.0037228
RNU6-497P	AP003108.2	0.404	0.00363416
RNU6-640P	CCDC42	0.404	0.00784983
RNU2-30P	DCST1	0.404	0.0112528
RNU6-497P	DFNB59	0.404	0.00363416
RNU12-2P	DGAT2L6	0.404	0.000444787
RNU6-640P	EIF4E1B	0.404	0.00784983
RNU6-497P	MS4A13	0.404	0.00363416
U1	PAK6	0.404	1.19012e-05
U1	PROSER2	0.404	1.19012e-05
RNU2-30P	RPL3L	0.404	0.0112528
RNU6-497P	XKR3	0.404	0.00363416
RNU12-2P	ARL13A	0.405	0.000430092
RNU6-497P	C12orf50	0.405	0.00354744
RNU2-30P	C21orf62	0.405	0.0110417
RNU6-640P	CORT	0.405	0.00769303
RNU6-497P	CYP3A43	0.405	0.00354744
RNU12-2P	LINC01125	0.405	0.000430092
RNU6-497P	RRH	0.405	0.00354744
RNU6-497P	SLC1A6	0.405	0.00354744
RNU6-497P	WDR63	0.405	0.00354744
RNU1-70P	ABCC6	0.406	2.50973e-05
RNU6-640P	AC006030.1	0.406	0.00753905
RNU6-497P	AC006269.1	0.406	0.00346261
RNU6-640P	CYP11B1	0.406	0.00753905
RNU6-640P	CYP11B2	0.406	0.00753905
RNU6-640P	ERICH6B	0.406	0.00753905
RNU6-497P	EXTL1	0.406	0.00346261
RNU2-30P	FANCD2OS	0.406	0.0108342
RNU2-30P	LRRC71	0.406	0.0108342
RNU6-497P	METTL11B	0.406	0.00346261
RNU6-497P	PDZD9	0.406	0.00346261
RNU6-640P	PRSS42	0.406	0.00753905
RNU2-30P	RBFOX1	0.406	0.0108342
RNU6-497P	SLC22A14	0.406	0.00346261
RNU1-70P	SLC2A3	0.406	2.50973e-05
RNU6-497P	SPHKAP	0.406	0.00346261
U1	TLL2	0.406	1.07183e-05
RNU6-640P	TMEM95	0.406	0.00753905
RNU2-30P	USP26	0.406	0.0108342
RNU6-497P	C17orf74	0.407	0.00337963
RNU6-497P	CCDC155	0.407	0.00337963
U1	KRAS	0.407	1.01698e-05
RNU2-30P	LMO7DN	0.407	0.0106301
RNU6-640P	MROH8	0.407	0.00738783
RNU6-863P	MS4A8	0.407	3.92924e-05
RNU2-30P	NR2E3	0.407	0.0106301
RNU6-640P	PRSS48	0.407	0.00738783
RNU6-640P	RHO	0.407	0.00738783
RNU6-640P	TEDDM1	0.407	0.00738783
RNU1-70P	TP53I3	0.407	2.39352e-05
RNU6-640P	TSKS	0.407	0.00738783
RNU6-640P	AC069503.2	0.408	0.00723934
RNU6-640P	ALS2CR12	0.408	0.00723934
RNU2-30P	CCDC175	0.408	0.0104294
RNU12-2P	CCDC30	0.408	0.000388682
RNU6-117P	EPG5	0.408	4.16373e-07
RNU6-497P	FAM153C	0.408	0.00329846
RNU2-30P	GABPB2	0.408	0.0104294
RNU2-30P	PPIAL4D	0.408	0.0104294
RNU6-497P	SLC4A1	0.408	0.00329846
RNU6-497P	SLFN14	0.408	0.00329846
RNU6-640P	AARSD1	0.409	0.00709354
RNU6-497P	ABCB5	0.409	0.00321907
U1	ANKLE2	0.409	9.15208e-06
RNU6-497P	ASB18	0.409	0.00321907
RNU6-497P	C10orf90	0.409	0.00321907
RNU6-497P	C1orf100	0.409	0.00321907
RNU2-30P	C6orf229	0.409	0.0102322
RNU6-640P	CD160	0.409	0.00709354
RNU2-30P	PLSCR5	0.409	0.0102322
RNU6-640P	PLSCR5	0.409	0.00709354
RNU12-2P	POU5F2	0.409	0.000375727
U1	UBTD1	0.409	9.15208e-06
RNU2-30P	ZNF670-ZNF695	0.409	0.0102322
RNU6-497P	C9orf92	0.41	0.00314143
RNU6-640P	CCDC65	0.41	0.00695037
RNU6-117P	DNAAF1	0.41	3.64931e-07
RNU2-30P	ERICH6B	0.41	0.0100382
RNU6-640P	MSS51	0.41	0.00695037
RNU2-30P	SLC24A4	0.41	0.0100382
RNU12-2P	VHLL	0.41	0.000363178
RNU6-497P	ANKUB1	0.411	0.0030655
RNU2-30P	CDK15	0.411	0.00984753
RNU6-497P	EIF4E1B	0.411	0.0030655
RNU1-70P	FBXO17	0.411	1.9779e-05
RNU6-640P	GGTLC1	0.411	0.00680981
RNU2-30P	MATN4	0.411	0.00984753
RNU6-640P	MROH7	0.411	0.00680981
RNU6-640P	NR1I3	0.411	0.00680981
RNU6-640P	ZACN	0.411	0.00680981
RNU2-30P	ZNF705A	0.411	0.00984753
RNU2-30P	GPR83	0.412	0.00966009
RNU2-30P	GTSF1L	0.412	0.00966009
RNU6-640P	MATN4	0.412	0.0066718
RNU6-640P	MYH13	0.412	0.0066718
RNU6-117P	ST8SIA5	0.412	3.1965e-07
RNU2-30P	TTC23L	0.412	0.00966009
RNU6-640P	APOL5	0.413	0.00653632
RNU6-863P	ASB18	0.413	2.99476e-05
RNU6-640P	C12orf50	0.413	0.00653632
RNU6-497P	CDCP2	0.413	0.00291863
RNU2-30P	EFCAB5	0.413	0.00947584
RNU6-640P	ENTHD1	0.413	0.00653632
RNU2-30P	ERVV-1	0.413	0.00947584
RNU2-30P	FGF6	0.413	0.00947584
RNU2-30P	GCNT7	0.413	0.00947584
RNU6-863P	MPPED1	0.413	2.99476e-05
RNU6-497P	MYH13	0.413	0.00291863
RNU2-30P	OR10A2	0.413	0.00947584
RNU6-640P	OR5AP2	0.413	0.00653632
RNU6-640P	OVCH1	0.413	0.00653632
RNU6-497P	PANX3	0.413	0.00291863
RNU2-30P	AC012309.1	0.414	0.00929473
RNU6-497P	AC091980.2	0.414	0.00284764
RNU2-30P	C17orf99	0.414	0.00929473
RNU2-30P	C9orf131	0.414	0.00929473
RNU6-640P	CNGB3	0.414	0.00640331
RNU6-497P	CTXN3	0.414	0.00284764
RNU2-30P	NLRP14	0.414	0.00929473
RNU6-640P	OTOL1	0.414	0.00640331
RNU6-863P	PAK5	0.414	2.86119e-05
RNU2-30P	PAPOLB	0.414	0.00929473
RNU6-863P	PCDHB11	0.414	2.86119e-05
RNU1-70P	PDGFRA	0.414	1.7123e-05
RNU2-30P	SLC6A13	0.414	0.00929473
RNU1-70P	SMYD3	0.414	1.7123e-05
RNU6-640P	STRC	0.414	0.00640331
U1	SUSD1	0.414	7.01612e-06
RNU2-30P	TMIGD1	0.414	0.00929473
RNU2-30P	AC069503.2	0.415	0.00911672
U1	DCP2	0.415	6.65044e-06
RNU6-497P	DNTT	0.415	0.00277822
RNU1-70P	F10	0.415	1.63159e-05
U1	NTF4	0.415	6.65044e-06
RNU6-640P	OR11H4	0.415	0.00627275
RNU1-70P	PCBP2	0.415	1.63159e-05
RNU2-30P	SLC22A13	0.415	0.00911672
U1	ST8SIA1	0.415	6.65044e-06
RNU6-640P	AC040162.4	0.416	0.00614459
U1	AMIGO2	0.416	6.30304e-06
RNU6-640P	BTG4	0.416	0.00614459
RNU6-497P	CFAP52	0.416	0.00271035
RNU2-30P	CYP3A43	0.416	0.00894175
RNU2-30P	DNAH3	0.416	0.00894175
RNU6-497P	GABRR3	0.416	0.00271035
RNU6-497P	GGTLC1	0.416	0.00271035
RNU2-30P	KIAA1024L	0.416	0.00894175
RNU6-640P	LPO	0.416	0.00614459
RNU2-30P	OR2B2	0.416	0.00894175
RNU6-117P	TRIM67	0.416	2.44798e-07
RNU6-640P	ZYG11A	0.416	0.00614459
U1	KCNA7	0.417	5.97303e-06
RNU6-640P	OLAH	0.417	0.00601879
RNU6-497P	OR10A2	0.417	0.002644
RNU6-497P	PDYN	0.417	0.002644
RNU6-863P	PLEKHG4B	0.417	2.49365e-05
RNU6-497P	STX16-NPEPL1	0.417	0.002644
RNU6-640P	UBL4B	0.417	0.00601879
RNU6-497P	ADAMTS20	0.418	0.00257914
RNU1-70P	AGT	0.418	1.41064e-05
RNU2-30P	CXorf58	0.418	0.00860079
U1	DIP2B	0.418	5.6596e-06
RNU6-640P	DNAH10	0.418	0.00589531
RNU2-30P	FAM71E2	0.418	0.00860079
RNU2-30P	KRTAP16-1	0.418	0.00860079
RNU1-70P	LBX2	0.418	1.41064e-05
RNU6-497P	OVCH1	0.418	0.00257914
RNU6-863P	PRAC2	0.418	2.38145e-05
RNU6-497P	RGS22	0.418	0.00257914
RNU2-30P	TPH2	0.418	0.00860079
RNU2-30P	AMER2	0.419	0.00843471
RNU2-30P	CDKL4	0.419	0.00843471
RNU6-640P	CFAP100	0.419	0.00577412
RNU6-117P	CFDP1	0.419	2.00085e-07
RNU2-30P	ELAVL2	0.419	0.00843471
U1	LAMC2	0.419	5.36195e-06
RNU6-640P	LAT	0.419	0.00577412
RNU6-117P	MIOX	0.419	2.00085e-07
RNU6-640P	PDYN	0.419	0.00577412
RNU6-497P	RBFOX1	0.419	0.00251573
U1	SLC44A5	0.419	5.36195e-06
RNU6-640P	SPHKAP	0.419	0.00577412
RNU2-30P	UNC45B	0.419	0.00843471
RNU6-497P	A3GALT2	0.42	0.00245376
RNU6-497P	ASZ1	0.42	0.00245376
RNU2-30P	DNAAF1	0.42	0.0082715
RNU6-640P	G6PC2	0.42	0.00565519
RNU6-640P	GTSF1L	0.42	0.00565519
RNU6-640P	PPIAL4D	0.42	0.00565519
U1	VAV2	0.42	5.07932e-06
RNU6-497P	WFDC3	0.42	0.00245376
RNU6-497P	AC073082.1	0.421	0.00239318
RNU6-117P	ADGRV1	0.421	1.74778e-07
RNU2-30P	ASB18	0.421	0.00811113
RNU6-497P	C8orf89	0.421	0.00239318
RNU6-497P	CABS1	0.421	0.00239318
RNU2-30P	CCT6B	0.421	0.00811113
RNU2-30P	FAM205C	0.421	0.00811113
RNU12-2P	IL5	0.421	0.000248699
RNU12-2P	MROH7	0.421	0.000248699
RNU6-640P	PRDM7	0.421	0.00553847
RNU6-497P	TCF24	0.421	0.00239318
RNU6-117P	ALLC	0.422	1.63314e-07
RNU6-497P	DNAH10	0.422	0.00233398
RNU6-640P	DUXA	0.422	0.00542392
RNU1-70P	G6PC	0.422	1.16008e-05
RNU6-117P	LRRC29	0.422	1.63314e-07
RNU6-497P	NAT8L	0.422	0.00233398
RNU2-30P	SLC22A16	0.422	0.00795354
RNU12-2P	ZCCHC13	0.422	0.000240175
RNU2-30P	AGBL2	0.423	0.0077987
RNU6-640P	IQCF6	0.423	0.00531152
RNU6-497P	MEIKIN	0.423	0.00227612
RNU6-117P	PDZD7	0.423	1.52579e-07
RNU2-30P	PRDM9	0.423	0.0077987
RNU6-497P	RGPD3	0.423	0.00227612
RNU2-30P	TECRL	0.423	0.0077987
RNU6-640P	CACNA1S	0.424	0.00520123
RNU6-640P	CFAP52	0.424	0.00520123
U1	COL17A1	0.424	4.08504e-06
U1	DNM3	0.424	4.08504e-06
RNU12-2P	ECT2L	0.424	0.000223943
RNU6-497P	FAM187B	0.424	0.00221957
RNU2-30P	FAM57B	0.424	0.00764657
RNU6-497P	KRT77	0.424	0.00221957
RNU6-640P	PLGLB1	0.424	0.00520123
RNU6-497P	SLC4A9	0.424	0.00221957
RNU1-70P	TMEM52B	0.424	1.05133e-05
RNU2-30P	C22orf15	0.425	0.0074971
RNU2-30P	CACNG2	0.425	0.0074971
RNU1-70P	CASC10	0.425	1.00068e-05
RNU6-497P	EFHB	0.425	0.00216432
RNU6-640P	FANCD2OS	0.425	0.00509301
RNU6-640P	GFRAL	0.425	0.00509301
RNU6-640P	PRPS1L1	0.425	0.00509301
RNU2-30P	SATL1	0.425	0.0074971
RNU2-30P	TAC4	0.425	0.0074971
RNU6-640P	TBC1D28	0.425	0.00509301
U1	ANKRD65	0.426	3.66072e-06
RNU2-30P	C8orf44-SGK3	0.426	0.00735026
RNU2-30P	CDKL3	0.426	0.00735026
RNU1-70P	GUCY1A2	0.426	9.52362e-06
RNU6-640P	MAP1LC3C	0.426	0.00498683
RNU6-640P	NME8	0.426	0.00498683
U1	PLEC	0.426	3.66072e-06
RNU6-497P	PRPS1L1	0.426	0.00211033
RNU6-497P	PSG8	0.426	0.00211033
RNU6-640P	TMPRSS9	0.426	0.00498683
RNU6-497P	UBE2F-SCLY	0.426	0.00211033
RNU2-30P	ZNF578	0.426	0.00735026
RNU2-30P	GOLGA8G	0.427	0.007206
RNU6-640P	HMHB1	0.427	0.00488266
RNU6-640P	KRTAP10-6	0.427	0.00488266
RNU2-30P	MRGPRD	0.427	0.007206
RNU6-640P	PROX2	0.427	0.00488266
RNU12-2P	TSPAN16	0.427	0.000201515
RNU6-640P	VWA3B	0.427	0.00488266
RNU2-30P	AC087289.3	0.428	0.00706429
RNU2-30P	CFAP52	0.428	0.00706429
RNU2-30P	FAM153C	0.428	0.00706429
RNU2-30P	GRIK1	0.428	0.00706429
RNU6-497P	KCNV2	0.428	0.00200604
RNU1-70P	LBP	0.428	8.62327e-06
RNU6-497P	MCHR2	0.428	0.00200604
RNU6-640P	PANX3	0.428	0.00478045
RNU2-30P	SLC26A8	0.428	0.00706429
RNU2-30P	TAS2R42	0.428	0.00706429
U1	TINAGL1	0.428	3.27884e-06
RNU6-640P	TRIM42	0.428	0.00478045
RNU1-70P	TRIM50	0.428	8.62327e-06
RNU6-497P	CYP11B2	0.429	0.00195569
RNU6-640P	DDI1	0.429	0.00468019
RNU2-30P	EFHB	0.429	0.00692509
RNU6-640P	GRIK1	0.429	0.00468019
RNU6-497P	HUS1B	0.429	0.00195569
RNU6-497P	LINC00371	0.429	0.00195569
RNU6-117P	MAPK8IP1	0.429	1.01141e-07
RNU6-117P	MOCOS	0.429	1.01141e-07
RNU6-497P	MYL10	0.429	0.00195569
RNU2-30P	SLC22A12	0.429	0.00692509
RNU6-640P	SLC22A13	0.429	0.00468019
RNU6-640P	XKR3	0.429	0.00468019
RNU6-117P	CCR10	0.43	9.43921e-08
RNU6-640P	DEPDC4	0.43	0.00458184
RNU6-863P	FAM135B	0.43	1.35965e-05
RNU1-70P	FTL	0.43	7.80462e-06
RNU2-30P	GNAT1	0.43	0.00678835
RNU6-640P	POTEM	0.43	0.00458184
RNU6-640P	SMIM28	0.43	0.00458184
U1	TMEM185A	0.43	2.93533e-06
RNU6-117P	TPGS2	0.43	9.43921e-08
RNU6-497P	TSNAXIP1	0.43	0.0019065
RNU2-30P	ZIM2	0.43	0.00678835
RNU2-30P	ARMC12	0.431	0.00665405
RNU6-497P	ASIP	0.431	0.00185845
RNU2-30P	CTXN3	0.431	0.00665405
RNU2-30P	LENEP	0.431	0.00665405
RNU6-497P	OR7A5	0.431	0.00185845
RNU6-640P	CDKL3	0.432	0.00439073
RNU6-497P	CLEC4M	0.432	0.00181151
RNU1-70P	IGDCC3	0.432	7.06058e-06
RNU6-497P	MRGPRX4	0.432	0.00181151
RNU6-497P	NEK5	0.432	0.00181151
U1	PROM2	0.432	2.6265e-06
RNU6-640P	SARNP	0.432	0.00439073
RNU6-640P	TOGARAM2	0.432	0.00439073
RNU6-497P	ACTL7B	0.433	0.00176566
RNU6-640P	AGBL2	0.433	0.00429791
RNU6-497P	DUXA	0.433	0.00176566
RNU6-497P	GOLGA6L22	0.433	0.00176566
RNU6-863P	GRID1	0.433	1.17914e-05
RNU6-863P	METTL11B	0.433	1.17914e-05
RNU6-117P	SLC1A7	0.433	7.66582e-08
RNU1-70P	TSPYL5	0.433	6.7145e-06
RNU6-640P	CCDC27	0.434	0.00420687
RNU6-497P	CHRNA6	0.434	0.00172089
RNU6-497P	EPX	0.434	0.00172089
U1	FOXL1	0.434	2.34899e-06
RNU2-30P	FOXR1	0.434	0.00626535
RNU6-640P	HFE2	0.434	0.00420687
RNU6-863P	KCNN1	0.434	1.12423e-05
RNU2-30P	OCLM	0.434	0.00626535
RNU6-640P	PKD1L1	0.434	0.00420687
RNU6-497P	POLR2F	0.434	0.00172089
RNU6-863P	RGS17	0.434	1.12423e-05
RNU2-30P	SIRT4	0.434	0.00626535
RNU6-640P	SLC1A6	0.434	0.00420687
RNU6-117P	TP53I11	0.434	7.14991e-08
RNU6-497P	ANHX	0.435	0.00167716
RNU2-30P	PRKACG	0.435	0.00614041
RNU6-497P	SIAH3	0.435	0.00167716
RNU2-30P	SPHKAP	0.435	0.00614041
RNU2-30P	TMEM212	0.435	0.00614041
RNU2-30P	TMEM221	0.435	0.00614041
RNU6-497P	2022-09-12	0.436	0.00163445
RNU2-30P	ADAM7	0.436	0.00601771
RNU6-640P	AKNAD1	0.436	0.00403002
RNU2-30P	ALS2CR12	0.436	0.00601771
RNU2-30P	C3orf22	0.436	0.00601771
RNU6-640P	CES5A	0.436	0.00403002
RNU2-30P	CNTNAP5	0.436	0.00601771
RNU6-117P	DCAF8L1	0.436	6.21706e-08
RNU6-497P	DUSP21	0.436	0.00163445
RNU6-497P	FAM217A	0.436	0.00163445
RNU2-30P	GABRR3	0.436	0.00601771
RNU1-70P	NADK2	0.436	5.77093e-06
RNU6-497P	OR2D3	0.436	0.00163445
RNU2-30P	PROX2	0.436	0.00601771
RNU2-30P	PRSS42	0.436	0.00601771
RNU2-30P	TBC1D29	0.436	0.00601771
RNU6-640P	AC008770.3	0.437	0.00394415
RNU2-30P	CNGB3	0.437	0.00589722
RNU6-497P	DGAT2L6	0.437	0.00159275
RNU6-117P	ENKD1	0.437	5.79599e-08
RNU6-117P	EYS	0.437	5.79599e-08
RNU6-497P	GABRA6	0.437	0.00159275
RNU6-497P	LPO	0.437	0.00159275
RNU2-30P	MMP27	0.437	0.00589722
RNU6-497P	PKD2L2	0.437	0.00159275
RNU6-497P	POTEC	0.437	0.00159275
RNU6-640P	PRSS37	0.437	0.00394415
RNU6-497P	PRSS46	0.437	0.00159275
RNU2-30P	STPG2	0.437	0.00589722
RNU6-497P	ZAR1L	0.437	0.00159275
RNU6-640P	AC091980.2	0.438	0.00385995
RNU6-497P	ATCAY	0.438	0.00155203
RNU6-863P	DNAJC12	0.438	9.28037e-06
RNU6-640P	FAM71F1	0.438	0.00385995
RNU6-497P	KLK2	0.438	0.00155203
RNU2-30P	KNCN	0.438	0.00577891
RNU6-640P	SMCO2	0.438	0.00385995
RNU6-497P	SMIM28	0.438	0.00155203
RNU6-497P	TMC1	0.438	0.00155203
RNU2-30P	WFDC8	0.438	0.00577891
RNU6-497P	ZNF534	0.438	0.00155203
RNU6-497P	ACSM4	0.439	0.00151227
RNU6-497P	CSTL1	0.439	0.00151227
RNU6-497P	GVQW2	0.439	0.00151227
RNU2-30P	IRGM	0.439	0.00566275
RNU6-863P	KCNN2	0.439	8.84363e-06
RNU2-30P	MOBP	0.439	0.00566275
RNU6-640P	RNF113B	0.439	0.00377738
RNU6-497P	RPL3L	0.439	0.00151227
RNU6-497P	YIPF7	0.439	0.00151227
RNU6-497P	KLHL1	0.44	0.00147345
RNU2-30P	KLHL33	0.44	0.00554869
U1	PAQR5	0.44	1.67528e-06
RNU2-30P	TGM6	0.44	0.00554869
RNU2-30P	TMEM95	0.44	0.00554869
RNU1-70P	UGT2B10	0.44	4.70855e-06
RNU6-863P	2022-03-11	0.441	8.02834e-06
RNU1-70P	AGXT	0.441	4.47382e-06
RNU6-497P	AWAT2	0.441	0.00143555
RNU6-640P	CABS1	0.441	0.00361704
RNU6-640P	CCDC38	0.441	0.00361704
RNU6-497P	CES5A	0.441	0.00143555
RNU6-640P	FAM217A	0.441	0.00361704
RNU6-497P	RAPSN	0.441	0.00143555
RNU2-30P	RFPL3	0.441	0.00543672
RNU6-497P	SLC15A5	0.441	0.00143555
RNU1-70P	A1BG	0.442	4.25032e-06
RNU2-30P	C11orf65	0.442	0.00532679
RNU6-640P	FAM71B	0.442	0.00353922
RNU6-640P	HIGD2B	0.442	0.00353922
RNU6-863P	HMGCLL1	0.442	7.64814e-06
RNU6-640P	IFNK	0.442	0.00353922
RNU6-640P	LMAN1L	0.442	0.00353922
RNU2-30P	A3GALT2	0.443	0.00521887
RNU6-640P	ACTL7B	0.443	0.00346292
RNU2-30P	C17orf74	0.443	0.00521887
RNU6-497P	DEFB108B	0.443	0.00136243
RNU6-497P	FGF16	0.443	0.00136243
RNU6-640P	FIGLA	0.443	0.00346292
RNU6-497P	HIGD2B	0.443	0.00136243
RNU1-70P	HPN	0.443	4.03755e-06
RNU6-640P	RGS22	0.443	0.00346292
RNU2-30P	SLC22A10	0.443	0.00521887
RNU2-30P	ZNF728	0.443	0.00521887
RNU6-117P	C18orf21	0.444	3.53239e-08
RNU6-117P	FAM160A2	0.444	3.53239e-08
RNU2-30P	NR1I3	0.444	0.00511292
U1	PLCH2	0.444	1.33396e-06
RNU6-640P	STPG2	0.444	0.00338812
RNU6-497P	TMEM257	0.444	0.00132718
RNU2-30P	TRIM67	0.444	0.00511292
RNU6-640P	CBWD3	0.445	0.00331479
RNU2-30P	ENTHD1	0.445	0.00500893
RNU2-30P	EQTN	0.445	0.00500893
U1	PPP1R13L	0.445	1.25971e-06
RNU6-497P	SLC34A1	0.445	0.00129276
RNU6-640P	ZC3H8	0.445	0.00331479
RNU6-640P	AC012309.1	0.446	0.00324292
RNU6-640P	BTNL2	0.446	0.00324292
RNU6-497P	INHBC	0.446	0.00125918
RNU6-497P	NRN1L	0.446	0.00125918
RNU6-640P	SLC4A1	0.446	0.00324292
RNU2-30P	STRC	0.446	0.00490685
RNU6-497P	TRPC5OS	0.446	0.00125918
RNU6-640P	TSGA10	0.446	0.00324292
RNU6-497P	TXNDC2	0.446	0.00125918
RNU2-30P	CDHR4	0.447	0.00480666
RNU6-497P	DNMT3L	0.447	0.0012264
RNU6-497P	FOXD4L5	0.447	0.0012264
RNU6-497P	KRT33B	0.447	0.0012264
RNU6-497P	MOBP	0.447	0.0012264
RNU2-30P	PRSS58	0.447	0.00480666
RNU6-497P	WFDC6	0.447	0.0012264
RNU2-30P	ADAM18	0.448	0.00470832
RNU6-863P	AKAP9	0.448	5.70419e-06
RNU6-497P	BIRC8	0.448	0.00119441
RNU2-30P	C6orf118	0.448	0.00470832
RNU2-30P	DEPDC4	0.448	0.00470832
RNU6-640P	DGAT2L6	0.448	0.00310341
RNU6-640P	FAM153C	0.448	0.00310341
RNU6-497P	GJA8	0.448	0.00119441
RNU6-497P	LHFPL5	0.448	0.00119441
U1	SEC14L2	0.448	1.06005e-06
RNU6-640P	SPDYE16	0.448	0.00310341
RNU6-640P	TNP2	0.448	0.00310341
RNU6-497P	AC024592.3	0.449	0.00116319
RNU6-497P	AGXT2	0.449	0.00116319
RNU6-640P	GABRA6	0.449	0.00303572
RNU6-640P	GDAP1L1	0.449	0.00303572
RNU6-640P	GOLGA6L22	0.449	0.00303572
RNU6-640P	KIAA2012	0.449	0.00303572
RNU6-640P	KRTAP5-3	0.449	0.00303572
U1	LRRTM2	0.449	1.00054e-06
RNU6-117P	LY96	0.449	2.46867e-08
RNU6-497P	NLRP13	0.449	0.00116319
RNU6-640P	OR10H1	0.449	0.00303572
RNU6-640P	RRH	0.449	0.00303572
RNU6-640P	SLC22A24	0.449	0.00303572
RNU6-497P	TPH2	0.449	0.00116319
RNU2-30P	TRPV5	0.449	0.00461181
RNU6-863P	ACTL6B	0.45	5.16869e-06
RNU6-640P	C10orf90	0.45	0.00296939
U1	CACNB3	0.45	9.44261e-07
RNU6-497P	COL11A2	0.45	0.00113273
RNU2-30P	GRM6	0.45	0.00451709
RNU6-497P	IDI2	0.45	0.00113273
RNU2-30P	PBOV1	0.45	0.00451709
RNU6-640P	SLC26A8	0.45	0.00296939
RNU6-497P	TERB2	0.45	0.00113273
RNU1-70P	VN1R1	0.45	2.80963e-06
RNU6-640P	ACSM6	0.451	0.00290438
RNU6-640P	CCDC168	0.451	0.00290438
RNU6-497P	CXorf58	0.451	0.001103
RNU1-70P	CYP8B1	0.451	2.66662e-06
RNU6-497P	ELMOD1	0.451	0.001103
RNU6-497P	KIF6	0.451	0.001103
RNU2-30P	KRT77	0.451	0.00442414
RNU1-70P	LRRC69	0.451	2.66662e-06
RNU6-640P	MYL10	0.451	0.00290438
RNU6-640P	NIM1K	0.451	0.00290438
RNU1-70P	OR5M11	0.451	2.66662e-06
RNU6-640P	SPTA1	0.451	0.00290438
RNU6-497P	TNP2	0.451	0.001103
RNU6-863P	BTBD16	0.452	4.68152e-06
RNU6-863P	GNG4	0.452	4.68152e-06
RNU1-70P	LGSN	0.452	2.53062e-06
RNU6-863P	PRB3	0.452	4.68152e-06
U1	PRPF40B	0.452	8.40699e-07
RNU6-497P	RLN3	0.452	0.001074
RNU6-497P	RNF212B	0.452	0.001074
RNU6-497P	APOL5	0.453	0.00104571
RNU1-70P	CFI	0.453	2.40129e-06
RNU6-863P	DMTF1	0.453	4.45474e-06
RNU6-497P	FREM3	0.453	0.00104571
RNU2-30P	KCNG4	0.453	0.00424342
RNU6-497P	LCTL	0.453	0.00104571
RNU2-30P	MAP1LC3C	0.453	0.00424342
RNU6-640P	MAP3K15	0.453	0.00277825
RNU6-640P	MCHR2	0.453	0.00277825
RNU6-640P	PRSS46	0.453	0.00277825
RNU6-640P	SCN10A	0.453	0.00277825
RNU6-497P	SLC25A31	0.453	0.00104571
RNU6-640P	ABCB5	0.454	0.00271707
RNU6-640P	FAM187B	0.454	0.00271707
RNU6-640P	GJA8	0.454	0.00271707
RNU6-497P	HEATR4	0.454	0.00101811
RNU6-640P	ANKRD7	0.455	0.00265713
RNU6-497P	BSX	0.455	0.000991178
RNU2-30P	CELA2B	0.455	0.00406942
RNU6-640P	DNMT3L	0.455	0.00265713
RNU6-640P	FREM3	0.455	0.00265713
RNU6-640P	KRTAP5-8	0.455	0.00265713
RNU6-640P	PRSS58	0.455	0.00265713
RNU1-70P	SEC61A2	0.455	2.1614e-06
RNU6-640P	SLC34A1	0.455	0.00265713
RNU2-30P	SPDYA	0.455	0.00406942
RNU2-30P	AC013394.1	0.456	0.00398487
RNU6-640P	AWAT2	0.456	0.0025984
RNU6-497P	C4orf45	0.456	0.000964911
RNU6-497P	FAM71F1	0.456	0.000964911
RNU6-497P	FRMPD4	0.456	0.000964911
RNU6-497P	GOLGA6A	0.456	0.000964911
RNU2-30P	GSTTP1	0.456	0.00398487
RNU6-497P	OR10AD1	0.456	0.000964911
RNU6-497P	OR56A5	0.456	0.000964911
RNU6-640P	OR9A4	0.456	0.0025984
RNU6-497P	PATE4	0.456	0.000964911
RNU6-117P	SLC47A2	0.456	1.48534e-08
RNU6-497P	TEX26	0.456	0.000964911
RNU6-640P	VPREB1	0.456	0.0025984
U1	XIAP	0.456	6.65404e-07
RNU6-640P	LHFPL5	0.457	0.00254086
RNU2-30P	OR7C1	0.457	0.00390192
RNU6-863P	SEMA3A	0.457	3.6485e-06
RNU6-640P	SIGLECL1	0.457	0.00254086
RNU6-640P	SLC10A1	0.457	0.00254086
RNU6-497P	SLC22A11	0.457	0.000939291
RNU6-497P	SMIM9	0.457	0.000939291
RNU2-30P	TBC1D26	0.457	0.00390192
RNU6-497P	TEN1	0.457	0.000939291
RNU6-640P	ACOT12	0.458	0.00248449
RNU6-497P	CFAP54	0.458	0.000914302
RNU6-863P	DRD4	0.458	3.46997e-06
RNU6-640P	HOXB1	0.458	0.00248449
RNU6-497P	IL31	0.458	0.000914302
RNU6-640P	KCNK4	0.458	0.00248449
RNU2-30P	LHFPL5	0.458	0.00382054
RNU2-30P	MYCBPAP	0.458	0.00382054
U1	OFCC1	0.458	5.91537e-07
RNU6-640P	OR7A5	0.458	0.00248449
RNU6-640P	TMC1	0.458	0.00248449
RNU6-640P	ANTXRL	0.459	0.00242926
RNU6-863P	DPYSL4	0.459	3.29982e-06
RNU6-640P	GCM2	0.459	0.00242926
RNU2-30P	HMHB1	0.459	0.00374071
RNU6-497P	OR10W1	0.459	0.00088993
RNU6-640P	PRSS55	0.459	0.00242926
RNU6-640P	ANHX	0.46	0.00237516
RNU6-640P	C19orf18	0.46	0.00237516
RNU6-640P	CLLU1	0.46	0.00237516
RNU6-497P	IQCF2	0.46	0.000866161
RNU6-640P	LENEP	0.46	0.00237516
RNU6-497P	POU3F4	0.46	0.000866161
RNU2-30P	PRSS37	0.46	0.00366239
RNU6-640P	TAS2R42	0.46	0.00237516
RNU2-30P	ZYG11A	0.46	0.00366239
RNU2-30P	AKNAD1	0.461	0.00358557
RNU6-497P	ANKRD7	0.461	0.000842983
RNU6-640P	ARMC12	0.461	0.00232217
RNU6-640P	CSN3	0.461	0.00232217
RNU6-497P	FSHR	0.461	0.000842983
RNU2-30P	GPR149	0.461	0.00358557
RNU6-640P	KLHL1	0.461	0.00232217
RNU6-640P	LRRC9	0.461	0.00232217
RNU6-497P	MT3	0.461	0.000842983
RNU6-497P	NLRP10	0.461	0.000842983
RNU1-70P	NUDT7	0.461	1.57203e-06
RNU6-497P	RTP2	0.461	0.000842983
RNU1-70P	STARD6	0.461	1.57203e-06
U1	SYT12	0.461	4.95356e-07
RNU6-640P	AC006269.1	0.462	0.00227026
RNU6-863P	CLVS1	0.462	2.83607e-06
RNU6-640P	DNTT	0.462	0.00227026
RNU6-497P	GFRAL	0.462	0.00082038
RNU6-640P	GPR45	0.462	0.00227026
RNU2-30P	MANSC4	0.462	0.00351022
RNU6-640P	MYO1H	0.462	0.00227026
RNU6-863P	PITX3	0.462	2.83607e-06
RNU6-117P	PLEKHM1	0.462	9.55245e-09
RNU6-497P	PLSCR5	0.462	0.00082038
RNU6-117P	SLC35C1	0.462	9.55245e-09
RNU6-640P	TEX48	0.462	0.00227026
RNU2-30P	AC024592.3	0.463	0.00343631
RNU1-70P	ASGR2	0.463	1.4125e-06
RNU6-640P	DRD3	0.463	0.00221941
RNU12-2P	EFCAB3	0.463	5.38662e-05
RNU6-640P	FGF16	0.463	0.00221941
RNU6-497P	GJD4	0.463	0.000798341
RNU6-640P	INHBC	0.463	0.00221941
RNU6-497P	KIAA2012	0.463	0.000798341
RNU6-640P	NOTO	0.463	0.00221941
RNU6-497P	POU5F2	0.463	0.000798341
RNU2-30P	PRSS55	0.463	0.00343631
RNU6-640P	ZAR1L	0.463	0.00221941
RNU6-497P	C9orf153	0.464	0.000776853
RNU2-30P	KCNV2	0.464	0.00336382
RNU1-70P	MT1B	0.464	1.33868e-06
RNU2-30P	MYO15A	0.464	0.00336382
RNU6-497P	PRDM7	0.464	0.000776853
RNU6-640P	RD3L	0.464	0.00216961
RNU6-497P	TMEM225	0.464	0.000776853
RNU2-30P	TSKS	0.464	0.00336382
RNU2-30P	YIPF7	0.464	0.00336382
RNU2-30P	CCDC36	0.465	0.00329272
RNU6-640P	CLEC4M	0.465	0.00212084
RNU6-497P	GOLGA8F	0.465	0.000755903
RNU2-30P	GSX2	0.465	0.00329272
RNU6-497P	HEATR9	0.465	0.000755903
RNU6-497P	LY6G6E	0.465	0.000755903
RNU6-640P	OR10A2	0.465	0.00212084
RNU2-30P	PRG3	0.465	0.00329272
RNU2-30P	SMIM28	0.465	0.00329272
RNU2-30P	ZNF442	0.465	0.00329272
RNU6-640P	AC007040.2	0.466	0.00207307
RNU6-497P	C1orf167	0.466	0.000735478
RNU6-497P	CDH20	0.466	0.000735478
RNU6-640P	GRIFIN	0.466	0.00207307
RNU2-30P	METTL11B	0.466	0.003223
RNU6-497P	SELENOV	0.466	0.000735478
RNU6-497P	SLC35F4	0.466	0.000735478
RNU6-497P	AC005779.2	0.467	0.000715567
RNU6-640P	AC073082.1	0.467	0.00202629
RNU6-497P	C12orf40	0.467	0.000715567
U1	CAGE1	0.467	3.46195e-07
RNU6-117P	CD24	0.467	6.58455e-09
RNU6-497P	COLEC10	0.467	0.000715567
RNU6-497P	GPX6	0.467	0.000715567
RNU6-497P	GRM1	0.467	0.000715567
RNU2-30P	HTR6	0.467	0.00315462
RNU6-640P	PRKACG	0.467	0.00202629
RNU2-30P	SLC22A14	0.467	0.00315462
RNU6-497P	TBPL2	0.467	0.000715567
RNU6-640P	TRHR	0.467	0.00202629
RNU6-863P	YPEL4	0.467	2.19883e-06
RNU6-497P	AL160275.1	0.468	0.000696157
RNU6-640P	ANKRD30BL	0.468	0.00198049
RNU6-117P	FGF21	0.468	6.10954e-09
RNU6-497P	POTEM	0.468	0.000696157
RNU2-30P	SPAG11B	0.468	0.00308757
RNU6-497P	AGBL2	0.469	0.000677238
RNU6-497P	DEPDC4	0.469	0.000677238
RNU6-497P	KRTAP10-10	0.469	0.000677238
U1	LAMB3	0.469	3.06915e-07
RNU6-640P	LINC00371	0.469	0.00193563
RNU6-497P	LINC01125	0.469	0.000677238
RNU2-30P	LMNTD1	0.469	0.00302182
RNU6-640P	MINOS1-NBL1	0.469	0.00193563
RNU6-497P	MYO1H	0.469	0.000677238
U1	PLXNA1	0.469	3.06915e-07
RNU2-30P	PRR23A	0.469	0.00302182
RNU6-497P	SH2D4B	0.469	0.000677238
RNU6-497P	ADCY10	0.47	0.000658798
RNU2-30P	KIR3DL3	0.47	0.00295735
RNU6-497P	LY6G6F	0.47	0.000658798
RNU2-30P	MROH7	0.47	0.00295735
RNU6-640P	OR4D1	0.47	0.00189171
RNU6-640P	PDE6H	0.47	0.00189171
RNU6-640P	SLC22A14	0.47	0.00189171
RNU6-497P	TPTE2	0.47	0.000658798
RNU2-30P	ZNF99	0.47	0.00295735
RNU6-497P	ATP1A4	0.471	0.000640825
RNU6-497P	C10orf62	0.471	0.000640825
RNU2-30P	C17orf64	0.471	0.00289414
RNU6-640P	DYDC1	0.471	0.00184871
RNU6-497P	ELAVL3	0.471	0.000640825
RNU6-497P	MCF2L2	0.471	0.000640825
RNU6-497P	OBP2B	0.471	0.000640825
RNU6-640P	OPRM1	0.471	0.00184871
RNU2-30P	OTOL1	0.471	0.00289414
U1	PLAG1	0.471	2.71956e-07
RNU2-30P	RRH	0.471	0.00289414
RNU6-640P	SMIM9	0.471	0.00184871
RNU6-497P	CLEC4C	0.472	0.00062331
RNU2-30P	ELMOD1	0.472	0.00283217
RNU2-30P	EPX	0.472	0.00283217
RNU6-497P	FIGLA	0.472	0.00062331
U1	GPR153	0.472	2.55952e-07
RNU2-30P	OLAH	0.472	0.00283217
RNU2-30P	PANX3	0.472	0.00283217
RNU6-640P	SCN1A	0.472	0.0018066
RNU6-497P	TTC23L	0.472	0.00062331
U1	C16orf74	0.473	2.40858e-07
RNU6-497P	CPLX4	0.473	0.00060624
U1	LAMA3	0.473	2.40858e-07
RNU6-497P	NOXRED1	0.473	0.00060624
RNU6-497P	NUTM1	0.473	0.00060624
RNU2-30P	RAX2	0.473	0.0027714
RNU2-30P	SLC22A25	0.473	0.0027714
RNU6-497P	ANTXRL	0.474	0.000589607
RNU6-640P	C8orf34	0.474	0.00172503
RNU6-640P	HEATR4	0.474	0.00172503
RNU2-30P	IQCF1	0.474	0.00271183
RNU6-497P	KIAA1024L	0.474	0.000589607
RNU2-30P	LRCOL1	0.474	0.00271183
RNU6-640P	MANSC4	0.474	0.00172503
RNU6-640P	NRN1L	0.474	0.00172503
RNU6-497P	OBP2A	0.474	0.000589607
RNU2-30P	PRSS46	0.474	0.00271183
RNU6-640P	SIAH3	0.474	0.00172503
RNU6-640P	SLC12A3	0.474	0.00172503
RNU6-640P	SPATA1	0.474	0.00172503
RNU6-863P	TEX45	0.474	1.53308e-06
RNU2-30P	AC040162.4	0.475	0.00265344
RNU2-30P	CFAP100	0.475	0.00265344
RNU6-640P	CPLX4	0.475	0.00168552
RNU6-640P	EDDM3A	0.475	0.00168552
RNU2-30P	FGF16	0.475	0.00265344
RNU2-30P	GFRAL	0.475	0.00265344
RNU6-640P	GPX6	0.475	0.00168552
RNU6-497P	GSG1L	0.475	0.000573399
RNU2-30P	MAP3K15	0.475	0.00265344
RNU6-497P	MS4A5	0.475	0.000573399
RNU6-497P	NLRP12	0.475	0.000573399
RNU6-497P	RGR	0.475	0.000573399
U1	TMPRSS13	0.475	2.13209e-07
RNU2-30P	CORT	0.476	0.00259619
RNU6-640P	DEFB108B	0.476	0.00164685
RNU2-30P	GPR152	0.476	0.00259619
RNU2-30P	HTR3B	0.476	0.00259619
U1	SLC20A1	0.476	2.00561e-07
RNU6-640P	TBPL2	0.476	0.00164685
RNU6-497P	C17orf47	0.477	0.000542221
RNU6-640P	C6orf229	0.477	0.001609
RNU2-30P	CATSPERZ	0.477	0.00254008
RNU6-640P	CYP46A1	0.477	0.001609
RNU6-640P	FAM221B	0.477	0.001609
RNU6-497P	OR10G2	0.477	0.000542221
RNU6-497P	RD3L	0.477	0.000542221
RNU6-497P	SLC22A10	0.477	0.000542221
RNU6-640P	TAF1L	0.477	0.001609
RNU6-497P	USP26	0.477	0.000542221
RNU1-70P	VASH2	0.477	6.59626e-07
RNU6-497P	ANKRD30BL	0.478	0.000527231
RNU6-497P	C9orf43	0.478	0.000527231
RNU6-497P	CACNG2	0.478	0.000527231
RNU2-30P	CSN3	0.478	0.00248507
U1	IDS	0.478	1.77404e-07
RNU6-640P	KLK2	0.478	0.00157195
RNU6-497P	LRRC9	0.478	0.000527231
RNU2-30P	OR10H1	0.478	0.00248507
RNU6-497P	OTOA	0.478	0.000527231
RNU6-640P	PRR23A	0.478	0.00157195
RNU6-640P	TBC1D21	0.478	0.00157195
RNU6-497P	C10orf53	0.479	0.000512628
RNU6-497P	CATSPERE	0.479	0.000512628
RNU6-640P	CHRNA6	0.479	0.00153569
RNU6-640P	FAM71D	0.479	0.00153569
RNU2-30P	GOLGA8Q	0.479	0.00243116
RNU6-640P	GVQW2	0.479	0.00153569
RNU6-640P	MRGPRX4	0.479	0.00153569
RNU2-30P	OR51A7	0.479	0.00243116
RNU6-497P	OR9A4	0.479	0.000512628
RNU6-640P	PDE6C	0.479	0.00153569
U1	PTPRU	0.479	1.66817e-07
RNU1-70P	UGT2B4	0.479	5.90594e-07
RNU6-640P	CCDC155	0.48	0.00150019
RNU6-640P	DYTN	0.48	0.00150019
RNU2-30P	OR7C2	0.48	0.00237832
RNU6-640P	REC114	0.48	0.00150019
RNU6-640P	SLC25A31	0.48	0.00150019
RNU6-497P	SLC36A3	0.48	0.000498403
RNU6-497P	SPAG11B	0.48	0.000498403
RNU6-863P	STX1A	0.48	1.12086e-06
RNU6-497P	C1orf141	0.481	0.000484546
RNU6-497P	CSN2	0.481	0.000484546
RNU6-497P	DRD3	0.481	0.000484546
RNU6-863P	FAM183A	0.481	1.06347e-06
RNU6-863P	HMX3	0.481	1.06347e-06
RNU6-640P	MAS1	0.481	0.00146546
RNU6-640P	MMP26	0.481	0.00146546
RNU6-497P	SPTA1	0.481	0.000484546
RNU6-497P	AL845331.2	0.482	0.000471049
U1	PI4K2A	0.482	1.38594e-07
RNU6-863P	SLIT1	0.482	1.00891e-06
U1	TIAM2	0.482	1.38594e-07
RNU2-30P	TOGARAM2	0.482	0.00227579
RNU6-640P	AC008758.4	0.483	0.0013982
RNU6-863P	ADGRB3	0.483	9.57051e-07
RNU2-30P	CCDC38	0.483	0.00222605
RNU6-640P	CCDC83	0.483	0.0013982
RNU6-497P	SLC5A11	0.483	0.000457904
RNU2-30P	TMPRSS9	0.483	0.00222605
RNU6-640P	AC024592.3	0.484	0.00136565
RNU2-30P	CFAP54	0.484	0.00217732
RNU6-640P	FSHR	0.484	0.00136565
RNU1-70P	KRBOX1	0.484	4.47123e-07
RNU2-30P	NOTO	0.484	0.00217732
RNU2-30P	PDE6C	0.484	0.00217732
RNU6-497P	STPG2	0.484	0.000445102
RNU6-640P	TEN1	0.484	0.00136565
U1	AC068580.4	0.485	1.15015e-07
RNU6-497P	C10orf67	0.485	0.000432634
RNU6-497P	C1orf185	0.485	0.000432634
RNU6-640P	C4orf45	0.485	0.0013338
RNU2-30P	CPNE9	0.485	0.00212956
RNU6-497P	EPB42	0.485	0.000432634
RNU6-863P	GRM3	0.485	8.60924e-07
RNU6-497P	NLRP9	0.485	0.000432634
RNU2-30P	OR11H4	0.485	0.00212956
RNU6-640P	OR1J1	0.485	0.0013338
RNU6-640P	TAS2R13	0.485	0.0013338
RNU2-30P	ANKUB1	0.486	0.00208276
RNU6-497P	CD300LD	0.486	0.000420493
RNU2-30P	ENO4	0.486	0.00208276
RNU2-30P	LRRC3C	0.486	0.00208276
RNU6-640P	MMP27	0.486	0.00130264
RNU6-497P	OR10H5	0.486	0.000420493
RNU6-640P	PDZD9	0.486	0.00130264
RNU6-640P	PSG8	0.486	0.00130264
RNU6-640P	RNF212B	0.486	0.00130264
RNU2-30P	TEX36	0.486	0.00208276
RNU6-640P	AC013394.1	0.487	0.00127215
RNU2-30P	ACSM4	0.487	0.00203691
RNU6-640P	C1orf167	0.487	0.00127215
RNU6-640P	FAM186A	0.487	0.00127215
RNU6-497P	MANSC4	0.487	0.000408671
RNU6-640P	PLET1	0.487	0.00127215
U1	RTKN2	0.487	1.01506e-07
RNU2-30P	TRPM1	0.487	0.00203691
RNU6-640P	AP003108.2	0.488	0.00124232
RNU6-640P	C1orf141	0.488	0.00124232
RNU2-30P	CAV3	0.488	0.00199199
RNU6-640P	CTAGE1	0.488	0.00124232
RNU6-640P	GDF3	0.488	0.00124232
RNU2-30P	MRGPRX4	0.488	0.00199199
RNU6-497P	VSX2	0.488	0.00039716
RNU6-640P	CYP3A43	0.489	0.00121314
RNU6-497P	LYZL2	0.489	0.000385952
RNU2-30P	MYOZ1	0.489	0.00194798
RNU6-497P	OPRM1	0.489	0.000385952
RNU6-497P	PADI6	0.489	0.000385952
RNU1-70P	PEG10	0.489	3.3757e-07
RNU6-863P	TMEM151B	0.489	6.95797e-07
RNU2-30P	TSGA10	0.489	0.00194798
RNU6-640P	VSX2	0.489	0.00121314
RNU2-30P	ACSM6	0.49	0.00190486
RNU6-640P	C16orf78	0.49	0.00118459
RNU2-30P	CACNG1	0.49	0.00190486
RNU6-640P	CALCB	0.49	0.00118459
U1	CELSR2	0.49	8.40785e-08
RNU6-640P	GPR22	0.49	0.00118459
RNU6-640P	OR56A5	0.49	0.00118459
RNU6-497P	TEX48	0.49	0.000375041
RNU6-640P	WFDC6	0.49	0.00118459
RNU6-640P	AIPL1	0.491	0.00115666
RNU6-497P	AL049844.1	0.491	0.000364418
RNU6-497P	C10orf120	0.491	0.000364418
RNU2-30P	CCDC42	0.491	0.00186262
RNU6-497P	CHRNB3	0.491	0.000364418
RNU6-497P	FSCB	0.491	0.000364418
RNU1-70P	MRAP	0.491	3.01441e-07
RNU6-640P	OR1E2	0.491	0.00115666
RNU2-30P	POTEC	0.491	0.00186262
RNU1-70P	SYT15	0.491	3.01441e-07
RNU6-640P	AGXT2	0.492	0.00112934
RNU6-497P	CCDC27	0.492	0.000354078
RNU6-640P	CST11	0.492	0.00112934
RNU6-497P	GOLGA6L2	0.492	0.000354078
RNU1-70P	GPR137C	0.492	2.84807e-07
RNU6-640P	KRT33B	0.492	0.00112934
RNU6-117P	NFE4	0.492	9.67402e-10
RNU6-640P	POU3F4	0.492	0.00112934
RNU2-30P	SLC4A1	0.492	0.00182125
RNU6-497P	ZNF645	0.492	0.000354078
RNU6-117P	C11orf42	0.493	8.94178e-10
RNU6-640P	C12orf40	0.493	0.00110263
RNU6-640P	CSTL1	0.493	0.00110263
RNU6-497P	PXT1	0.493	0.000344012
RNU1-70P	TTR	0.493	2.6906e-07
RNU6-497P	AL357673.1	0.494	0.000334214
RNU1-70P	ITIH1	0.494	2.54156e-07
RNU6-497P	LYZL6	0.494	0.000334214
RNU2-30P	MROH8	0.494	0.00174102
RNU6-117P	PMEL	0.494	8.26368e-10
U1	PPP1R14C	0.494	6.52897e-08
RNU2-30P	ASIP	0.495	0.00170213
RNU6-497P	C14orf178	0.495	0.000324678
RNU6-640P	CHRNB3	0.495	0.00105093
RNU2-30P	GOLGA6L22	0.495	0.00170213
RNU6-640P	LRTM1	0.495	0.00105093
RNU6-640P	NLRP10	0.495	0.00105093
RNU6-497P	NLRP2B	0.495	0.000324678
RNU6-640P	OR56B4	0.495	0.00105093
RNU2-30P	RNF113B	0.495	0.00170213
RNU6-497P	TAF1L	0.495	0.000324678
RNU2-30P	AC008770.3	0.496	0.00166405
RNU6-863P	CDK14	0.496	4.77416e-07
RNU6-497P	DNAI2	0.496	0.000315397
RNU6-640P	GRM1	0.496	0.00102593
RNU1-70P	SLC2A14	0.496	2.26703e-07
RNU6-640P	TMEM257	0.496	0.00102593
RNU6-497P	ZPBP	0.496	0.000315397
RNU6-640P	AC093227.3	0.497	0.00100149
RNU2-30P	ACOT12	0.497	0.00162675
RNU6-640P	C9orf92	0.497	0.00100149
RNU6-640P	KIAA1024L	0.497	0.00100149
RNU6-863P	MUC7	0.497	4.52216e-07
RNU2-30P	REC114	0.497	0.00162675
RNU6-640P	SLC25A52	0.497	0.00100149
RNU6-640P	TXNDC2	0.497	0.00100149
RNU2-30P	GOLGA6L6	0.498	0.00159022
RNU6-497P	OR2H2	0.498	0.000297575
RNU2-30P	RNF212B	0.498	0.00159022
RNU2-30P	AP003108.2	0.499	0.00155445
RNU2-30P	OR5AP2	0.499	0.00155445
RNU6-497P	OR8S1	0.499	0.000289023
RNU2-30P	SLC32A1	0.499	0.00155445
RNU6-117P	ZNF24	0.499	5.55805e-10
RNU2-30P	CSTL1	0.5	0.00151942
RNU6-640P	HTR5A	0.5	0.000931347
RNU2-30P	IQCF6	0.5	0.00151942
RNU6-863P	MOXD1	0.5	3.84082e-07
RNU2-30P	NME9	0.5	0.00151942
U1	NT5E	0.5	4.45087e-08
U1	OTOGL	0.5	4.45087e-08
RNU6-497P	BECN2	0.501	0.000272603
RNU6-640P	C4orf50	0.501	0.000908997
RNU6-640P	GOLGA6L2	0.501	0.000908997
RNU6-497P	KRTAP11-1	0.501	0.000272603
RNU6-640P	TERB2	0.501	0.000908997
RNU6-640P	TFAP2D	0.501	0.000908997
RNU6-497P	TPRX1	0.501	0.000272603
RNU6-497P	C1orf189	0.502	0.000264725
RNU6-497P	DMRT1	0.502	0.000264725
RNU6-640P	ELAVL3	0.502	0.000887146
RNU1-70P	MAB21L1	0.502	1.60464e-07
RNU1-70P	MYL4	0.502	1.60464e-07
RNU6-640P	OR8S1	0.502	0.000887146
RNU6-497P	SCN10A	0.502	0.000264725
RNU6-497P	WFDC8	0.502	0.000264725
RNU6-640P	ASIP	0.503	0.000865782
RNU2-30P	C16orf90	0.503	0.00141865
RNU6-640P	C8orf89	0.503	0.000865782
RNU6-497P	CCDC38	0.503	0.000257061
RNU6-640P	CD300LD	0.503	0.000865782
RNU6-640P	GSG1L	0.503	0.000865782
RNU6-863P	GTPBP10	0.503	3.25907e-07
RNU6-640P	HIPK4	0.503	0.000865782
RNU6-497P	MAS1	0.503	0.000257061
RNU2-30P	MCHR2	0.503	0.00141865
RNU6-640P	NLRP13	0.503	0.000865782
RNU1-70P	PLG	0.503	1.51424e-07
RNU2-30P	PPEF1	0.503	0.00141865
RNU6-640P	SLC15A5	0.503	0.000865782
RNU6-497P	AIPL1	0.504	0.000249606
RNU6-640P	C17orf47	0.504	0.000844896
RNU6-497P	CCDC83	0.504	0.000249606
RNU6-497P	FAM221B	0.504	0.000249606
RNU2-30P	IFIT1B	0.504	0.00138645
RNU6-640P	KLRF2	0.504	0.000844896
RNU6-497P	MAP3K15	0.504	0.000249606
RNU6-640P	RAPSN	0.504	0.000844896
RNU6-863P	SRRM3	0.504	3.08479e-07
RNU6-497P	TTLL9	0.504	0.000249606
RNU6-117P	ADGRF2	0.505	3.43572e-10
RNU2-30P	DEFB108B	0.505	0.00135493
RNU1-70P	GPHA2	0.505	1.34799e-07
RNU2-30P	KLHL1	0.505	0.00135493
RNU6-497P	LRTM1	0.505	0.000242353
RNU6-863P	RUNDC3B	0.505	2.91953e-07
RNU6-117P	ZDHHC1	0.505	3.43572e-10
RNU6-640P	C1orf185	0.506	0.000804518
RNU6-117P	C9orf57	0.506	3.16932e-10
RNU6-497P	CA6	0.506	0.000235299
RNU1-70P	GAMT	0.506	1.27163e-07
RNU2-30P	SLC1A6	0.506	0.00132407
RNU6-640P	SLC36A2	0.506	0.000804518
RNU6-863P	2022-03-04	0.507	2.61428e-07
RNU6-640P	ATCAY	0.507	0.000785008
RNU2-30P	CHRNA6	0.507	0.00129386
RNU2-30P	FAM217A	0.507	0.00129386
RNU2-30P	HOXB1	0.507	0.00129386
RNU2-30P	KIAA2012	0.507	0.00129386
RNU6-640P	OR10V1	0.507	0.000785008
RNU6-497P	OR11H4	0.507	0.000228437
RNU6-497P	PRAMEF19	0.507	0.000228437
RNU6-497P	RPEL1	0.507	0.000228437
RNU6-497P	ZNRF4	0.507	0.000228437
RNU6-640P	A1BG	0.508	0.000765938
RNU6-497P	AC020636.2	0.508	0.000221764
RNU2-30P	APOL5	0.508	0.00126429
RNU6-497P	HTR5A	0.508	0.000221764
RNU6-497P	IFNA21	0.508	0.000221764
U1	LHB	0.508	2.65166e-08
RNU6-497P	MOG	0.508	0.000221764
RNU6-117P	MOGAT1	0.508	2.69565e-10
RNU6-640P	OR13J1	0.508	0.000765938
RNU2-30P	PRDM7	0.508	0.00126429
RNU2-30P	SLC10A1	0.508	0.00126429
RNU6-863P	SLC25A40	0.508	2.47345e-07
RNU6-640P	AL080251.1	0.509	0.000747298
RNU6-640P	CDCP2	0.509	0.000747298
RNU6-640P	DUSP21	0.509	0.000747298
RNU6-640P	MS4A5	0.509	0.000747298
RNU2-30P	MYH13	0.509	0.00123534
RNU2-30P	PLG	0.509	0.00123534
RNU6-640P	TMEM269	0.509	0.000747298
RNU2-30P	BSX	0.51	0.001207
RNU1-70P	CFHR4	0.51	1.00594e-07
RNU6-497P	ERICH6	0.51	0.000208963
RNU6-640P	KCNV2	0.51	0.000729081
RNU6-497P	MMP26	0.51	0.000208963
U1	MTMR1	0.51	2.32669e-08
RNU6-640P	NOXRED1	0.51	0.000729081
RNU6-497P	OR2C1	0.51	0.000208963
RNU6-640P	OR2D3	0.51	0.000729081
RNU6-640P	OR4N2	0.51	0.000729081
RNU6-497P	RSPH10B	0.51	0.000208963
RNU6-497P	AL033529.1	0.511	0.000202826
RNU6-497P	APOF	0.511	0.000202826
RNU6-497P	C4orf50	0.511	0.000202826
RNU6-640P	CELA1	0.511	0.000711277
RNU2-30P	CHRNB3	0.511	0.00117927
RNU6-640P	DNAJC5G	0.511	0.000711277
RNU6-497P	GYPB	0.511	0.000202826
RNU2-30P	HSF5	0.511	0.00117927
RNU6-117P	KIF17	0.511	2.11207e-10
RNU6-497P	KRTAP13-2	0.511	0.000202826
RNU6-497P	PGLYRP2	0.511	0.000202826
RNU6-640P	SPDYA	0.511	0.000711277
RNU2-30P	AC073082.1	0.512	0.00115213
RNU2-30P	CLLU1	0.512	0.00115213
RNU6-497P	DAO	0.512	0.000196858
RNU6-640P	ZPBP	0.512	0.000693877
RNU2-30P	GDAP1L1	0.513	0.00112556
RNU6-640P	PATE4	0.513	0.000676874
RNU6-640P	SEC14L3	0.513	0.000676874
RNU6-640P	ACOT6	0.514	0.000660259
RNU6-863P	ARPP21	0.514	1.77036e-07
U1	BCAR3	0.514	1.78864e-08
RNU6-497P	HMHB1	0.514	0.000185415
RNU6-863P	SHISA2	0.514	1.77036e-07
RNU6-640P	SKOR2	0.514	0.000660259
RNU6-640P	TMEM225	0.514	0.000660259
RNU6-640P	ADAM2	0.515	0.000644024
RNU2-30P	ANKRD30BL	0.515	0.00107412
RNU6-497P	C16orf92	0.515	0.00017993
RNU2-30P	HTR3E	0.515	0.00107412
RNU6-640P	PPP5D1	0.515	0.000644024
RNU6-640P	ACCSL	0.516	0.00062816
RNU1-70P	DCDC2	0.516	7.0542e-08
RNU6-497P	DNAJC5G	0.516	0.000174599
RNU6-640P	HSF5	0.516	0.00062816
RNU2-30P	KLHL10	0.516	0.00104923
RNU2-30P	OR1J1	0.516	0.00104923
RNU6-497P	RGPD4	0.516	0.000174599
RNU6-497P	TPD52L3	0.516	0.000174599
RNU2-30P	ZNF534	0.516	0.00104923
RNU2-30P	INHBC	0.517	0.00102487
RNU6-640P	ZNRF4	0.517	0.000612661
RNU2-30P	AL033529.1	0.518	0.00100103
RNU6-640P	C10orf120	0.518	0.000597518
RNU2-30P	KRTAP5-8	0.518	0.00100103
RNU6-497P	MAP3K19	0.518	0.000164378
RNU6-640P	MEIKIN	0.518	0.000597518
RNU6-497P	OOSP2	0.518	0.000164378
RNU6-497P	SEL1L2	0.518	0.000164378
RNU2-30P	2022-09-12	0.519	0.000977709
RNU6-640P	2022-09-12	0.519	0.000582724
RNU6-497P	C8orf86	0.519	0.000159482
RNU6-497P	DHRS7C	0.519	0.000159482
RNU2-30P	MYL10	0.519	0.000977709
RNU6-640P	PDE6A	0.519	0.000582724
RNU6-640P	PIWIL3	0.519	0.000582724
RNU6-117P	SPATA21	0.519	1.09452e-10
RNU6-497P	SPATA45	0.519	0.000159482
RNU6-863P	BARHL1	0.52	1.26237e-07
RNU6-640P	CATSPERE	0.52	0.000568272
RNU6-117P	DIO1	0.52	1.00748e-10
RNU2-30P	DNMT3L	0.52	0.000954891
RNU6-863P	HMX2	0.52	1.26237e-07
RNU6-497P	OR2Z1	0.52	0.000154722
RNU6-497P	RGSL1	0.52	0.000154722
RNU6-640P	TEX46	0.52	0.000568272
RNU6-640P	TTLL9	0.52	0.000568272
RNU6-497P	C4orf17	0.521	0.000150097
RNU2-30P	OR1E2	0.521	0.000932567
RNU2-30P	SLC22A24	0.521	0.000932567
RNU6-497P	TBC1D21	0.521	0.000150097
RNU6-497P	TSPAN16	0.521	0.000150097
RNU6-497P	ZCCHC13	0.521	0.000150097
RNU6-117P	APOBR	0.522	8.53221e-11
RNU2-30P	CLEC4M	0.522	0.000910727
RNU2-30P	CTAGE1	0.522	0.000910727
RNU1-70P	ETNK2	0.522	4.92706e-08
RNU6-497P	FAM71C	0.522	0.000145602
RNU2-30P	LRTM1	0.522	0.000910727
RNU6-497P	MGAT4D	0.522	0.000145602
RNU6-497P	OR7E24	0.522	0.000145602
RNU6-640P	TEX36	0.522	0.000540364
RNU6-497P	TMEM235	0.522	0.000145602
RNU6-497P	AADACL3	0.523	0.000141235
RNU2-30P	AC093227.3	0.523	0.000889362
RNU6-640P	C10orf62	0.523	0.000526894
RNU6-497P	GALP	0.523	0.000141235
RNU6-497P	PSKH2	0.523	0.000141235
RNU2-30P	SLC25A52	0.523	0.000889362
RNU6-497P	FAM170A	0.524	0.00013699
RNU2-30P	GDF5	0.524	0.000868462
RNU6-640P	IL31	0.524	0.000513737
RNU6-640P	OTOA	0.524	0.000513737
RNU6-640P	PADI6	0.524	0.000513737
RNU6-497P	RBPJL	0.524	0.00013699
RNU6-640P	RTP2	0.524	0.000513737
RNU6-117P	RTP3	0.524	7.22138e-11
RNU6-497P	ADAM30	0.525	0.000132867
U1	C15orf52	0.525	8.58846e-09
RNU1-70P	ETFB	0.525	4.11156e-08
RNU2-30P	HEATR4	0.525	0.000848019
RNU6-497P	LMNTD1	0.525	0.000132867
RNU6-497P	PRSS37	0.525	0.000132867
RNU6-497P	SLC36A2	0.525	0.000132867
RNU2-30P	AC006269.1	0.526	0.000828023
RNU2-30P	ANKRD7	0.526	0.000828023
RNU2-30P	CCDC155	0.526	0.000828023
RNU2-30P	CCDC168	0.526	0.000828023
RNU6-640P	IDI2	0.526	0.000488337
RNU6-497P	LRRC72	0.526	0.00012886
RNU6-497P	MDS2	0.526	0.00012886
RNU6-640P	MOG	0.526	0.000488337
RNU6-497P	OCM	0.526	0.00012886
RNU6-640P	SH2D4B	0.526	0.000488337
RNU6-640P	SPAG11B	0.526	0.000488337
RNU6-497P	CRISP1	0.527	0.000124967
RNU6-863P	LMO2	0.527	8.46772e-08
RNU6-497P	TEX36	0.527	0.000124967
RNU6-497P	TMEM202	0.527	0.000124967
RNU6-640P	TMEM78	0.527	0.000476081
RNU6-640P	TRIM49B	0.527	0.000476081
RNU6-640P	BIRC8	0.528	0.000464112
U1	FAM83A	0.528	7.01248e-09
RNU6-640P	GJD2	0.528	0.000464112
RNU6-640P	NLRP9	0.528	0.000464112
RNU6-640P	SELENOV	0.528	0.000464112
RNU6-497P	USP50	0.528	0.000121186
RNU6-640P	WFDC8	0.528	0.000464112
RNU2-30P	ANHX	0.529	0.000770628
U1	ANKUB1	0.529	6.55261e-09
RNU6-497P	EFCAB3	0.529	0.000117512
RNU2-30P	ELAVL3	0.529	0.000770628
RNU2-30P	FREM3	0.529	0.000770628
RNU2-30P	PPP5D1	0.529	0.000770628
RNU2-30P	SCN1A	0.529	0.000770628
RNU6-640P	SLC4A9	0.529	0.000452424
RNU2-30P	TAF1L	0.529	0.000770628
RNU2-30P	WFDC6	0.529	0.000770628
RNU6-640P	AL160275.1	0.53	0.000441012
RNU1-70P	ASPDH	0.53	3.0344e-08
RNU6-640P	CCDC105	0.53	0.000441012
RNU2-30P	GVQW2	0.53	0.000752332
RNU6-640P	OR1L3	0.53	0.000441012
RNU6-497P	PIWIL3	0.53	0.000113944
RNU2-30P	SPTA1	0.53	0.000752332
RNU6-497P	TMEM269	0.53	0.000113944
RNU6-497P	ZBTB8B	0.53	0.000113944
RNU6-640P	C16orf82	0.531	0.000429869
RNU6-497P	CYP2A13	0.531	0.000110478
RNU2-30P	FIGLA	0.531	0.00073444
RNU6-640P	LMNTD1	0.531	0.000429869
RNU2-30P	LRRC9	0.531	0.00073444
RNU6-640P	OR10G2	0.531	0.000429869
RNU1-70P	RGN	0.531	2.85457e-08
RNU6-640P	RGPD3	0.531	0.000429869
RNU2-30P	RHO	0.531	0.00073444
RNU2-30P	TSNAXIP1	0.531	0.00073444
RNU6-497P	ACOT6	0.532	0.000107112
RNU6-863P	ETFRF1	0.532	6.34649e-08
RNU6-640P	OR8D4	0.532	0.000418989
RNU6-497P	PRR23B	0.532	0.000107112
RNU6-497P	ZAN	0.532	0.000107112
RNU6-640P	AL845331.2	0.533	0.000408367
RNU2-30P	C10orf90	0.533	0.000699837
RNU2-30P	FAM71F1	0.533	0.000699837
RNU6-497P	GOLGA6B	0.533	0.000103842
RNU6-640P	MAGEB3	0.533	0.000408367
RNU6-640P	ADCY10	0.534	0.000397996
RNU6-640P	C10orf53	0.534	0.000397996
RNU6-863P	CFHR3	0.534	5.65096e-08
RNU6-640P	CIB3	0.534	0.000397996
RNU2-30P	GOLGA6L2	0.534	0.000683109
RNU6-497P	LRRC74B	0.534	0.000100667
RNU2-30P	PKD1L1	0.534	0.000683109
RNU6-497P	SIGLECL1	0.534	0.000100667
RNU6-497P	C10orf113	0.535	9.75842e-05
RNU6-863P	KRT74	0.535	5.33149e-08
RNU6-497P	OR12D3	0.535	9.75842e-05
RNU6-497P	OR1E2	0.535	9.75842e-05
RNU6-497P	OR2H1	0.535	9.75842e-05
RNU2-30P	OR56A5	0.535	0.000666754
RNU6-497P	OSTN	0.535	9.75842e-05
RNU2-30P	PDE6A	0.535	0.000666754
RNU6-497P	TRIML1	0.535	9.75842e-05
RNU6-497P	AL365232.1	0.536	9.45902e-05
RNU6-863P	CFAP69	0.536	5.02955e-08
RNU6-863P	KIAA1324L	0.536	5.02955e-08
RNU6-640P	NLRP2B	0.536	0.00037799
RNU6-497P	NLRP5	0.536	9.45902e-05
RNU6-497P	OR4N2	0.536	9.45902e-05
RNU6-497P	OTOL1	0.536	9.45902e-05
RNU2-30P	PLET1	0.536	0.000650763
RNU6-497P	PRG3	0.536	9.45902e-05
RNU2-30P	TBC1D28	0.536	0.000650763
RNU6-640P	VWC2L	0.536	0.00037799
RNU6-640P	C17orf105	0.537	0.000368342
U1	CALHM3	0.537	3.79123e-09
RNU6-640P	GOLGA6B	0.537	0.000368342
RNU6-863P	LRRC63	0.537	4.74422e-08
RNU6-640P	MCF2L2	0.537	0.000368342
RNU6-863P	NALCN	0.537	4.74422e-08
RNU6-640P	OR10AD1	0.537	0.000368342
RNU6-497P	OR52B6	0.537	9.16832e-05
RNU2-30P	HIGD2B	0.538	0.000619846
RNU6-497P	LACTBL1	0.538	8.88608e-05
RNU1-70P	MDGA2	0.538	1.85554e-08
RNU6-497P	OR4D10	0.538	8.88608e-05
RNU2-30P	OR8D4	0.538	0.000619846
RNU6-117P	RENBP	0.538	2.2082e-11
RNU2-30P	SLC34A1	0.538	0.000619846
RNU6-640P	SLC36A3	0.538	0.000358926
RNU6-640P	SLC5A11	0.538	0.000358926
RNU2-30P	TRIM42	0.538	0.000619846
RNU2-30P	CACNA1S	0.539	0.000604905
RNU2-30P	CST11	0.539	0.000604905
RNU2-30P	DUXA	0.539	0.000604905
RNU6-497P	OR10V1	0.539	8.61205e-05
RNU6-117P	ZNF396	0.539	2.02666e-11
RNU2-30P	C19orf18	0.54	0.0005903
RNU2-30P	KLRF2	0.54	0.0005903
RNU6-863P	PRR27	0.54	3.97922e-08
RNU6-640P	SLC35F4	0.54	0.000340765
RNU2-30P	TMEM78	0.54	0.0005903
RNU6-497P	TRIM49B	0.54	8.34602e-05
RNU6-497P	TRIM64B	0.54	8.34602e-05
RNU2-30P	VWA3B	0.54	0.0005903
RNU6-497P	ZNF735	0.54	8.34602e-05
RNU6-640P	ATP1A4	0.541	0.00033201
RNU6-640P	C9orf153	0.541	0.00033201
RNU6-497P	CCT8L2	0.541	8.08777e-05
RNU6-640P	CRISP1	0.541	0.00033201
RNU2-30P	DYTN	0.541	0.000576024
RNU6-117P	GPNMB	0.541	1.70633e-11
RNU6-640P	LRRC72	0.541	0.00033201
RNU6-497P	MAGEB3	0.541	8.08777e-05
RNU6-497P	OR1L3	0.541	8.08777e-05
RNU6-497P	OR52B2	0.541	8.08777e-05
RNU6-497P	OR5AP2	0.541	8.08777e-05
RNU6-497P	TARM1	0.541	8.08777e-05
RNU6-863P	B3GALT2	0.542	3.5372e-08
RNU2-30P	C9orf153	0.542	0.000562069
RNU6-497P	OR2G3	0.542	7.83709e-05
RNU2-30P	TPD52L3	0.542	0.000562069
RNU6-640P	TRIM64B	0.542	0.000323466
RNU6-497P	ZSCAN5C	0.542	7.83709e-05
RNU6-497P	ASIC4	0.543	7.59377e-05
RNU6-497P	C11orf40	0.543	7.59377e-05
RNU6-863P	CHGB	0.543	3.33444e-08
RNU6-497P	GPR151	0.543	7.59377e-05
RNU6-640P	HUS1B	0.543	0.000315128
RNU6-640P	SMIM18	0.543	0.000315128
RNU2-30P	TBPL2	0.543	0.00054843
RNU6-640P	TCF24	0.543	0.000315128
RNU2-30P	TEN1	0.543	0.00054843
RNU6-640P	TRPC5OS	0.543	0.000315128
RNU6-863P	UNC80	0.543	3.33444e-08
RNU6-640P	ZNF645	0.543	0.000315128
RNU6-497P	AC002429.2	0.544	7.3576e-05
RNU6-497P	ACCSL	0.544	7.3576e-05
RNU2-30P	ACTL7B	0.544	0.0005351
RNU6-640P	DMRT1	0.544	0.000306991
RNU6-497P	ECT2L	0.544	7.3576e-05
RNU6-640P	LIM2	0.544	0.000306991
RNU1-70P	MAGEA9	0.544	1.27714e-08
RNU6-640P	OR10W1	0.544	0.000306991
RNU6-497P	OR51A7	0.544	7.3576e-05
RNU6-497P	PRDM14	0.544	7.3576e-05
RNU2-30P	SCN10A	0.544	0.0005351
RNU6-640P	TMEM239	0.544	0.000306991
RNU6-640P	AC020636.2	0.545	0.000299052
RNU6-640P	CLEC4C	0.545	0.000299052
RNU2-30P	DNAH10	0.545	0.000522073
RNU2-30P	GRIFIN	0.545	0.000522073
RNU2-30P	OR10V1	0.545	0.000522073
RNU2-30P	AC007040.2	0.546	0.000509341
RNU2-30P	BTG4	0.546	0.000509341
RNU6-640P	C11orf40	0.546	0.000291305
RNU2-30P	CCDC27	0.546	0.000509341
RNU2-30P	SMIM18	0.546	0.000509341
RNU6-497P	C3orf84	0.547	6.69008e-05
U1	CUL4B	0.547	1.89147e-09
RNU2-30P	DYDC1	0.547	0.000496899
RNU2-30P	FAM187B	0.547	0.000496899
RNU6-863P	MC5R	0.547	2.63038e-08
RNU6-497P	NANOS2	0.547	6.69008e-05
RNU6-640P	OR11G2	0.547	0.000283747
RNU6-640P	OR13D1	0.547	0.000283747
RNU2-30P	SLC12A3	0.547	0.000496899
RNU6-497P	SLC2A7	0.547	6.69008e-05
RNU6-497P	TEX44	0.547	6.69008e-05
RNU6-497P	TRAPPC3L	0.547	6.69008e-05
RNU6-497P	ADAM20	0.548	6.48061e-05
RNU6-497P	ADGB	0.548	6.48061e-05
RNU6-497P	LRRC10	0.548	6.48061e-05
RNU6-497P	OR1M1	0.548	6.48061e-05
RNU6-497P	TEX37	0.548	6.48061e-05
RNU2-30P	TEX48	0.548	0.000484742
RNU2-30P	CABS1	0.549	0.000472862
RNU6-640P	FSCB	0.549	0.000269178
RNU6-640P	IFNA21	0.549	0.000269178
RNU1-70P	ITIH4	0.549	9.32648e-09
RNU2-30P	MYO1H	0.549	0.000472862
RNU6-640P	PSKH2	0.549	0.000269178
RNU6-497P	C17orf98	0.55	6.08015e-05
RNU6-640P	CNBD1	0.55	0.000262159
RNU6-640P	GYPB	0.55	0.000262159
RNU6-497P	PPIAL4G	0.55	6.08015e-05
RNU2-30P	EIF4E1B	0.551	0.000449912
RNU6-863P	FAM159B	0.551	2.07151e-08
RNU2-30P	GOLGA6A	0.551	0.000449912
RNU2-30P	GPR45	0.551	0.000449912
RNU6-640P	OR2G6	0.551	0.000255313
RNU2-30P	BTNL2	0.552	0.000438831
RNU6-640P	EPB42	0.552	0.000248634
RNU2-30P	FAM71B	0.552	0.000438831
RNU6-117P	HAUS1	0.552	6.55142e-12
RNU6-863P	HTN1	0.552	1.95092e-08
RNU1-70P	KLB	0.552	7.71303e-09
RNU6-497P	OR4D1	0.552	5.7032e-05
RNU2-30P	SLC36A2	0.552	0.000438831
RNU6-497P	VWC2L	0.552	5.7032e-05
RNU6-640P	AL357673.1	0.553	0.000242119
RNU6-497P	LMOD2	0.553	5.52314e-05
RNU6-497P	OR1J1	0.553	5.52314e-05
RNU6-497P	PPP1R42	0.553	5.52314e-05
RNU6-497P	CIB3	0.554	5.34846e-05
RNU6-497P	CYLC2	0.554	5.34846e-05
RNU6-497P	IRGC	0.554	5.34846e-05
RNU6-497P	ODF1	0.554	5.34846e-05
RNU6-497P	OR1G1	0.554	5.34846e-05
RNU6-117P	UGT2B10	0.554	5.49385e-12
RNU6-863P	CABS1	0.555	1.62865e-08
RNU6-863P	CLDN12	0.555	1.62865e-08
RNU6-497P	DEFB119	0.555	5.17903e-05
RNU1-70P	IGSF1	0.555	6.37232e-09
RNU2-30P	KRTAP5-3	0.555	0.000407098
RNU2-30P	MMP26	0.555	0.000407098
RNU6-497P	PRAMEF18	0.555	5.17903e-05
RNU2-30P	RGS22	0.555	0.000407098
U1	THEG	0.555	1.07464e-09
RNU2-30P	VPREB1	0.555	0.000407098
RNU2-30P	ANTXRL	0.556	0.000397006
RNU2-30P	C12orf40	0.556	0.000397006
RNU2-30P	CYP11B2	0.556	0.000397006
RNU6-497P	KRTAP24-1	0.556	5.0147e-05
RNU6-640P	NLRP12	0.556	0.000223523
RNU6-497P	PRAMEF20	0.556	5.0147e-05
RNU6-640P	SLC35G4	0.556	0.000223523
RNU6-640P	SPAG11A	0.556	0.000223523
RNU6-640P	SPINT4	0.556	0.000223523
RNU2-30P	C4orf45	0.557	0.000387148
RNU2-30P	FAM186A	0.557	0.000387148
RNU2-30P	NOXRED1	0.557	0.000387148
RNU2-30P	NRN1L	0.557	0.000387148
RNU6-497P	PCDHB1	0.557	4.85531e-05
RNU6-497P	SCN1A	0.557	4.85531e-05
RNU1-70P	SULT1E1	0.557	5.60751e-09
RNU2-30P	TMC1	0.557	0.000387148
RNU6-640P	USP50	0.557	0.000217628
RNU6-497P	ARGFX	0.558	4.70074e-05
RNU6-640P	BEND2	0.558	0.000211879
RNU6-497P	DEFB123	0.558	4.70074e-05
RNU6-497P	EFCAB9	0.558	4.70074e-05
RNU6-640P	GOLGA8F	0.558	0.000211879
RNU2-30P	GPR22	0.558	0.000377519
RNU6-497P	GRK7	0.558	4.70074e-05
U1	AFAP1L2	0.559	8.07561e-10
RNU2-30P	ATP1A4	0.559	0.000368114
RNU6-117P	CRY2	0.559	3.52825e-12
RNU6-497P	CST9L	0.559	4.55084e-05
RNU6-640P	GALP	0.559	0.000206274
RNU6-497P	GOT1L1	0.559	4.55084e-05
RNU6-640P	MAP3K19	0.559	0.000206274
RNU2-30P	PRPS1L1	0.559	0.000368114
RNU6-497P	TERB1	0.559	4.55084e-05
RNU2-30P	TFAP2D	0.559	0.000368114
RNU6-117P	ZNF385C	0.559	3.52825e-12
RNU6-640P	ZNF735	0.559	0.000206274
RNU6-117P	FITM1	0.56	3.22771e-12
RNU2-30P	GCM2	0.56	0.000358929
RNU6-497P	KRTAP10-12	0.56	4.40548e-05
RNU6-640P	OR5A1	0.56	0.000200808
RNU2-30P	OR9A4	0.56	0.000358929
RNU6-497P	PRSS54	0.56	4.40548e-05
RNU6-640P	PRSS54	0.56	0.000200808
RNU2-30P	RAPSN	0.56	0.000358929
RNU6-640P	RGSL1	0.56	0.000200808
RNU6-497P	AC007040.2	0.561	4.26453e-05
RNU6-497P	ADAM2	0.561	4.26453e-05
RNU1-70P	FO681492.1	0.561	4.33646e-09
RNU2-30P	GABRA6	0.561	0.000349958
RNU6-640P	LACTBL1	0.561	0.000195478
RNU6-640P	OR2H1	0.561	0.000195478
U1	PXN	0.561	6.99523e-10
RNU6-117P	CDH16	0.562	2.7e-12
RNU6-640P	DAO	0.562	0.000190281
RNU6-497P	EDDM3A	0.562	4.12787e-05
RNU1-70P	FAM71E1	0.562	4.06542e-09
RNU6-640P	GOT1L1	0.562	0.000190281
RNU6-497P	KRTAP10-11	0.562	4.12787e-05
RNU6-640P	RBPJL	0.562	0.000190281
RNU6-640P	TEX26	0.562	0.000190281
RNU6-497P	TSGA10IP	0.562	4.12787e-05
RNU2-30P	EDDM3A	0.563	0.000332642
RNU6-497P	FBXO47	0.563	3.99537e-05
RNU6-497P	IZUMO3	0.563	3.99537e-05
RNU6-640P	KRTAP24-1	0.563	0.000185214
RNU6-640P	OR10K2	0.563	0.000185214
RNU6-863P	AC005885.1	0.564	9.42167e-09
RNU2-30P	ADCY10	0.564	0.000324288
U1	C4orf26	0.564	5.63417e-10
RNU2-30P	C8orf89	0.564	0.000324288
RNU6-640P	ERICH6	0.564	0.000180275
U1	ZNF92	0.564	5.63417e-10
RNU2-30P	AC091980.2	0.565	0.000316131
RNU6-640P	C10orf67	0.565	0.000175459
RNU6-497P	OPALIN	0.565	3.74238e-05
RNU6-863P	ADAM22	0.566	8.33307e-09
RNU6-640P	C16orf92	0.566	0.000170764
RNU2-30P	C8orf34	0.566	0.000308166
RNU6-497P	CCDC105	0.566	3.62166e-05
RNU6-497P	DYTN	0.566	3.62166e-05
RNU6-497P	FBXO40	0.566	3.62166e-05
RNU1-70P	GLUD2	0.566	3.13692e-09
RNU2-30P	HFE2	0.566	0.000308166
RNU1-70P	ORM2	0.566	3.13692e-09
RNU6-497P	PDE6H	0.566	3.62166e-05
RNU1-70P	APOH	0.567	2.93922e-09
RNU6-497P	BEND2	0.567	3.50465e-05
RNU6-640P	GOLGA6A	0.567	0.000166188
RNU6-497P	MMD2	0.567	3.50465e-05
RNU6-640P	OR12D3	0.567	0.000166188
RNU2-30P	SIGLECL1	0.567	0.000300389
RNU6-640P	AC005779.2	0.568	0.000161728
RNU2-30P	ERICH6	0.568	0.000292796
RNU6-497P	KRTAP26-1	0.568	3.39123e-05
RNU6-640P	LYZL1	0.568	0.000161728
RNU2-30P	OR4N2	0.568	0.000292796
RNU2-30P	PATE4	0.568	0.000292796
RNU2-30P	ACOT6	0.569	0.000285384
RNU1-70P	AL049839.2	0.569	2.57955e-09
RNU2-30P	C1orf141	0.569	0.000285384
RNU6-640P	C4orf17	0.569	0.00015738
RNU6-863P	GDAP1L1	0.569	6.92594e-09
RNU6-640P	KRTAP10-10	0.569	0.00015738
RNU6-497P	SEC14L3	0.569	3.2813e-05
RNU6-497P	SKOR2	0.569	3.2813e-05
RNU6-863P	TLX1	0.569	6.92594e-09
RNU2-30P	ZNF645	0.569	0.000285384
RNU6-497P	ACSBG2	0.57	3.17477e-05
RNU6-497P	DAOA	0.57	3.17477e-05
RNU2-30P	DRD3	0.57	0.000278147
RNU6-640P	MYOG	0.57	0.000153143
RNU6-497P	OR1N2	0.57	3.17477e-05
RNU6-640P	SLFN14	0.57	0.000153143
RNU6-117P	TAS1R1	0.57	1.3139e-12
RNU2-30P	TNP2	0.57	0.000278147
RNU2-30P	C4orf50	0.571	0.000271083
RNU6-640P	C8orf86	0.571	0.000149013
RNU1-70P	CDH6	0.571	2.26288e-09
RNU6-497P	KHDC3L	0.571	3.07152e-05
RNU6-640P	TMEM202	0.571	0.000149013
RNU1-70P	CERS1	0.572	2.11908e-09
RNU6-117P	HSPB9	0.572	1.09569e-12
RNU2-30P	KCNK4	0.572	0.000264187
RNU6-640P	SLC2A7	0.572	0.000144988
RNU6-497P	SYCP1	0.572	2.97148e-05
RNU6-640P	AL033529.1	0.573	0.000141065
RNU6-640P	OR6C75	0.573	0.000141065
RNU6-497P	RESP18	0.573	2.87453e-05
RNU6-640P	AC010325.1	0.574	0.000137243
RNU6-640P	C1orf100	0.574	0.000137243
RNU6-640P	C2orf78	0.574	0.000137243
RNU6-640P	ODF4	0.574	0.000137243
RNU6-640P	OOSP2	0.574	0.000137243
RNU6-640P	OR4D11	0.574	0.000137243
RNU6-640P	TOPAZ1	0.574	0.000137243
RNU6-497P	TULP2	0.574	2.7806e-05
RNU6-497P	C16orf78	0.575	2.68959e-05
RNU2-30P	CYP46A1	0.575	0.000244473
RNU2-30P	DNTT	0.575	0.000244473
RNU1-70P	NR1I3	0.575	1.73906e-09
RNU6-497P	RSPH10B2	0.575	2.68959e-05
RNU2-30P	TAS2R13	0.575	0.000244473
RNU2-30P	TMEM269	0.575	0.000244473
RNU6-497P	KIF2B	0.576	2.60141e-05
RNU6-497P	SHOX	0.576	2.60141e-05
RNU6-497P	SLC22A6	0.576	2.60141e-05
RNU2-30P	C17orf47	0.577	0.000232107
RNU6-497P	CNBD1	0.577	2.51599e-05
RNU2-30P	PDYN	0.577	0.000232107
RNU6-497P	SLC25A52	0.577	2.51599e-05
RNU2-30P	ABCB5	0.578	0.000226146
RNU6-863P	DLX2	0.578	3.95402e-09
RNU6-497P	DPRX	0.578	2.43324e-05
RNU2-30P	GJA8	0.578	0.000226146
RNU6-640P	LRRC74B	0.578	0.000122908
RNU6-497P	RSPH6A	0.578	2.43324e-05
RNU6-640P	ZBTB8B	0.578	0.000122908
RNU6-117P	AQP12A	0.579	5.77464e-13
RNU2-30P	DNAJC5G	0.579	0.000220329
RNU2-30P	LPO	0.579	0.000220329
RNU6-640P	LYZL2	0.579	0.000119551
RNU2-30P	OR7A5	0.579	0.000220329
RNU6-497P	TISP43	0.579	2.35309e-05
RNU6-640P	TMEM235	0.579	0.000119551
RNU2-30P	ZAR1L	0.579	0.000220329
RNU6-117P	ZSCAN30	0.579	5.77464e-13
RNU2-30P	CES5A	0.58	0.000214653
U1	CPA4	0.58	1.74295e-10
RNU6-863P	GDNF	0.58	3.4869e-09
RNU1-70P	HBA2	0.58	1.24823e-09
RNU6-497P	LIM2	0.58	2.27545e-05
RNU2-30P	NIM1K	0.58	0.000214653
RNU6-640P	OR10J3	0.58	0.000116281
RNU6-640P	PGLYRP2	0.58	0.000116281
RNU2-30P	USP50	0.58	0.000214653
RNU6-640P	AADACL3	0.581	0.000113096
RNU6-497P	CABP5	0.581	2.20026e-05
RNU6-497P	CLLU1	0.581	2.20026e-05
RNU2-30P	GPX6	0.581	0.000209114
RNU2-30P	HTR5A	0.581	0.000209114
RNU6-640P	OPALIN	0.581	0.000113096
RNU1-70P	SERPINF2	0.581	1.16773e-09
RNU6-640P	SYCP1	0.581	0.000113096
RNU6-497P	AWAT1	0.582	2.12743e-05
RNU2-30P	OR8S1	0.582	0.00020371
RNU6-497P	TXNDC8	0.582	2.12743e-05
RNU1-70P	AKR1D1	0.583	1.02164e-09
RNU6-640P	DNAI2	0.583	0.00010697
RNU6-497P	GLRA1	0.583	2.0569e-05
RNU6-117P	HDHD2	0.583	3.99115e-13
RNU2-30P	MAS1	0.583	0.000198437
RNU6-863P	NTS	0.583	2.88535e-09
RNU6-497P	OR7G2	0.583	2.0569e-05
RNU6-497P	PRNT	0.583	2.0569e-05
RNU2-30P	RPS4Y2	0.583	0.000198437
RNU6-640P	SLC22A6	0.583	0.00010697
RNU6-497P	TEX46	0.583	2.0569e-05
RNU6-640P	MGAT4D	0.584	0.000104026
RNU6-640P	NME9	0.584	0.000104026
RNU2-30P	OR10AD1	0.584	0.000193293
RNU6-640P	RPEL1	0.584	0.000104026
RNU6-640P	ADAM30	0.585	0.000101159
RNU6-497P	C5orf47	0.585	1.92247e-05
RNU2-30P	IFNK	0.585	0.000188274
RNU6-497P	LRRC74A	0.585	1.92247e-05
RNU2-30P	MEIKIN	0.585	0.000188274
RNU6-497P	OR13D1	0.585	1.92247e-05
RNU6-640P	TISP43	0.585	0.000101159
RNU6-863P	DLX1	0.586	2.38532e-09
RNU6-497P	DYDC1	0.586	1.85843e-05
RNU6-497P	FNDC7	0.586	1.85843e-05
RNU6-640P	KRTAP11-1	0.586	9.83658e-05
RNU2-30P	SIAH3	0.587	0.000178602
RNU2-30P	AC010325.1	0.588	0.000173942
RNU6-497P	C14orf177	0.588	1.7364e-05
RNU2-30P	CATSPERE	0.588	0.000173942
RNU6-863P	DLX5	0.588	2.09999e-09
RNU6-497P	ETV3L	0.588	1.7364e-05
RNU2-30P	LINC00371	0.588	0.000173942
RNU6-497P	OR8D4	0.588	1.7364e-05
RNU2-30P	PDE6H	0.588	0.000173942
RNU6-497P	PRR30	0.588	1.7364e-05
RNU2-30P	RD3L	0.588	0.000173942
RNU2-30P	SLC35G4	0.588	0.000173942
RNU6-640P	TAAR5	0.588	9.29972e-05
RNU2-30P	TERB2	0.588	0.000173942
RNU6-640P	TPD52L3	0.588	9.29972e-05
RNU6-497P	WNT8A	0.588	1.7364e-05
RNU6-640P	AWAT1	0.589	9.04178e-05
RNU6-117P	C18orf25	0.589	2.28267e-13
RNU6-497P	CATSPER4	0.589	1.67828e-05
RNU6-497P	CCDC62	0.589	1.67828e-05
RNU2-30P	CYP11B1	0.589	0.000169398
RNU6-863P	SCRT1	0.589	1.97008e-09
RNU1-70P	SLC10A1	0.589	6.82339e-10
RNU6-497P	TSGA13	0.589	1.67828e-05
RNU6-117P	USP47	0.589	2.28267e-13
U1	CALB2	0.59	8.23504e-11
RNU6-497P	EXD1	0.59	1.62202e-05
RNU6-117P	HLA-G	0.59	2.07857e-13
RNU6-640P	KRTAP10-11	0.59	8.79062e-05
RNU6-640P	OR52B6	0.59	8.79062e-05
RNU6-640P	LYZL6	0.591	8.54605e-05
RNU2-30P	PXT1	0.591	0.000160642
RNU6-497P	SPAG11A	0.591	1.56757e-05
RNU2-30P	VWC2L	0.591	0.000160642
RNU6-640P	DHRS7C	0.592	8.30792e-05
RNU6-497P	FBXW12	0.592	1.51486e-05
RNU6-640P	GLT6D1	0.592	8.30792e-05
RNU6-640P	OR10H5	0.592	8.30792e-05
RNU6-497P	OR10P1	0.592	1.51486e-05
RNU6-497P	SSX7	0.592	1.51486e-05
RNU6-497P	TOPAZ1	0.592	1.51486e-05
RNU6-640P	APOF	0.593	8.07608e-05
RNU6-640P	C10orf113	0.593	8.07608e-05
RNU6-497P	GPR32	0.593	1.46384e-05
RNU6-640P	NLRP5	0.593	8.07608e-05
RNU6-640P	OR6C65	0.593	8.07608e-05
RNU2-30P	PDZD9	0.593	0.000152312
RNU6-640P	POU5F2	0.593	8.07608e-05
RNU1-70P	RBP4	0.593	5.20194e-10
RNU6-640P	C2orf83	0.594	7.85035e-05
RNU6-640P	KRTAP13-2	0.594	7.85035e-05
RNU6-863P	PCLO	0.594	1.42933e-09
RNU2-30P	SLFN14	0.594	0.000148302
RNU2-30P	TISP43	0.594	0.000148302
RNU1-70P	ART4	0.595	4.53896e-10
RNU6-640P	CFAP206	0.595	7.63061e-05
RNU6-640P	MDS2	0.595	7.63061e-05
RNU2-30P	OPRM1	0.595	0.000144391
RNU2-30P	OR1L3	0.595	0.000144391
RNU1-70P	RHBG	0.595	4.53896e-10
RNU6-497P	C2orf78	0.596	1.32043e-05
RNU6-640P	CCDC63	0.596	7.41668e-05
RNU2-30P	GDF3	0.596	0.000140578
RNU2-30P	IL31	0.596	0.000140578
RNU2-30P	OR56B4	0.596	0.000140578
RNU6-497P	OR7G3	0.596	1.32043e-05
RNU6-640P	OSTN	0.596	7.41668e-05
RNU6-640P	SEL1L2	0.596	7.41668e-05
RNU6-497P	SHCBP1L	0.596	1.32043e-05
RNU6-863P	ABCB4	0.597	1.17754e-09
RNU6-640P	ETV3L	0.597	7.20844e-05
RNU2-30P	GGTLC1	0.597	0.000136859
RNU6-497P	OCM2	0.597	1.27568e-05
RNU2-30P	OR2D3	0.597	0.000136859
RNU6-640P	OR4D10	0.597	7.20844e-05
RNU6-640P	SLC39A12	0.597	7.20844e-05
RNU2-30P	AGXT2	0.598	0.000133233
RNU6-640P	FAM71C	0.598	7.00574e-05
RNU1-70P	GABRG1	0.598	3.6964e-10
RNU6-497P	MPP4	0.598	1.23238e-05
RNU6-497P	NANOGNB	0.598	1.23238e-05
RNU6-497P	OR6C65	0.598	1.23238e-05
RNU1-70P	SDC2	0.598	3.6964e-10
RNU6-117P	COLEC11	0.599	8.88476e-14
RNU6-640P	FSD2	0.599	6.80844e-05
RNU2-30P	FSHR	0.599	0.000129698
RNU6-497P	GJD2	0.599	1.19048e-05
RNU6-863P	KCNF1	0.599	1.03429e-09
RNU6-640P	PKD2L2	0.599	6.80844e-05
RNU6-117P	SRL	0.599	8.88476e-14
RNU2-30P	TTLL9	0.599	0.000129698
RNU6-640P	C1orf189	0.6	6.6164e-05
RNU2-30P	DGAT2L6	0.6	0.000126252
RNU1-70P	F7	0.6	3.2217e-10
RNU6-497P	ODF4	0.6	1.14995e-05
RNU6-497P	SLC35G4	0.6	1.14995e-05
RNU6-497P	AC114783.1	0.601	1.11073e-05
RNU2-30P	AIPL1	0.601	0.000122891
RNU1-70P	ASGR1	0.601	3.00723e-10
RNU6-497P	GPX5	0.601	1.11073e-05
RNU6-640P	IRGC	0.601	6.4295e-05
RNU2-30P	OR4D1	0.601	0.000122891
RNU6-640P	OR52B2	0.601	6.4295e-05
RNU2-30P	OR6C75	0.601	0.000122891
RNU6-640P	PXT1	0.601	6.4295e-05
RNU2-30P	UBL4B	0.601	0.000122891
RNU6-640P	ZAN	0.601	6.4295e-05
RNU6-640P	AC003002.3	0.602	6.2476e-05
RNU6-640P	AL049844.1	0.602	6.2476e-05
RNU1-70P	APOE	0.602	2.80671e-10
RNU6-497P	NLRP8	0.602	1.0728e-05
RNU2-30P	OR6C65	0.602	0.000119616
RNU2-30P	C16orf78	0.603	0.000116422
RNU6-497P	OR2B3	0.603	1.0361e-05
RNU2-30P	RLN3	0.603	0.000116422
RNU1-70P	SERPINA5	0.603	2.61927e-10
RNU2-30P	TEX46	0.603	0.000116422
RNU6-497P	VHLL	0.603	1.0361e-05
RNU1-70P	ALDH8A1	0.604	2.44408e-10
RNU6-640P	BECN2	0.604	5.89832e-05
RNU6-117P	CLEC18C	0.604	5.51097e-14
RNU6-640P	GPR151	0.604	5.89832e-05
RNU2-30P	GRM1	0.604	0.00011331
RNU6-497P	LYPD4	0.604	1.00061e-05
RNU6-497P	SLC39A12	0.604	1.00061e-05
RNU6-497P	SPINT4	0.604	1.00061e-05
RNU6-640P	TULP2	0.604	5.89832e-05
RNU2-30P	XKR3	0.604	0.00011331
RNU6-640P	CYP2A13	0.605	5.73069e-05
RNU6-497P	OR2G6	0.605	9.66273e-06
RNU6-497P	OR4D5	0.605	9.66273e-06
RNU6-497P	OR6C75	0.605	9.66273e-06
RNU6-640P	TRAPPC3L	0.605	5.73069e-05
RNU6-640P	CYLC2	0.606	5.56759e-05
RNU2-30P	DUSP21	0.606	0.000107318
RNU2-30P	IDI2	0.606	0.000107318
RNU6-640P	NUTM1	0.606	5.56759e-05
RNU6-640P	OR4D5	0.606	5.56759e-05
RNU6-497P	OR9Q1	0.606	9.33067e-06
RNU6-497P	ARL5C	0.607	9.00953e-06
RNU2-30P	CCDC83	0.607	0.000104436
RNU6-640P	FNDC7	0.607	5.40888e-05
RNU6-497P	GSG1L2	0.607	9.00953e-06
RNU1-70P	KNG1	0.607	1.9844e-10
RNU2-30P	POU3F4	0.607	0.000104436
RNU6-497P	TFAP2D	0.607	9.00953e-06
RNU6-640P	TPRX1	0.607	5.40888e-05
RNU6-640P	FKBP6	0.608	5.25447e-05
RNU6-640P	LMOD2	0.608	5.25447e-05
RNU6-497P	PROP1	0.608	8.69897e-06
RNU6-640P	SHOX	0.608	5.25447e-05
RNU6-497P	TEX14	0.608	8.69897e-06
RNU2-30P	VSX2	0.608	0.000101627
RNU2-30P	ZNRF4	0.608	0.000101627
RNU2-30P	C1orf185	0.609	9.88889e-05
RNU2-30P	KLK2	0.609	9.88889e-05
RNU2-30P	KRTAP10-6	0.609	9.88889e-05
RNU6-497P	OR10G3	0.609	8.39866e-06
RNU6-640P	OR7E24	0.609	5.10424e-05
RNU2-30P	TCF24	0.609	9.88889e-05
RNU6-640P	ZSCAN5C	0.609	5.10424e-05
U1	CST6	0.61	1.7697e-11
RNU2-30P	MDS2	0.61	9.62209e-05
RNU6-640P	RSPH6A	0.61	4.95809e-05
RNU2-30P	SLC5A11	0.61	9.62209e-05
RNU6-640P	TEX37	0.61	4.95809e-05
RNU1-70P	AHSP	0.611	1.50072e-10
RNU6-640P	C14orf178	0.611	4.81592e-05
RNU6-640P	FBXO47	0.611	4.81592e-05
RNU6-640P	LINC01125	0.611	4.81592e-05
U1	PLAU	0.611	1.63656e-11
RNU1-70P	SLC13A5	0.611	1.50072e-10
RNU2-30P	SLC25A31	0.611	9.36209e-05
RNU6-640P	C14orf177	0.612	4.67761e-05
RNU6-863P	CTXN2	0.612	4.40571e-10
RNU6-640P	EFCAB3	0.612	4.67761e-05
RNU6-863P	HTN3	0.612	4.40571e-10
RNU6-640P	OR1G1	0.612	4.67761e-05
RNU2-30P	OR4D10	0.612	9.10873e-05
RNU2-30P	TBC1D21	0.612	9.10873e-05
RNU6-497P	TMEM239	0.612	7.55602e-06
RNU2-30P	ZAN	0.612	9.10873e-05
RNU2-30P	MAGEB3	0.613	8.86187e-05
RNU2-30P	OR1G1	0.613	8.86187e-05
RNU6-640P	OR2G3	0.613	4.54308e-05
RNU6-497P	OR7D4	0.613	7.29356e-06
RNU6-497P	TMPRSS12	0.613	7.29356e-06
RNU6-117P	ZNF397	0.613	2.31016e-14
RNU6-640P	AC114783.1	0.614	4.41222e-05
RNU6-497P	CNBD2	0.614	7.03984e-06
RNU2-30P	CPLX4	0.614	8.62133e-05
RNU6-640P	GPX5	0.614	4.41222e-05
RNU2-30P	PKD2L2	0.614	8.62133e-05
U1	TLDC1	0.614	1.2933e-11
RNU2-30P	A1BG	0.615	8.38697e-05
RNU6-497P	AC003002.3	0.615	6.79458e-06
RNU2-30P	BEND2	0.615	8.38697e-05
RNU6-640P	C3orf84	0.615	4.28494e-05
RNU2-30P	GOLGA8F	0.615	8.38697e-05
RNU2-30P	MOG	0.615	8.38697e-05
RNU6-640P	ADAM20	0.616	4.16115e-05
RNU6-497P	BPIFA3	0.616	6.5575e-06
RNU6-640P	KRTAP10-12	0.616	4.16115e-05
RNU6-497P	LYZL1	0.616	6.5575e-06
RNU2-30P	MBD3L1	0.616	8.15864e-05
RNU2-30P	OR11G2	0.616	8.15864e-05
RNU6-497P	OR7G1	0.616	6.5575e-06
U1	PORCN	0.616	1.10476e-11
RNU6-863P	SLC24A5	0.616	3.37616e-10
RNU6-640P	TXNDC8	0.616	4.16115e-05
RNU2-30P	C2orf83	0.617	7.93619e-05
RNU6-640P	IZUMO3	0.617	4.04075e-05
RNU6-640P	MBD3L1	0.617	4.04075e-05
RNU2-30P	OTOA	0.617	7.93619e-05
RNU6-497P	RTP1	0.617	6.32834e-06
RNU6-117P	TMEM27	0.617	1.56343e-14
RNU6-640P	ADGB	0.618	3.92367e-05
RNU2-30P	C17orf105	0.618	7.71949e-05
RNU6-640P	OR2C1	0.618	3.92367e-05
RNU2-30P	AL080251.1	0.619	7.50839e-05
U1	IFNE	0.619	8.71384e-12
RNU6-497P	NANOG	0.619	5.89281e-06
RNU6-640P	OR2Z1	0.619	3.80982e-05
RNU2-30P	TRIM64B	0.619	7.50839e-05
RNU6-640P	ZCCHC13	0.619	3.80982e-05
RNU6-497P	C20orf173	0.62	5.68595e-06
RNU6-497P	CCDC63	0.62	5.68595e-06
RNU6-117P	CELA3B	0.62	1.16466e-14
RNU6-497P	KIR3DX1	0.62	5.68595e-06
RNU2-30P	LMAN1L	0.62	7.30276e-05
RNU6-497P	OR6S1	0.62	5.68595e-06
RNU2-30P	CLEC4C	0.621	7.10246e-05
RNU6-497P	DCD	0.621	5.48605e-06
RNU6-640P	PRAMEF19	0.621	3.59144e-05
RNU2-30P	RPEL1	0.621	7.10246e-05
RNU6-640P	TEX14	0.621	3.59144e-05
RNU6-497P	DPPA4	0.622	5.29289e-06
RNU6-640P	OR7D4	0.622	3.48676e-05
RNU6-640P	SSX7	0.622	3.48676e-05
RNU6-497P	TMCO2	0.622	5.29289e-06
RNU6-640P	DEFB123	0.623	3.38499e-05
RNU6-640P	SPATA3	0.623	3.38499e-05
RNU2-30P	TEX26	0.623	6.71735e-05
RNU6-497P	WDR64	0.623	5.10625e-06
RNU6-497P	CYP1A2	0.624	4.92592e-06
RNU6-640P	RESP18	0.624	3.28604e-05
RNU6-497P	ADAD1	0.625	4.7517e-06
RNU2-30P	C1orf167	0.625	6.35206e-05
U1	CGB7	0.625	5.40257e-12
RNU2-30P	PIWIL3	0.625	6.35206e-05
RNU2-30P	SLC36A3	0.625	6.35206e-05
RNU6-640P	TERB1	0.625	3.18984e-05
RNU6-640P	TRIML1	0.625	3.18984e-05
RNU2-30P	ATCAY	0.626	6.17654e-05
RNU6-497P	OR1K1	0.626	4.5834e-06
RNU2-30P	SEC14L3	0.626	6.17654e-05
RNU6-640P	GALNTL5	0.627	3.00541e-05
RNU2-30P	HUS1B	0.627	6.00562e-05
RNU6-640P	LRRC10	0.627	3.00541e-05
RNU2-30P	MPP4	0.627	6.00562e-05
RNU6-640P	TEX44	0.627	3.00541e-05
RNU6-117P	BEST1	0.628	5.27509e-15
U1	CNGB1	0.628	4.24669e-12
RNU6-640P	DAOA	0.628	2.91704e-05
RNU6-640P	HEATR9	0.628	2.91704e-05
RNU6-117P	PTX4	0.628	5.27509e-15
RNU6-640P	SPATA45	0.628	2.91704e-05
RNU2-30P	ZPBP	0.628	5.83919e-05
RNU6-497P	CRYGA	0.629	4.11205e-06
RNU6-640P	CRYGA	0.629	2.83115e-05
RNU6-640P	ECT2L	0.629	2.83115e-05
RNU2-30P	GJD2	0.629	5.67713e-05
RNU6-640P	OR7G1	0.629	2.83115e-05
RNU2-30P	EPB42	0.63	5.51934e-05
RNU6-497P	OR4D11	0.63	3.96553e-06
RNU6-640P	FBXW12	0.631	2.66652e-05
RNU6-497P	SUN5	0.631	3.82402e-06
RNU6-640P	ACSBG2	0.632	2.58765e-05
RNU2-30P	SKOR2	0.632	5.21614e-05
U1	TM4SF19	0.632	3.07523e-12
RNU6-497P	CALR3	0.633	3.55539e-06
RNU6-497P	OR11G2	0.633	3.55539e-06
RNU6-640P	OR4K2	0.633	2.51101e-05
RNU6-640P	OR9Q1	0.633	2.51101e-05
RNU2-30P	TRHR	0.633	5.07052e-05
RNU6-117P	UNC93B1	0.633	3.19936e-15
RNU6-640P	NANOS2	0.634	2.43654e-05
RNU6-640P	OR6S1	0.634	2.43654e-05
RNU6-640P	PCDHB1	0.634	2.43654e-05
RNU6-640P	PRR23B	0.634	2.43654e-05
U1	ANXA8	0.635	2.41084e-12
RNU2-30P	C14orf178	0.635	4.79077e-05
RNU2-30P	CDCP2	0.635	4.79077e-05
RNU6-497P	CFAP206	0.635	3.3049e-06
RNU6-117P	CLCF1	0.635	2.61652e-15
U1	IFITM10	0.635	2.41084e-12
RNU1-70P	SLC38A3	0.635	2.70395e-11
RNU2-30P	TAAR5	0.635	4.79077e-05
RNU6-497P	UCMA	0.635	3.3049e-06
U1	ANKRD34C	0.636	2.2224e-12
RNU2-30P	CCDC105	0.636	4.65645e-05
RNU6-640P	SSMEM1	0.636	2.29384e-05
RNU6-640P	KIF2B	0.637	2.22551e-05
RNU6-640P	MPP4	0.637	2.22551e-05
RNU6-497P	OR10J3	0.637	3.07139e-06
RNU2-30P	PSG8	0.637	4.5257e-05
RNU6-640P	CCT8L2	0.638	2.15912e-05
RNU6-497P	CRX	0.638	2.96065e-06
RNU6-640P	KHDC3L	0.638	2.15912e-05
RNU2-30P	MINOS1-NBL1	0.638	4.39843e-05
RNU6-117P	MRE11	0.638	1.93292e-15
RNU6-497P	NUP210L	0.638	2.96065e-06
RNU2-30P	ODF4	0.638	4.39843e-05
RNU2-30P	OR2H1	0.638	4.39843e-05
RNU6-497P	PPEF2	0.638	2.96065e-06
RNU6-497P	FSD2	0.639	2.85375e-06
RNU2-30P	NLRP10	0.639	4.27457e-05
RNU2-30P	OR10G2	0.639	4.27457e-05
RNU2-30P	PADI6	0.639	4.27457e-05
RNU2-30P	RGSL1	0.639	4.27457e-05
RNU6-640P	SAG	0.639	2.09462e-05
RNU2-30P	ZBTB8B	0.639	4.27457e-05
RNU6-640P	GLRA1	0.64	2.03195e-05
RNU2-30P	GSG1L	0.64	4.15402e-05
RNU6-497P	OR5A1	0.64	2.75055e-06
RNU6-640P	OR7G2	0.64	2.03195e-05
RNU6-497P	C1orf158	0.641	2.65095e-06
RNU6-497P	CATSPERD	0.641	2.65095e-06
RNU1-70P	CLEC3A	0.641	1.744e-11
RNU2-30P	GLRA1	0.641	4.0367e-05
RNU2-30P	HIPK4	0.641	4.0367e-05
RNU6-117P	LARGE2	0.641	1.42592e-15
RNU6-640P	LRRC74A	0.641	1.97107e-05
RNU6-640P	RGPD4	0.641	1.97107e-05
RNU6-497P	ZIM3	0.641	2.65095e-06
RNU6-640P	CCDC62	0.642	1.91193e-05
RNU1-70P	CDH10	0.642	1.62045e-11
RNU6-117P	CLEC18B	0.642	1.28802e-15
RNU6-640P	CST9L	0.642	1.91193e-05
RNU2-30P	TRPC5OS	0.642	3.92253e-05
RNU1-70P	APOM	0.643	1.50548e-11
U1	ARL14EPL	0.643	1.2527e-12
RNU2-30P	FAM221B	0.643	3.81143e-05
RNU6-497P	MBD3L1	0.643	2.46202e-06
RNU2-30P	POU5F2	0.643	3.81143e-05
RNU6-640P	PPEF2	0.643	1.85449e-05
RNU6-640P	TSGA10IP	0.643	1.85449e-05
RNU6-640P	UCMA	0.643	1.85449e-05
RNU6-640P	DEFB119	0.644	1.79869e-05
RNU6-117P	NLRP11	0.644	1.05044e-15
RNU2-30P	TRAPPC3L	0.644	3.70332e-05
RNU2-30P	AC020636.2	0.645	3.59812e-05
RNU6-497P	GALNTL5	0.645	2.28606e-06
RNU2-30P	LRRC74B	0.645	3.59812e-05
RNU1-70P	MBNL3	0.645	1.29899e-11
RNU6-640P	OR1N2	0.645	1.74449e-05
RNU6-640P	PRNT	0.645	1.74449e-05
RNU6-497P	TAAR5	0.645	2.28606e-06
RNU2-30P	CELA1	0.646	3.49577e-05
RNU6-640P	DPRX	0.646	1.69185e-05
RNU6-640P	ODF1	0.646	1.69185e-05
[truncated: 484 more rows]

## Sheet: Table S5
Table S5. Survival analysis of snRNAs co-expressed genes in gastric cancer
ID	P	HR	Low 95%CI	High 95%CI
GPC3	0.000131197	1.99383	1.39989	2.83977
THEG	0.000393143	1.89723	1.33149	2.70336
CDH6	0.000425823	1.89557	1.32815	2.70541
GRID1	0.000497396	1.87142	1.31516	2.66297
CLGN	0.00058508	1.85503	1.30433	2.63825
ABCB5	0.000703266	1.86372	1.30011	2.67166
VSX2	0.000889145	1.8111	1.27592	2.57075
FBXO17	0.00118963	1.79101	1.25909	2.54765
CASC10	0.00126657	1.77828	1.25312	2.52354
MYL4	0.00175642	1.74113	1.23015	2.46435
DKK1	0.0017778	1.74524	1.23075	2.47481
GOT1L1	0.00180058	1.74744	1.23081	2.48092
NALCN	0.00221973	1.7364	1.21929	2.47281
SYT15	0.00239816	1.72973	1.21434	2.46385
MBL2	0.00243612	1.72129	1.21157	2.44545
CGB8	0.00251856	1.71408	1.20838	2.43143
NT5E	0.0025884	1.7132	1.207	2.43171
GUCY1A2	0.00270246	1.70643	1.2035	2.41953
NTNG1	0.00284475	1.71115	1.20243	2.43508
CD109	0.00398069	1.67114	1.17822	2.37029
SDC2	0.00404155	1.67277	1.1779	2.37555
CALB2	0.00405802	1.67395	1.17798	2.37874
CGB3	0.00442389	1.66095	1.17116	2.35559
RRH	0.00497797	0.605055	0.426103	0.859164
COLEC11	0.0053474	1.63864	1.1576	2.31959
YPEL4	0.00538265	1.63976	1.15752	2.3229
ABCB4	0.00570839	1.62847	1.15242	2.30118
MAP1LC3C	0.0057556	1.63289	1.15294	2.31263
EDDM3A	0.00613355	1.64288	1.15189	2.34315
FNDC7	0.00629074	1.63058	1.1482	2.31561
MPP4	0.00662291	1.624	1.1444	2.30459
PLG	0.00695813	1.62293	1.14176	2.30687
DCLK1	0.00729888	1.60791	1.13652	2.2748
ZIM2	0.00749953	1.62926	1.13919	2.33016
GAMT	0.00763409	1.60616	1.13398	2.27497
ITIH4	0.00791191	1.6025	1.13151	2.26955
MDGA2	0.00808797	1.6166	1.13298	2.30665
AC068580.4	0.00842068	0.619359	0.433679	0.884537
NKAIN4	0.00881321	1.5957	1.12482	2.2637
ACSS3	0.00911139	1.59004	1.12211	2.25308
SPHKAP	0.0092606	1.59988	1.12299	2.2793
C8B	0.0092946	1.58312	1.11988	2.23796
CDK14	0.00979247	1.5815	1.11692	2.23931
GLUD2	0.0101543	1.57676	1.11423	2.23129
SLC2A3	0.0111476	1.57415	1.10887	2.23467
ASGR2	0.0113299	1.56875	1.10714	2.22282
FOXL1	0.0122673	1.56874	1.10283	2.23147
HP	0.0127058	1.55056	1.09815	2.18934
HAUS1	0.0132867	0.644387	0.455061	0.912481
DAO	0.0134388	1.54575	1.09439	2.18326
KIAA1324L	0.014278	1.54427	1.09084	2.1862
XIAP	0.0143373	0.647795	0.457625	0.916991
SLC22A9	0.0146728	1.5546	1.09074	2.21573
RLN1	0.0147708	1.53867	1.08816	2.1757
RND2	0.0149903	1.5429	1.08791	2.18817
LRCOL1	0.0150799	1.53658	1.08671	2.17269
EXTL1	0.0151738	1.53794	1.08655	2.17685
NAT8L	0.0151953	1.54714	1.08772	2.20061
NFE4	0.015269	1.53177	1.08535	2.16179
ALB	0.0159522	1.54332	1.08441	2.19644
STX16-NPEPL1	0.0160396	0.654383	0.463373	0.924129
AKNAD1	0.0162315	1.55441	1.08483	2.22724
AGT	0.0162851	1.52963	1.08143	2.16358
VASH2	0.0165147	1.52564	1.08011	2.15493
MC5R	0.016871	1.53029	1.07948	2.16937
ZNF99	0.0182124	1.51908	1.07364	2.14933
CFHR1	0.0188403	1.51966	1.07172	2.15484
VTN	0.019254	1.53226	1.07186	2.19041
IDS	0.020451	1.51011	1.06573	2.13978
OR8D4	0.020451	1.50559	1.06524	2.12798
RUNDC3B	0.020552	1.50914	1.06533	2.13784
ELOVL2	0.0222653	1.49826	1.05933	2.11907
ANKRD65	0.0227029	1.49329	1.05764	2.10837
MAB21L1	0.0233758	1.50561	1.05702	2.14458
KRTAP2-3	0.023881	1.48738	1.05397	2.09902
CNTNAP5	0.0240956	1.49485	1.05411	2.11989
SHISA2	0.0242861	1.48666	1.05286	2.09918
ACOT6	0.0245506	1.49211	1.05268	2.11499
SERPINA5	0.0255814	1.49167	1.05003	2.11906
MAP3K9	0.0258642	0.673144	0.475238	0.953464
DNAJC12	0.027754	1.47232	1.04323	2.07789
PEG10	0.0280419	1.47781	1.04299	2.0939
FGG	0.0290979	1.47512	1.04038	2.09153
CES5A	0.0297385	1.47153	1.03869	2.08475
VAV2	0.0298542	0.681397	0.48202	0.96324
C8orf86	0.0298682	1.47154	1.0384	2.08534
CPLX4	0.0304639	1.4658	1.03671	2.07248
RSPH10B	0.0307495	1.46476	1.03603	2.07092
PRKACG	0.0310198	0.684718	0.485329	0.966022
CST6	0.0312457	1.46138	1.03475	2.0639
PRAMEF18	0.0313271	1.46658	1.03491	2.0783
CDH20	0.0320358	1.47207	1.03374	2.09626
MROH7	0.0328923	0.682789	0.480889	0.969457
CYP46A1	0.0331012	1.45701	1.03065	2.05975
TF	0.0332412	1.45465	1.03023	2.05392
PDGFRA	0.0336495	1.45635	1.0295	2.06017
UGT2B4	0.0345301	1.45848	1.02785	2.06953
GALP	0.0346937	1.46215	1.02771	2.08025
SLC38A4	0.0356127	1.44709	1.02517	2.04264
RTP1	0.0368441	1.44384	1.02269	2.03842
ATCAY	0.037172	1.45693	1.02263	2.07567
ADAM18	0.0372049	1.44498	1.02207	2.04288
XKR3	0.037262	1.44686	1.02204	2.04825
GRM1	0.0372817	1.45265	1.02224	2.06429
DLX5	0.0376898	1.44294	1.02108	2.03907
KRBOX1	0.0387755	1.44138	1.01904	2.03877
C1orf167	0.0390476	1.44504	1.01867	2.04986
SLC22A10	0.0393041	1.44158	1.01809	2.04122
GJD2	0.0402375	1.44346	1.01648	2.04979
INHBE	0.0402816	1.43438	1.01611	2.02483
OR7C1	0.0423819	1.43037	1.01238	2.02092
NTRK2	0.0433611	1.42854	1.01069	2.01914
TISP43	0.0445905	1.42233	1.00855	2.00588
SLC22A7	0.0449215	1.42511	1.00806	2.0147
OR2H1	0.0457722	1.42655	1.0067	2.0215
KLHL1	0.0457918	1.42902	1.0067	2.0285
C1orf141	0.0459992	1.4233	1.00629	2.01312
SLC35C1	0.0470518	0.698281	0.489882	0.995332
IFIT1B	0.0472001	0.703991	0.497759	0.99567
ADGB	0.0473448	1.42323	1.00414	2.01722
HMGCLL1	0.0484177	1.42183	1.00245	2.01667
DPYSL4	0.0496849	1.41475	1.00048	2.00056
AMBP	0.0505446	1.40966	0.999186	1.98877
LMO7DN	0.0510042	1.41526	0.998485	2.00601
SCN10A	0.0511513	1.41736	0.998257	2.01243
PKD1L1	0.0511675	1.41824	0.998229	2.01497
PRDM9	0.0517154	1.41084	0.997444	1.99558
SPTBN5	0.0518221	0.709425	0.501921	1.00271
CDH10	0.0525989	1.40575	0.996183	1.98371
CRY2	0.0527213	1.40869	0.995981	1.99241
SLC2A2	0.0538456	1.40471	0.994395	1.98432
CBWD3	0.0540711	0.71012	0.50126	1.00601
MUC7	0.0546095	0.713191	0.505254	1.0067
EPB42	0.0548033	1.40336	0.993049	1.98321
SLC2A7	0.0548356	1.40874	0.992924	1.9987
USP26	0.0562937	1.40317	0.990953	1.98686
EXD1	0.0565657	1.40819	0.990474	2.00208
RGS17	0.0571159	1.39653	0.989949	1.9701
SNTG1	0.0571398	1.40182	0.989802	1.98536
PAGE4	0.0575714	1.39668	0.989322	1.97178
NEK5	0.0577793	0.714902	0.505458	1.01113
FO681492.1	0.0593898	1.39358	0.986942	1.96776
GABRA6	0.0595978	1.39899	0.986509	1.98394
TMEM52B	0.0599386	1.39383	0.986202	1.96994
MOCOS	0.0600307	0.715088	0.504161	1.01426
MGAT4D	0.0600567	0.715897	0.50531	1.01425
ADGRF2	0.060811	1.39204	0.985099	1.9671
ALLC	0.0609546	1.39753	0.984731	1.98338
KCNN2	0.0613149	1.39964	0.984181	1.99049
CNGB3	0.0617829	1.39457	0.983732	1.97698
SLC1A7	0.0624727	1.38973	0.983003	1.96476
ITIH1	0.0627397	1.38934	0.982672	1.96429
KNG1	0.0631239	1.38979	0.982157	1.96661
SIAH3	0.0632976	1.39218	0.981839	1.974
TXNDC2	0.0651973	1.38647	0.979643	1.96223
PLCH2	0.065204	0.721586	0.510097	1.02076
NLRP10	0.0653028	1.39416	0.979166	1.98505
OPALIN	0.0670894	1.38865	0.977154	1.97343
FAM187B	0.0678218	1.39494	0.975913	1.99387
KCNF1	0.0687323	1.37881	0.975632	1.9486
KIF6	0.0689768	1.37886	0.975332	1.94936
AWAT1	0.0692912	0.725667	0.513425	1.02565
MT1B	0.0693336	1.38013	0.974828	1.95393
APOM	0.0698781	0.726035	0.513593	1.02635
ZNF534	0.0706755	1.37568	0.973466	1.94409
GSG1L	0.0709695	1.37879	0.972927	1.95396
F7	0.0716487	1.3791	0.972092	1.95653
MYL10	0.0723138	1.38232	0.971092	1.96768
ARPP21	0.0737154	1.38629	0.969147	1.98298
DIO1	0.0737851	1.36931	0.970213	1.93258
CYP11B1	0.0739918	0.727668	0.513422	1.03132
APOA2	0.0742455	1.36798	0.969772	1.9297
CDK15	0.0743463	1.38719	0.968327	1.98725
UNC80	0.0760005	1.37178	0.967478	1.94504
CCDC27	0.0763691	1.36862	0.967291	1.93646
ERVV-1	0.0764897	1.36828	0.967178	1.93573
GPR78	0.077578	1.3728	0.965589	1.95173
CPN2	0.0813936	1.35979	0.962401	1.92128
PTPRU	0.0824015	0.733852	0.517559	1.04054
TRPC5OS	0.0832455	1.35934	0.960429	1.92393
GRXCR2	0.0833746	0.736622	0.521155	1.04117
UGT2B10	0.083572	1.35813	0.960189	1.92101
AC087632.1	0.0851982	0.739719	0.524781	1.04269
AC008770.3	0.0856043	0.73931	0.523927	1.04324
TSGA10	0.0856483	0.737671	0.521418	1.04361
MYL7	0.0860772	1.35365	0.957954	1.91279
TIAM2	0.0874788	1.34909	0.956953	1.90192
PPP1R13L	0.0874959	0.739773	0.523543	1.04531
PRR30	0.0882821	1.35318	0.955687	1.91599
SELENOV	0.0896829	1.35091	0.954476	1.912
IGSF1	0.0897349	1.34937	0.954591	1.90741
GPNMB	0.0897521	1.34758	0.954769	1.90201
CCDC63	0.0902676	1.35267	0.953677	1.91859
KRAS	0.0905352	0.742279	0.525638	1.04821
SLC4A1	0.0905834	1.34871	0.953792	1.90714
SPATA45	0.0907054	1.34744	0.95381	1.90351
ADAM22	0.0920396	1.34636	0.952576	1.90293
LBX2	0.0920762	0.74292	0.525755	1.04979
NOTO	0.0925669	1.34788	0.951864	1.90865
APOH	0.0937359	1.34303	0.95126	1.89616
TEX36	0.093817	1.34511	0.95093	1.90269
SERPINC1	0.0941612	1.34231	0.950923	1.89479
PCDHB1	0.0980074	1.34578	0.946666	1.91316
LBP	0.0992186	1.3363	0.94673	1.88616
DNM3	0.0992319	1.34372	0.945727	1.90921
GOLGA6L22	0.100108	1.33511	0.946034	1.8842
PROM2	0.100332	0.749207	0.530927	1.05723
AGXT2	0.101709	1.3335	0.944725	1.88227
MOXD1	0.102061	1.333	0.944461	1.88139
CFHR4	0.102135	1.33336	0.944341	1.88264
PRDM14	0.102326	1.33244	0.944289	1.88015
REC114	0.103483	1.33047	0.94348	1.87618
KIF17	0.104152	1.33044	0.942856	1.87734
USP47	0.104583	1.33309	0.942062	1.88642
ACSM2A	0.105017	1.33817	0.940905	1.90317
ZNF728	0.105977	1.33039	0.941156	1.88061
LGSN	0.107515	1.32765	0.940146	1.87487
CDK5R1	0.108327	1.32714	0.939477	1.87478
GOLGA6A	0.109536	1.32625	0.938509	1.87419
ZAN	0.109717	1.32777	0.938102	1.87929
SYT13	0.109743	1.32404	0.938673	1.86761
UNC45B	0.110076	1.32918	0.937547	1.88439
SMYD3	0.1101	1.32153	0.938753	1.86037
2022-03-04	0.110298	1.32817	0.937504	1.88164
CFAP206	0.111791	1.32525	0.936617	1.87514
HIPK4	0.112162	1.33064	0.935392	1.8929
TCF24	0.112184	1.32102	0.936961	1.8625
TMEM257	0.112511	1.32086	0.936694	1.86259
CCDC155	0.113641	1.31994	0.935841	1.86167
SMLR1	0.114246	1.32285	0.934805	1.87197
RAD9A	0.114744	0.75591	0.533887	1.07026
OR4D10	0.116292	0.757512	0.53564	1.07129
DUXA	0.116312	1.31969	0.93351	1.86563
DCD	0.116564	1.3197	0.933285	1.86612
ANXA8L1	0.11731	1.31979	0.93261	1.8677
PRPF40B	0.117975	1.3153	0.932829	1.85459
SLC6A13	0.118345	1.31743	0.932121	1.86202
TEX26	0.118469	1.32234	0.931129	1.87791
TRIM50	0.119058	1.31376	0.932167	1.85156
ETNK2	0.120437	1.318	0.930188	1.86749
APOA1	0.120465	1.31624	0.930489	1.86192
RBFOX1	0.120838	1.32226	0.929048	1.88188
TTR	0.121076	1.31216	0.930722	1.84991
MYH13	0.121428	1.31409	0.930056	1.8567
DYDC1	0.121737	1.31299	0.929996	1.85371
MOGAT1	0.122199	1.31098	0.929982	1.84806
MIP	0.124057	0.756668	0.530376	1.07951
CATSPERZ	0.125709	0.763351	0.540273	1.07854
SLC13A5	0.129384	1.30433	0.925255	1.83871
AL049839.2	0.130417	1.31051	0.923107	1.86049
ITIH2	0.130959	1.31045	0.922664	1.86122
MYOZ1	0.131513	1.30755	0.92281	1.8527
PRNT	0.131527	1.31009	0.922263	1.861
DPPA4	0.132238	1.30582	0.922575	1.84828
MTMR1	0.132728	0.768785	0.545674	1.08312
CERS1	0.133507	1.30368	0.921988	1.84339
WNT8A	0.13394	1.30522	0.921297	1.84913
RPEL1	0.135375	1.30908	0.919265	1.8642
RGS22	0.13593	1.302	0.920372	1.84187
OR7A5	0.136549	1.30036	0.920235	1.8375
KLRF2	0.136698	1.29917	0.920382	1.83384
ANKRD7	0.137506	1.3041	0.918614	1.85136
ZNRF4	0.138413	1.30014	0.918775	1.83979
PRSS58	0.13868	0.771266	0.546892	1.08769
PROSER2	0.140133	1.29425	0.918755	1.8232
APOA5	0.140837	1.29504	0.918011	1.82691
KIAA2012	0.14189	1.29482	0.917225	1.82787
PDZK1	0.142498	1.29288	0.917206	1.82242
G6PC2	0.142774	0.771204	0.544844	1.09161
PPEF1	0.143377	1.29786	0.915318	1.84028
ADGRV1	0.143863	1.29461	0.915712	1.83029
PRR27	0.144096	1.29992	0.91425	1.84827
HMHB1	0.146841	1.29547	0.913148	1.83787
TMEM185A	0.147376	1.29051	0.913962	1.82218
ART4	0.147714	1.29253	0.913192	1.82945
ADAM30	0.147905	1.29196	0.913186	1.82783
SLC47A2	0.148665	0.774083	0.546846	1.09575
DRD4	0.148925	1.28824	0.91333	1.81706
WFDC8	0.149085	1.28932	0.912933	1.82088
AMIGO2	0.149615	1.28798	0.912863	1.81725
ELAVL2	0.151878	1.29187	0.910109	1.83378
PRAMEF20	0.152413	1.29162	0.909758	1.83377
ZBED5	0.153797	1.28461	0.910536	1.81235
RPS4Y2	0.155127	1.292	0.907549	1.83932
RAX2	0.155679	1.28337	0.909438	1.81104
VN1R1	0.155854	1.2825	0.90954	1.80839
NLRP13	0.156612	1.28622	0.907958	1.82207
OVCH1	0.156686	1.28967	0.906969	1.83385
AC073610.3	0.157054	1.28276	0.908563	1.81107
ZSCAN30	0.15753	0.779963	0.552605	1.10086
C9orf153	0.157621	1.28321	0.908012	1.81344
MAGEB3	0.157722	0.778959	0.550823	1.10159
PCLO	0.159141	1.2814	0.907364	1.80962
NPPB	0.160784	1.28221	0.905902	1.81485
HTN3	0.161018	0.781466	0.553559	1.1032
TULP2	0.161125	1.28744	0.904178	1.83316
GRK2	0.161163	0.780854	0.552454	1.10368
NLRP12	0.162091	1.2783	0.906033	1.80352
YIPF7	0.162956	1.28403	0.903754	1.8243
ZNF92	0.164357	0.78298	0.55462	1.10537
SLC25A40	0.164765	0.783153	0.554731	1.10563
TNP2	0.165055	0.78288	0.554132	1.10606
OR52B2	0.166803	1.28013	0.901998	1.81678
LIPC	0.167693	1.27616	0.902516	1.80448
KRTAP5-8	0.169182	0.785626	0.556975	1.10814
OR1G1	0.169254	1.2752	0.901655	1.80351
CATSPERD	0.170057	1.27257	0.901865	1.79565
CST11	0.171489	1.27209	0.900972	1.79607
SPATA21	0.171959	1.27959	0.898329	1.82267
BEND2	0.1731	1.27429	0.899121	1.80601
AC093227.3	0.173633	0.785778	0.555239	1.11204
AC005885.1	0.174237	1.27252	0.898843	1.80156
IQCF6	0.174655	1.27672	0.897229	1.81671
STX1A	0.174806	1.2714	0.898782	1.7985
GNG4	0.175024	1.27172	0.898526	1.79991
ASIC4	0.175409	0.787733	0.557824	1.1124
KLHL33	0.175871	1.26985	0.898503	1.79468
OBP2B	0.176289	0.788851	0.559372	1.11247
DMRT1	0.176712	1.27402	0.896575	1.81035
AP003108.2	0.177193	0.78895	0.559143	1.11321
AFP	0.177566	1.26637	0.898404	1.78505
SMCO2	0.177743	0.789237	0.559397	1.11351
SKOR2	0.178049	1.26775	0.897615	1.7905
GRM3	0.178288	1.27021	0.896652	1.79939
F13B	0.178536	1.27035	0.896429	1.80023
F10	0.178861	1.26515	0.89788	1.78264
ZNF385C	0.179571	1.26606	0.89708	1.78679
AL080251.1	0.179853	0.786917	0.554428	1.1169
APOC3	0.180326	1.2673	0.896135	1.7922
C6orf118	0.180396	1.26699	0.896186	1.79123
GPX5	0.180455	1.26844	0.895672	1.79634
CYP8B1	0.180692	1.2653	0.896532	1.78575
CNGB1	0.183561	1.26479	0.894671	1.78803
UCMA	0.183845	0.791994	0.561515	1.11708
ZNF645	0.183931	1.26332	0.894903	1.78342
CYP1A2	0.184816	1.2648	0.89378	1.78984
TFAP2D	0.186428	1.26254	0.893414	1.78418
GABRG1	0.18664	1.26306	0.893087	1.7863
ADAM7	0.187214	1.26102	0.893387	1.77993
C10orf55	0.187811	1.26185	0.892682	1.78369
HBA2	0.189895	1.25813	0.892528	1.7735
CTXN2	0.191411	0.793074	0.560091	1.12297
ETV3L	0.19272	1.2559	0.891373	1.76949
IL5	0.192766	0.793518	0.560282	1.12385
C9orf92	0.194306	1.25624	0.89016	1.77287
TPD52L3	0.194478	1.25617	0.890065	1.77287
AL033529.1	0.194981	1.25491	0.89018	1.76907
CALCB	0.197124	1.25736	0.88781	1.78074
C1orf158	0.198022	1.25629	0.887586	1.77816
KDM2A	0.198781	0.796854	0.563585	1.12667
DHRS7C	0.198833	1.25927	0.885924	1.78996
SMIM18	0.198841	0.797887	0.565406	1.12596
CLDN12	0.198988	1.25336	0.888012	1.76903
TPH2	0.199289	1.25771	0.886189	1.78498
CNBD2	0.199583	1.25158	0.888275	1.76347
PAK6	0.200254	0.798508	0.565905	1.12672
METTL11B	0.200532	1.25174	0.887572	1.76531
KRTAP10-12	0.201032	0.798792	0.566079	1.12717
C9orf43	0.201052	0.79795	0.564559	1.12782
ELAVL3	0.20214	1.25533	0.885119	1.78039
CAV3	0.202789	0.799326	0.566277	1.12828
PLEKHG4B	0.203853	1.25141	0.885446	1.76863
TM4SF19	0.204292	1.24854	0.886253	1.75893
RFX8	0.204754	1.25199	0.884613	1.77192
KCNG4	0.20495	1.25061	0.885013	1.76722
SLC35G3	0.207569	1.24931	0.883752	1.76608
OOSP2	0.207814	1.24771	0.884217	1.76063
SLC34A1	0.208259	1.2493	0.883293	1.76696
A3GALT2	0.208374	0.802427	0.569475	1.13067
C18orf25	0.208903	0.802953	0.570204	1.13071
RTKN2	0.209768	0.802196	0.568458	1.13204
ADGRB3	0.210239	1.24582	0.883349	1.75701
TRHR	0.212409	0.801354	0.565792	1.13499
CNBD1	0.212983	1.24524	0.881756	1.75856
APOE	0.213428	1.24363	0.882116	1.75329
PXT1	0.214008	1.24337	0.881839	1.75311
KRT12	0.214952	1.2446	0.88071	1.75883
CLLU1	0.215232	1.24568	0.880078	1.76316
CLEC4M	0.215683	1.24681	0.879314	1.76788
MYO15A	0.215767	1.24468	0.880135	1.76021
LRRC29	0.216854	1.24422	0.879602	1.75998
AGBL2	0.217389	0.802489	0.565715	1.13836
AC073082.1	0.21832	1.24571	0.878006	1.76741
SIRT4	0.218704	1.24442	0.878289	1.76318
DUSP15	0.218804	1.24103	0.879648	1.75087
TRIM67	0.219002	1.24057	0.879711	1.74946
GDF5	0.219175	1.24647	0.877119	1.77134
DNAH10	0.219952	1.24065	0.879055	1.75098
ZNF397	0.22048	0.80702	0.572707	1.1372
ANTXRL	0.220737	1.24404	0.877101	1.76449
CABP5	0.22083	1.2394	0.879011	1.74754
WFDC13	0.222303	1.23839	0.878478	1.74577
AC114783.1	0.222426	1.23927	0.878023	1.74913
NLRP5	0.22252	1.24099	0.87722	1.75561
PPEF2	0.22344	0.80782	0.572926	1.13902
ERICH6B	0.224355	1.23694	0.877771	1.74307
SLC25A31	0.225558	1.24077	0.875316	1.75881
PRSS42	0.22562	1.23786	0.876546	1.74811
C17orf64	0.225628	1.23677	0.877016	1.74411
RGN	0.225781	1.23989	0.875554	1.75583
C9	0.225967	1.23803	0.876245	1.74919
RSPH6A	0.22644	1.24256	0.873954	1.76663
TSPYL5	0.226631	1.23889	0.875437	1.75322
TBC1D21	0.227201	1.2389	0.875057	1.75403
EPG5	0.227436	0.808544	0.57257	1.14177
CALHM3	0.228548	1.23546	0.8757	1.74303
TAS2R42	0.229226	1.23416	0.875843	1.73907
MMD2	0.232669	1.23515	0.873173	1.74718
C10orf53	0.233987	1.23353	0.873056	1.74285
FAM71B	0.23493	1.23173	0.873277	1.73732
C2orf83	0.235444	1.23122	0.873185	1.73605
SHBG	0.235788	1.23242	0.872407	1.741
DRD3	0.236303	0.808099	0.567962	1.14977
AFM	0.237502	1.23589	0.869689	1.7563
ZNF24	0.238152	0.81171	0.573942	1.14798
FANCD2OS	0.238298	1.23148	0.871229	1.7407
C8orf89	0.238843	1.23122	0.871003	1.74041
OR9A4	0.239291	1.22977	0.871399	1.73552
CPB2	0.241062	1.22843	0.870905	1.73273
GSX2	0.241243	1.23459	0.867862	1.7563
CCDC42	0.242352	1.22669	0.870915	1.72781
AARSD1	0.246692	0.814781	0.57614	1.15227
SARNP	0.248611	0.813739	0.573345	1.15492
PRDM7	0.249026	1.22545	0.867293	1.73152
TPTE2	0.249727	0.816203	0.577573	1.15343
RFPL3	0.249744	1.22684	0.866149	1.73774
PEX16	0.250288	0.814442	0.573972	1.15566
PXN	0.250914	0.81773	0.58	1.1529
DDI1	0.253884	0.815375	0.574231	1.15779
SLC35G4	0.254118	1.22123	0.866206	1.72178
LRRC71	0.254155	0.818344	0.579817	1.155
IFITM10	0.254241	0.816562	0.576353	1.15688
ENO4	0.255366	1.22296	0.864542	1.72996
FAM47A	0.258642	1.22089	0.863545	1.72611
SLC22A16	0.258672	1.21834	0.864853	1.71632
FITM1	0.259117	0.820462	0.581826	1.15697
CHRNB3	0.25967	1.22557	0.860466	1.74558
RESP18	0.260683	1.22098	0.862218	1.72901
TRAPPC3L	0.261242	1.2208	0.861958	1.72904
GOLGA6L2	0.262171	1.21707	0.863346	1.71573
C10orf90	0.262251	1.21652	0.86359	1.71369
IZUMO3	0.262674	1.21685	0.86315	1.7155
COL11A2	0.262924	0.821654	0.582548	1.1589
PRSS48	0.263403	1.21916	0.861471	1.72535
ZC3H8	0.263463	0.820321	0.579725	1.16077
MYO1H	0.264078	1.21817	0.861575	1.72235
BHMT	0.264478	1.21812	0.861354	1.72264
SLC22A12	0.265003	0.821248	0.580883	1.16108
IFNE	0.265557	1.21724	0.861149	1.72058
LYPD4	0.265975	1.217	0.861017	1.72017
ZBED2	0.266044	0.822828	0.583534	1.16025
C18orf21	0.267774	0.822902	0.582952	1.16162
PIAS2	0.26789	0.823713	0.584497	1.16083
DNAJC5G	0.268219	1.21572	0.860315	1.71795
GDNF	0.268332	1.21454	0.860891	1.71346
C17orf99	0.272994	0.825347	0.585579	1.16329
GABPB2	0.273069	0.82532	0.585493	1.16338
OR10AD1	0.273679	1.2151	0.857256	1.72233
SIGLECL1	0.275253	1.21128	0.858425	1.70918
RGR	0.275621	1.21451	0.856379	1.72241
ANKRD49	0.275877	0.824929	0.583541	1.16617
AC040162.4	0.275891	1.21556	0.855618	1.72693
CCDC175	0.276375	1.21194	0.857361	1.71317
PCDHGC5	0.277087	1.21038	0.857809	1.70786
MBD3L1	0.277824	1.21195	0.856462	1.71498
PAK5	0.277995	1.21179	0.856443	1.71459
TLDC1	0.278356	0.826426	0.585469	1.16655
RNF113B	0.278757	1.21112	0.85636	1.71283
PDYN	0.278914	1.2083	0.857878	1.70187
NT5DC4	0.278967	1.20885	0.857533	1.70408
ELP2	0.279364	0.82651	0.585214	1.1673
ATP1A4	0.280093	1.21007	0.856137	1.71032
LYZL1	0.280501	1.20801	0.857075	1.70264
LAMC2	0.281908	1.20771	0.856392	1.70314
SEC14L3	0.28201	1.20879	0.855698	1.70758
NANOS2	0.282594	1.20871	0.855387	1.70797
ETFRF1	0.283426	1.20748	0.855593	1.7041
ALDH8A1	0.283843	0.827737	0.585779	1.16964
ZAR1L	0.284043	1.20741	0.855257	1.70457
PRB3	0.284359	1.2063	0.855718	1.70052
GVQW2	0.287404	0.829474	0.587772	1.17057
AC006269.1	0.288418	1.20424	0.854472	1.69718
CFDP1	0.292828	1.20366	0.852138	1.70019
ZBTB8B	0.293043	1.20508	0.851136	1.70622
AMER2	0.293439	1.21018	0.84779	1.72748
IFNK	0.294874	0.831979	0.589703	1.17379
SERPIND1	0.295076	1.20245	0.851509	1.69804
OPRM1	0.295672	1.20648	0.848661	1.71517
SLC32A1	0.296679	1.20047	0.851765	1.69194
WFDC3	0.296828	1.20134	0.851132	1.69566
CD24	0.297368	1.2011	0.850954	1.69533
TINAGL1	0.298113	1.20135	0.850346	1.69725
UBE2F-SCLY	0.298181	0.832163	0.588686	1.17634
TAF1L	0.299384	0.831637	0.587107	1.17802
PIWIL3	0.300454	1.19865	0.850629	1.68906
ANXA8	0.300475	1.19867	0.850604	1.68916
UBL4B	0.301005	0.833855	0.590958	1.17659
SLC44A5	0.3012	1.19873	0.850128	1.69027
CDKL4	0.301265	1.19918	0.849801	1.6922
TMEM95	0.302111	0.832121	0.586939	1.17972
CA5A	0.303597	1.20213	0.846506	1.70714
GPR32	0.303928	1.19998	0.847674	1.69871
SSMEM1	0.303989	1.19776	0.84906	1.68968
LRRC36	0.304005	1.19653	0.849843	1.68465
DMTF1	0.304262	1.19759	0.849009	1.68928
KLK2	0.304368	1.20072	0.846931	1.7023
LRRC9	0.304899	1.19981	0.847194	1.69918
FAM217A	0.305031	1.19964	0.847224	1.69864
RGPD4	0.305439	0.836014	0.593541	1.17754
PCDHB11	0.305644	1.19991	0.84667	1.70054
SEC14L2	0.30762	1.19554	0.848311	1.6849
SUN5	0.30789	0.834437	0.589248	1.18165
CFHR3	0.308342	1.19484	0.848336	1.68288
FAM9C	0.308623	1.19868	0.845656	1.69906
ZNF670-ZNF695	0.30864	0.836903	0.594037	1.17906
OR4D11	0.310527	1.19456	0.84721	1.68431
RTP3	0.311664	1.19595	0.845602	1.69145
OR10H5	0.312957	1.19545	0.845149	1.69094
FAM135B	0.31363	1.19587	0.844458	1.69353
CGB7	0.314493	1.19337	0.845616	1.68413
CACNG1	0.316573	1.19326	0.844436	1.68617
TP53I3	0.317198	1.19118	0.845473	1.67824
AC024592.3	0.31805	0.837929	0.592198	1.18563
TMEM239	0.318538	1.191	0.844791	1.67909
MRGPRD	0.319001	0.839333	0.594738	1.18452
CLCF1	0.31981	1.19293	0.842703	1.68871
POU3F4	0.321093	0.839744	0.594718	1.18572
CALR3	0.321661	0.839438	0.593833	1.18662
PDZD9	0.322813	0.840623	0.595844	1.18596
CLEC3A	0.323411	1.193	0.840471	1.69339
FGB	0.324758	1.18938	0.842183	1.67971
AADACL3	0.325919	1.19017	0.840929	1.68445
HUS1B	0.328522	0.841313	0.594879	1.18983
AC012309.1	0.328554	1.19168	0.838263	1.6941
C11orf65	0.328733	0.841916	0.596073	1.18915
CRISP1	0.329628	1.18717	0.840824	1.67617
C10orf67	0.330077	1.18801	0.839949	1.68032
OR10H1	0.330221	1.18983	0.838566	1.68822
ST8SIA5	0.330416	0.842577	0.596766	1.18964
C16orf82	0.330454	1.18945	0.838693	1.68691
CATSPER4	0.330681	0.843101	0.597772	1.18911
ZYG11A	0.330816	1.18703	0.840208	1.67702
CELA3B	0.331821	0.843151	0.597394	1.19001
RGSL1	0.332373	1.19023	0.83697	1.69259
CSN2	0.332726	0.842489	0.595592	1.19173
NR2E3	0.332863	0.842483	0.595522	1.19186
PRAC2	0.332965	0.842158	0.594784	1.19242
RBP4	0.334109	1.1854	0.839413	1.674
RIT2	0.334894	1.18463	0.839509	1.67163
OR10J3	0.335242	1.18501	0.839019	1.67369
SYT12	0.335375	1.18797	0.83678	1.68654
NLRP8	0.336496	1.18797	0.836096	1.68794
TMEM221	0.336629	1.18629	0.837247	1.68085
IQCF2	0.336647	0.842791	0.594559	1.19466
AWAT2	0.336729	1.18576	0.837575	1.67869
BEST1	0.336939	1.18334	0.839232	1.66855
OR6S1	0.338189	0.846089	0.601005	1.19112
TLX1	0.338347	0.844849	0.598258	1.19308
DCDC2	0.338453	1.18413	0.837742	1.67375
SERPINA11	0.339364	1.18235	0.838521	1.66716
HTR6	0.339421	0.844472	0.596985	1.19456
FAM205C	0.339633	1.18172	0.838834	1.66475
ASPDH	0.339728	1.18193	0.838619	1.66578
OR11A1	0.340513	1.18224	0.837919	1.66804
OR13D1	0.340814	1.1829	0.837247	1.67124
DGAT2L6	0.341785	0.844568	0.596177	1.19645
FAM71F1	0.343025	1.18116	0.837233	1.66636
APOL5	0.343567	0.846115	0.598763	1.19565
SMIM9	0.343786	1.18024	0.837477	1.66328
LRRC3C	0.344538	1.18098	0.836463	1.66739
PLGLB1	0.344704	0.845111	0.596096	1.19815
PDE6H	0.344872	0.845468	0.596797	1.19775
GMPR	0.345847	1.18053	0.83602	1.66702
SLC6A12	0.350266	0.84857	0.601247	1.19763
FAM71C	0.350405	1.18106	0.832873	1.67482
SLC26A8	0.352315	0.849448	0.602297	1.19802
SCN1A	0.352497	1.17837	0.833716	1.6655
SLC4A9	0.354331	0.847587	0.597332	1.20269
UBTD1	0.354798	1.17671	0.833647	1.66095
SULT2A1	0.357564	1.17876	0.830354	1.67336
OR1E2	0.357753	0.850369	0.601987	1.20123
CFAP69	0.358608	0.851748	0.604682	1.19976
C14orf178	0.358766	1.17471	0.832879	1.65683
STRC	0.359312	0.850794	0.602256	1.2019
PPP1R14C	0.360039	1.17617	0.830938	1.66484
FOXR1	0.360279	0.851338	0.603046	1.20186
CTXN3	0.360502	0.849806	0.599547	1.20453
LRRC69	0.361283	0.851563	0.603113	1.20236
SLC2A14	0.361294	1.17795	0.828747	1.67428
ANKRD30BL	0.361738	1.17715	0.829119	1.67128
CXorf58	0.362492	1.17462	0.83072	1.66089
TERB1	0.362561	1.17392	0.831254	1.65783
2022-09-12	0.362666	0.850336	0.59978	1.20556
TOPAZ1	0.365867	1.17203	0.83083	1.65336
OBP2A	0.365987	0.853516	0.605445	1.20323
SPATA3	0.368038	0.852197	0.601589	1.2072
ARL5C	0.368476	1.17597	0.825994	1.67424
SPAG11A	0.368485	1.17057	0.830486	1.64992
HYAL4	0.368745	1.17201	0.829125	1.6567
GTPBP10	0.371123	0.855135	0.606866	1.20497
PRAMEF17	0.371411	1.17106	0.828324	1.65562
BTG4	0.371438	1.17076	0.828563	1.65428
PRSS37	0.372741	0.853704	0.602921	1.2088
CPNE9	0.374644	0.853095	0.600709	1.21152
NANOG	0.374857	1.17012	0.827054	1.65549
TEX14	0.375361	0.853603	0.601542	1.21128
HMX2	0.375824	1.16778	0.828487	1.64602
SEL1L2	0.377386	1.1676	0.827711	1.64705
PCBP2	0.377559	0.855769	0.605493	1.20949
C17orf74	0.378128	1.16741	0.82743	1.64708
PRSS55	0.378559	1.16856	0.826169	1.65286
CFHR5	0.379147	1.16692	0.827245	1.64607
MMP26	0.383832	1.16496	0.826169	1.64269
C9orf57	0.38706	0.859782	0.610541	1.21077
LY6G6E	0.390657	1.16203	0.824736	1.63726
C10orf120	0.391759	1.16277	0.823398	1.64202
SCRT1	0.395559	0.86179	0.611468	1.21459
EFCAB9	0.395766	1.16151	0.822149	1.64095
RBPJL	0.395888	1.1621	0.821531	1.64385
HEATR9	0.396696	0.861071	0.609275	1.21693
GLRA1	0.396773	0.860939	0.608933	1.21724
TRPM1	0.397371	1.16516	0.817799	1.66006
LCTL	0.397608	1.15918	0.823211	1.63227
GDF3	0.397795	1.16065	0.821729	1.63936
ADAD1	0.39798	1.16018	0.822051	1.6374
TRIML1	0.398951	1.15971	0.821916	1.63632
GSG1L2	0.399892	1.16011	0.820973	1.63934
FREM3	0.400053	1.15896	0.821954	1.63415
C1orf168	0.402063	1.15782	0.821834	1.63116
C11orf42	0.402107	0.862916	0.611199	1.2183
FBXO40	0.403397	0.860989	0.606071	1.22313
RHO	0.403556	1.15933	0.819498	1.64009
AL357673.1	0.404877	0.863406	0.611119	1.21984
APOB	0.404883	1.15708	0.820847	1.63104
MINOS1-NBL1	0.405494	1.15727	0.820305	1.63264
ZNF735	0.405907	1.15747	0.81986	1.6341
KIR3DX1	0.406371	0.864353	0.612699	1.21937
APOF	0.406568	0.863731	0.61113	1.22074
GJA8	0.409644	0.864296	0.611087	1.22242
AHSG	0.410155	1.15848	0.816309	1.64407
DNAAF1	0.411816	0.864448	0.610466	1.2241
ECT2L	0.413335	0.863467	0.607428	1.22743
MRAP	0.413364	1.15472	0.81805	1.62994
GFRAL	0.41342	1.15576	0.816987	1.635
SMIM28	0.415745	1.15357	0.817755	1.62728
LMAN1L	0.415886	0.866662	0.61394	1.22341
LMNTD1	0.41593	1.15471	0.816502	1.63301
AGXT	0.415963	0.86742	0.615737	1.22198
PLXNA1	0.41602	0.866829	0.614282	1.2232
PRSS46	0.41639	1.15414	0.816795	1.63081
NTF4	0.416612	1.15306	0.817734	1.6259
CDHR4	0.417286	1.15262	0.817774	1.62457
DCP2	0.417663	1.15837	0.811798	1.6529
MAGEA9	0.418395	1.15243	0.817299	1.62497
INHBC	0.419078	0.867872	0.615421	1.22388
TMEM78	0.419186	0.868024	0.61574	1.22367
WFDC6	0.421524	1.15207	0.815766	1.62702
ASIP	0.423182	1.15056	0.816306	1.62169
NUP210L	0.423255	1.15254	0.814232	1.63142
LRRC74B	0.42487	1.15282	0.812958	1.63477
POTEC	0.425435	0.869374	0.616185	1.2266
FAM159B	0.427365	1.15141	0.812888	1.63091
KRTAP10-10	0.430486	0.870617	0.616922	1.22864
ZSCAN5C	0.431509	0.870814	0.616935	1.22917
OR5A1	0.431862	1.14829	0.813405	1.62106
POLR2F	0.435237	0.87026	0.613835	1.23381
FKBP6	0.437091	1.14594	0.812734	1.61576
DIP2B	0.437487	1.14756	0.810751	1.62428
GOLGA8F	0.43772	0.872061	0.617155	1.23225
SEC61A2	0.438601	0.873117	0.619386	1.23079
NLRP14	0.438705	1.14748	0.810085	1.62539
OR12D3	0.439507	1.14522	0.812045	1.61509
GSTTP1	0.439847	1.14495	0.812133	1.61415
MSS51	0.439908	0.873279	0.619182	1.23165
VPREB1	0.440144	0.873011	0.618401	1.23245
MYCBPAP	0.44187	0.872424	0.616122	1.23535
GYPB	0.442486	1.14648	0.808835	1.62508
ASB18	0.444879	1.14341	0.810752	1.61256
RGPD3	0.445267	1.14305	0.810915	1.61122
LAMB3	0.445326	0.875079	0.621192	1.23273
CLEC18B	0.44598	0.874481	0.619371	1.23467
GRM6	0.446761	1.14253	0.810573	1.61045
FSCB	0.447847	0.875274	0.620505	1.23465
PPIAL4D	0.448066	1.1424	0.809928	1.61134
PROP1	0.448777	1.14199	0.809947	1.61016
CST9L	0.448959	1.14193	0.809909	1.61005
ST8SIA1	0.449252	1.14466	0.80666	1.62428
SLC25A52	0.449905	0.876415	0.622441	1.23402
LRRC74A	0.450798	1.14085	0.809997	1.60685
WDR63	0.451465	1.14085	0.80959	1.60765
GOLGA8Q	0.451739	0.876179	0.620974	1.23627
LHFPL5	0.45174	1.14226	0.807814	1.61518
EIF4E1B	0.451942	1.1411	0.809016	1.60949
DNAI2	0.453393	1.14017	0.80918	1.60655
EPX	0.454087	0.876939	0.621808	1.23675
FAM57B	0.454469	1.14062	0.807998	1.61018
TMEM151B	0.456501	1.14108	0.80621	1.61506
DLX1	0.456886	1.14041	0.806751	1.61206
ALS2CR12	0.457048	0.877923	0.622937	1.23728
RSPH10B2	0.457505	0.877852	0.622536	1.23788
OR52B6	0.461278	0.878989	0.623682	1.23881
FBXO47	0.462179	0.87896	0.623175	1.23973
CRX	0.462412	1.13852	0.805517	1.6092
TBC1D29	0.463009	0.879608	0.624464	1.239
MPPED1	0.463547	1.13896	0.804299	1.61286
NUDT7	0.464444	0.876141	0.614777	1.24862
GGTLC1	0.468632	0.880974	0.625339	1.24111
SLC38A3	0.468943	1.13505	0.805606	1.59922
KRTAP5-3	0.469191	0.879748	0.62185	1.2446
TRIM42	0.469201	0.880978	0.625077	1.24164
PBOV1	0.470206	1.13458	0.805392	1.59832
C4orf26	0.471424	0.880996	0.624048	1.24374
CSTL1	0.472532	0.881855	0.625778	1.24272
ACSM2B	0.47393	1.13509	0.802438	1.60565
MEIKIN	0.476286	0.88198	0.624281	1.24605
IDI2	0.477906	0.882681	0.625353	1.2459
KLB	0.477922	1.13285	0.802708	1.59876
FSHR	0.478022	0.881437	0.621988	1.24911
ACOT12	0.479119	1.13427	0.80017	1.60788
C10orf62	0.480153	1.13159	0.802887	1.59485
OFCC1	0.480331	1.13152	0.802861	1.59471
CACNA1S	0.4818	1.13266	0.800499	1.60264
AC069503.2	0.482296	0.883101	0.624317	1.24915
SLC22A13	0.482958	0.882936	0.623546	1.25023
KLHL10	0.483166	1.13233	0.80004	1.60264
CCDC83	0.486949	1.13016	0.800425	1.59572
AQP12A	0.490143	0.884634	0.624542	1.25304
KATNAL2	0.493115	0.88647	0.628052	1.25121
CPA4	0.493328	1.12783	0.799407	1.59117
NRN1L	0.49352	1.12843	0.798491	1.5947
MAPK8IP1	0.495858	1.12754	0.798178	1.5928
HSPB9	0.496736	1.12642	0.799111	1.58778
CACNG3	0.497323	1.12744	0.797366	1.59415
MCCD1	0.497887	1.12707	0.797501	1.59283
MRGPRX4	0.49789	1.12641	0.798388	1.58919
SLFN14	0.498555	0.886927	0.626565	1.25548
GNAT1	0.499849	1.12615	0.797483	1.59026
HPN	0.500178	1.12606	0.797388	1.59021
AC020636.2	0.50291	1.12552	0.796366	1.59071
HIGD2B	0.503833	0.889129	0.629982	1.25488
CATSPERE	0.504429	0.888393	0.627631	1.25749
FAM71E2	0.504948	1.12403	0.797085	1.58509
NYX	0.505145	1.12522	0.795326	1.59195
APOBR	0.505232	0.889837	0.631247	1.25436
ZNF563	0.505579	0.888614	0.627655	1.25807
OLAH	0.50595	1.12562	0.794254	1.59523
PLEC	0.506477	1.12349	0.796852	1.58401
ACSM4	0.508576	1.12275	0.796522	1.58259
ZACN	0.508931	0.889783	0.629204	1.25828
OR10A2	0.510219	1.12261	0.795657	1.58392
PATE4	0.512427	1.12247	0.794428	1.58596
ENTHD1	0.513109	1.12363	0.792334	1.59346
ANHX	0.513345	1.12286	0.793274	1.58938
G6PC	0.51554	1.12262	0.792174	1.5909
OR10V1	0.516307	1.12051	0.794681	1.57993
PDE6A	0.517405	1.12156	0.792452	1.58736
CYP11B2	0.517412	0.892512	0.632539	1.25933
ACSM6	0.517847	0.890707	0.627175	1.26497
TAC4	0.520504	0.893735	0.634432	1.25902
NTS	0.522398	1.11865	0.793392	1.57726
GPR152	0.526063	0.894912	0.634922	1.26137
PLET1	0.527393	1.11707	0.792441	1.5747
PRPS1L1	0.527394	1.11756	0.791722	1.57749
ACTL7B	0.527461	0.894464	0.632881	1.26416
CCDC36	0.52764	1.11887	0.789611	1.58542
LACTBL1	0.527932	1.11726	0.791805	1.57649
C8orf34	0.52888	1.1172	0.791267	1.5774
LRRTM2	0.529174	1.11705	0.791307	1.57688
OR1J1	0.529326	1.11679	0.791583	1.57561
PPIAL4G	0.529592	1.11876	0.788472	1.58739
CFAP52	0.530823	0.89622	0.636218	1.26248
MBNL3	0.530853	0.894475	0.631106	1.26775
TTLL9	0.53128	0.895343	0.633408	1.2656
GTSF1L	0.532483	0.895218	0.6324	1.26726
PDE6C	0.53267	0.896587	0.636314	1.26332
SLC22A11	0.533557	1.11505	0.791423	1.57101
ARL13A	0.534628	0.894333	0.628657	1.27229
GABRR3	0.536116	0.896485	0.634168	1.26731
HOXB1	0.538001	0.897639	0.636568	1.26578
TPGS2	0.53917	1.11368	0.789787	1.57041
KRT77	0.539172	1.11474	0.788143	1.57668
C3orf84	0.540984	1.11364	0.788636	1.57258
PORCN	0.541261	1.11318	0.789172	1.57021
SULT6B1	0.541898	0.896476	0.631001	1.27364
TMPRSS13	0.542036	1.11276	0.789302	1.56878
C1orf100	0.542574	0.897035	0.63229	1.27263
RENBP	0.542799	1.11406	0.786752	1.57754
CELA2B	0.543384	1.11249	0.788824	1.56897
TMEM212	0.543593	1.11285	0.788111	1.57141
ETFB	0.543776	0.898703	0.636609	1.2687
HLA-G	0.543792	1.11331	0.787264	1.57438
FAM71D	0.54396	1.11398	0.786085	1.57866
ASGR1	0.546196	0.900071	0.639405	1.267
HTR5A	0.546495	1.11242	0.786836	1.57273
SPINT4	0.547603	1.11084	0.78861	1.56473
OCM2	0.551437	1.11078	0.786112	1.56952
MRE11	0.551933	0.900397	0.637242	1.27223
ADCY10	0.552334	1.1114	0.784487	1.57454
KHDC3L	0.553902	1.11187	0.782634	1.57962
EFCAB5	0.554051	1.11086	0.784189	1.5736
TMEM27	0.554536	1.10878	0.787254	1.56163
TSPAN16	0.554636	0.901277	0.638424	1.27235
NADK2	0.554747	0.901615	0.639395	1.27137
STARD6	0.554874	1.10898	0.786705	1.56326
SLC22A14	0.5573	0.902201	0.639775	1.27227
C12orf40	0.558007	0.901861	0.638332	1.27418
AC003002.3	0.558244	0.902543	0.6403	1.27219
NOX3	0.558657	0.90186	0.637965	1.27492
HMX3	0.558788	1.10818	0.78534	1.56373
SLC36A2	0.559023	0.902305	0.639132	1.27385
TEDDM1	0.55951	1.11004	0.781741	1.57622
AFAP1L2	0.559661	0.902778	0.640234	1.27298
GOLGA6L6	0.561937	0.902858	0.639201	1.27527
SSX7	0.56218	0.90342	0.640808	1.27365
CACNG2	0.56354	1.10635	0.785141	1.55897
PDZD7	0.563789	1.10636	0.784949	1.55939
SYCP1	0.564235	1.10761	0.782526	1.56774
CACNB3	0.564416	1.10635	0.784536	1.56018
ADAM2	0.564644	1.10621	0.784623	1.5596
TRPV5	0.565406	0.903609	0.639574	1.27665
COLEC10	0.566623	0.903908	0.639813	1.27701
STPG2	0.568047	1.10664	0.781506	1.56705
DYTN	0.568365	1.10718	0.780357	1.57089
CCDC38	0.568392	0.904292	0.640008	1.27771
LY96	0.568972	1.1053	0.783176	1.55991
ARGFX	0.57041	1.1049	0.782871	1.55938
AL365232.1	0.571918	1.1046	0.78233	1.55962
PROX2	0.572026	0.906086	0.643592	1.27564
FAM221B	0.572705	0.905671	0.641884	1.27786
HEATR4	0.573412	1.10365	0.782944	1.55572
FGF16	0.574811	1.10656	0.776838	1.57624
GPX6	0.574836	0.905195	0.639142	1.282
OCLM	0.575674	0.906973	0.64432	1.27669
TMEM235	0.576097	1.10249	0.783119	1.5521
NR1I3	0.576531	1.10466	0.778961	1.56653
OR10P1	0.5768	0.906017	0.640614	1.28137
SRL	0.576957	1.10259	0.782331	1.55395
HSF5	0.57772	1.10374	0.77975	1.56234
OCM	0.577866	1.10231	0.782199	1.55341
KRT74	0.579368	0.905877	0.638663	1.28489
OR9Q1	0.579695	1.10231	0.780889	1.55604
GRIFIN	0.581015	1.10272	0.77921	1.56056
FZD6	0.581206	0.907246	0.641977	1.28213
GOLGA8G	0.581435	1.10196	0.780294	1.55622
KCNA7	0.581436	1.10132	0.781458	1.55209
OR13J1	0.582173	0.908476	0.645384	1.27882
KCNN1	0.582327	1.10173	0.780076	1.55601
TARM1	0.582958	0.907692	0.642386	1.28257
SLC22A6	0.583207	1.10287	0.777377	1.56464
CHRNG	0.586183	0.908979	0.64466	1.28167
B3GALT2	0.587835	1.10058	0.778224	1.55646
KRT33B	0.587885	1.09949	0.780205	1.54944
OR6C65	0.587963	0.90898	0.643607	1.28377
C16orf90	0.589291	1.10093	0.776514	1.56089
SLC38A7	0.590242	0.910372	0.646822	1.28131
FAM186A	0.590892	1.09917	0.778643	1.55164
GPR151	0.592254	0.909133	0.641537	1.28835
MAP3K15	0.592649	1.09874	0.778185	1.55133
CA6	0.59291	1.101	0.773741	1.56667
TEX48	0.593908	0.908809	0.639468	1.2916
ANKLE2	0.594406	0.910877	0.646001	1.28436
KRTAP16-1	0.594425	1.09885	0.776669	1.55469
PSG8	0.594766	0.910032	0.642984	1.28799
CTAGE1	0.595777	1.097	0.779207	1.54441
BSX	0.596073	0.911274	0.646315	1.28485
FAM160A2	0.59675	0.911421	0.646398	1.28511
AC008687.4	0.597487	1.09957	0.773055	1.56398
ENKD1	0.598511	0.911905	0.646946	1.28538
C16orf92	0.599794	0.912207	0.64718	1.28577
CYP2A13	0.599913	1.09684	0.776499	1.54934
RTP2	0.602715	1.09701	0.774093	1.55464
HFE2	0.603157	1.09534	0.777048	1.544
ZIM3	0.603585	1.09549	0.776429	1.54567
AC087289.3	0.604048	0.912879	0.646841	1.28834
OTOGL	0.604756	1.0949	0.776729	1.5434
LPO	0.60488	1.09477	0.776892	1.54272
TGM6	0.605738	1.09604	0.773745	1.55259
SSH3	0.607228	0.912677	0.644185	1.29308
C12orf50	0.607285	1.09454	0.775565	1.54471
OR7C2	0.607433	0.914009	0.648594	1.28804
NOXRED1	0.607613	0.914174	0.649048	1.2876
MROH8	0.607821	1.09588	0.772504	1.55462
PAPOLB	0.608999	1.09562	0.772136	1.55462
TMPRSS9	0.609849	1.09338	0.775984	1.54061
OR10G2	0.611851	1.09346	0.774325	1.54413
DEFB123	0.615891	1.09268	0.772884	1.54478
C4orf17	0.616873	1.0934	0.77065	1.55131
LECT2	0.617693	0.916568	0.651018	1.29044
AQP12B	0.617971	0.91572	0.647878	1.29429
EYS	0.618093	1.09234	0.771899	1.54581
SLC20A1	0.621189	1.09099	0.772344	1.54111
RDH8	0.621299	0.916977	0.650156	1.2933
FIGLA	0.62141	1.09048	0.773261	1.53783
ELMOD1	0.621484	1.09085	0.772425	1.54054
CCT6B	0.622452	1.08982	0.773853	1.5348
CLEC4C	0.623784	1.09002	0.772418	1.53821
OTOA	0.62492	0.917901	0.651093	1.29404
POU5F2	0.627395	0.91729	0.647313	1.29987
CFI	0.628599	1.08918	0.77049	1.5397
KCNK4	0.629766	1.08884	0.770317	1.53908
C4orf45	0.629776	1.08864	0.770753	1.53763
AC005779.2	0.62991	1.08959	0.768581	1.54468
C6orf229	0.630335	0.918669	0.650308	1.29777
OR6C75	0.630646	0.919117	0.651717	1.29623
TBPL2	0.630927	1.08925	0.768525	1.54382
CHGB	0.632536	1.08766	0.770746	1.53488
IFNA21	0.633824	1.0874	0.770307	1.53502
SAG	0.634892	1.08762	0.768973	1.53832
SLC24A4	0.637876	0.919413	0.647979	1.30455
TMC1	0.638018	0.92044	0.651634	1.30013
TXNDC8	0.638365	0.920029	0.649896	1.30244
TMCO2	0.640004	0.919391	0.646458	1.30756
SHOX	0.641973	1.08502	0.769225	1.53045
AADACL4	0.642619	1.08586	0.766795	1.53768
AHSP	0.643742	1.08479	0.768338	1.53157
SLC35F4	0.644327	0.921682	0.651945	1.30302
GPR83	0.645587	1.08499	0.766386	1.53605
C20orf173	0.646303	0.92252	0.653715	1.30186
NME8	0.646327	0.922555	0.653829	1.30173
CDKL3	0.646409	1.08372	0.768675	1.52788
SLC1A6	0.647128	1.08399	0.767468	1.53105
2022-03-11	0.647251	0.922413	0.652665	1.30365
DEFB118	0.64864	1.08309	0.768355	1.52674
ANKUB1	0.649422	1.08281	0.768377	1.52591
AIPL1	0.65143	1.08381	0.764382	1.53673
GLT6D1	0.651964	1.0824	0.767281	1.52694
ZNF705A	0.653437	0.923153	0.651155	1.30877
ANKRD34C	0.65518	1.08185	0.765978	1.52797
GOLGA6B	0.656144	0.924031	0.652587	1.30838
C8orf44-SGK3	0.656731	0.925347	0.657212	1.30288
C5orf47	0.657572	0.924993	0.655261	1.30576
GCNT7	0.658124	0.925279	0.655971	1.30515
NLRP11	0.658553	0.925014	0.65465	1.30703
LAMA3	0.659896	0.925647	0.656141	1.30585
CYP3A43	0.661567	1.08058	0.763782	1.52877
SERPINF2	0.66174	1.07954	0.766201	1.52101
TECRL	0.662381	0.925285	0.652966	1.31117
IGDCC3	0.664569	1.07915	0.7648	1.52271
TMPRSS6	0.666815	1.07799	0.765831	1.51739
VHLL	0.667665	1.07928	0.761857	1.52897
RD3L	0.667781	1.07782	0.765452	1.51767
TMEM225	0.668054	1.07927	0.761561	1.52952
OR51A7	0.670725	0.927783	0.656709	1.31075
HTR3E	0.671564	0.927636	0.655512	1.31273
KAAG1	0.672483	1.07693	0.763755	1.51853
LRRC10	0.672762	1.08118	0.752641	1.55314
FAM153C	0.673515	0.928818	0.658794	1.30952
BSPH1	0.674451	1.07671	0.762635	1.52014
SLC15A5	0.674564	0.92914	0.659311	1.3094
DCST1	0.674634	0.929157	0.659327	1.30941
SLC10A1	0.675067	0.92785	0.653768	1.31684
CAGE1	0.677291	0.929504	0.658758	1.31152
ZNF578	0.679264	0.929416	0.656925	1.31493
SERPINA10	0.679502	1.07516	0.762366	1.51629
SPDYC	0.680803	1.0747	0.76246	1.51481
C19orf18	0.680945	1.07491	0.761782	1.51675
LRTM1	0.681171	1.07444	0.762851	1.51329
FAM170A	0.681302	1.07449	0.762595	1.51394
KIAA1024L	0.681978	1.0754	0.759557	1.52259
OR1L3	0.682037	1.07511	0.760285	1.52031
AC091980.2	0.685311	0.931012	0.658873	1.31556
MDS2	0.687124	0.931083	0.657774	1.31795
CCR10	0.68714	1.07336	0.760532	1.51487
FBXW12	0.68974	0.931566	0.657756	1.31936
ORM2	0.689848	0.932339	0.660904	1.31525
OR7E24	0.691394	1.07267	0.758642	1.5167
SLC22A24	0.692298	1.07239	0.758615	1.51595
SUSD1	0.692693	1.0731	0.756287	1.52262
AL049844.1	0.695273	1.07076	0.760554	1.50748
CEACAM16	0.695274	1.0716	0.758168	1.5146
PTX4	0.698759	0.934106	0.661402	1.31925
ARMC12	0.699543	1.07045	0.75757	1.51254
CYP2A6	0.700324	0.93483	0.663272	1.31757
NLRP9	0.7011	0.934333	0.660503	1.32169
PGLYRP2	0.701946	1.07078	0.754387	1.51986
CFAP100	0.702982	1.06954	0.757046	1.51102
CCDC65	0.703725	0.935347	0.662786	1.32
KRTAP26-1	0.704232	0.935451	0.66283	1.3202
CIB3	0.704541	0.935812	0.664156	1.31858
UNC93B1	0.705849	0.935636	0.662323	1.32173
C9orf131	0.70977	0.936774	0.664131	1.32135
TTC23L	0.709839	1.06749	0.756762	1.50579
MS4A8	0.711429	1.06696	0.756874	1.50407
LENEP	0.712057	0.937006	0.66327	1.32372
LINC01125	0.712911	0.936922	0.662181	1.32565
DNAH3	0.713463	1.06649	0.756372	1.50376
PANX3	0.714201	1.06692	0.754357	1.50899
GPHA2	0.715578	1.06582	0.756435	1.50175
RLN3	0.715732	1.06715	0.752156	1.51407
AL160275.1	0.718802	0.939072	0.66694	1.32224
SLC36A3	0.72183	1.06504	0.752845	1.5067
TEN1	0.722323	1.06417	0.755144	1.49966
CHST6	0.723929	1.06383	0.754683	1.49961
TBC1D26	0.726793	1.0629	0.754889	1.49658
GPR153	0.727341	0.940798	0.667593	1.32581
TSNAXIP1	0.730436	0.941549	0.668416	1.32629
BECN2	0.732987	0.942065	0.668609	1.32736
DNTT	0.734152	0.941708	0.665855	1.33184
APOC2	0.734636	1.06122	0.752634	1.49634
C10orf113	0.734804	1.06244	0.748338	1.50839
OTOL1	0.73486	1.06134	0.752024	1.49788
SLIT1	0.735483	1.06094	0.752729	1.49536
OR1K1	0.738006	0.942986	0.668528	1.33012
EFHB	0.738173	1.06094	0.750008	1.50076
PRR23B	0.739337	0.943277	0.668729	1.33054
FRMPD4	0.740082	0.943386	0.668582	1.33114
MBOAT2	0.741356	1.05991	0.750253	1.49739
BPIFA3	0.741781	0.943889	0.669485	1.33076
IQCF1	0.742712	1.0599	0.748882	1.50009
OR5AP2	0.743234	0.944354	0.670439	1.33018
OR4K2	0.743942	1.0593	0.7497	1.49676
DPRX	0.744077	0.944377	0.66977	1.33157
NME9	0.744137	0.944085	0.668265	1.33375
LRRC72	0.744417	1.05938	0.748944	1.49848
TEX37	0.746471	1.05875	0.748992	1.49662
PADI6	0.74747	0.944245	0.665916	1.33891
PRR23A	0.748076	0.945364	0.670954	1.332
SULT1E1	0.74864	0.944954	0.668356	1.33602
C21orf62	0.749163	0.945516	0.670696	1.33295
CD160	0.749632	0.943765	0.661434	1.34661
C17orf98	0.753268	1.05698	0.748162	1.49328
DAOA	0.753723	1.05705	0.747408	1.49498
KRTAP10-11	0.754854	0.9468	0.671784	1.3344
PLEKHM1	0.756064	0.947133	0.67233	1.33426
HTR3B	0.76193	0.946005	0.660588	1.35474
CDH16	0.762315	0.948436	0.67299	1.33662
OR2B2	0.763206	0.947754	0.668475	1.34371
OR8S1	0.764138	1.05512	0.743187	1.49797
C15orf53	0.764604	1.05449	0.745091	1.49238
MOG	0.76536	1.05381	0.746924	1.48679
IRGM	0.765684	1.05368	0.747058	1.48616
SH2D4B	0.765863	1.05409	0.74525	1.49092
KNCN	0.766107	1.05388	0.745794	1.48924
TEX45	0.766611	1.05368	0.746032	1.48819
OR1N2	0.76696	0.949329	0.673068	1.33898
LMO2	0.767893	1.05349	0.745311	1.4891
LYZL2	0.768101	0.949359	0.672063	1.34107
KLK5	0.768802	1.05316	0.745608	1.48757
DUSP21	0.770592	1.05241	0.746562	1.48356
GLUD1	0.772655	1.05186	0.746428	1.48228
CATSPERG	0.772764	0.950264	0.672146	1.34346
OR7D4	0.773379	0.950978	0.675444	1.33891
GPR45	0.773556	1.05205	0.744599	1.48645
BCAR3	0.773988	1.05173	0.745425	1.4839
LINC00371	0.774478	1.05145	0.745988	1.482
C16orf74	0.774864	0.95056	0.671557	1.34548
DEFB108B	0.774917	1.05193	0.743497	1.48832
CCDC30	0.775787	0.950954	0.672765	1.34418
MAP3K19	0.776478	0.950902	0.671736	1.34609
HTN1	0.779432	0.951487	0.671828	1.34756
C4orf50	0.781774	1.05058	0.740971	1.48956
RNF212B	0.782003	1.04981	0.744023	1.48127
MIOX	0.783032	1.04939	0.744609	1.47891
MATN4	0.784209	0.95323	0.676563	1.34303
PLSCR5	0.785857	0.953268	0.674953	1.34634
CELA1	0.78766	1.04813	0.74449	1.47561
MANSC4	0.790694	1.04772	0.742554	1.47831
LOR	0.791115	1.04753	0.742919	1.47703
OR1M1	0.792063	1.04719	0.743259	1.47541
PI4K2A	0.793202	0.95497	0.676685	1.3477
TMEM202	0.794918	0.955063	0.67525	1.35083
TRIM49B	0.797779	1.04655	0.738916	1.48227
AL845331.2	0.798497	1.04581	0.741491	1.47503
GABRA4	0.800085	0.956333	0.67691	1.3511
OSTN	0.800476	1.04601	0.737965	1.48264
PKD2L2	0.800643	0.956497	0.677257	1.35087
LIM2	0.802859	1.04475	0.740897	1.47321
C2orf16	0.802877	1.0446	0.741598	1.4714
NLRP2B	0.804073	0.957424	0.678922	1.35017
GDAP1L1	0.80705	0.957768	0.677444	1.35409
A1BG	0.807405	1.04371	0.739925	1.47223
ANGPTL8	0.808485	1.04345	0.73976	1.47182
SLC30A10	0.808723	0.958434	0.67964	1.35159
NANOGNB	0.810356	0.958638	0.678916	1.35361
SPTA1	0.810956	1.04322	0.737559	1.47556
LHB	0.811749	0.959339	0.681737	1.34998
MAS1	0.813662	1.04201	0.74007	1.46713
POLD4	0.814119	0.959233	0.678018	1.35709
TMEM269	0.815414	0.959788	0.680025	1.35465
NIM1K	0.815759	1.04182	0.738102	1.47052
CCL16	0.815968	1.04183	0.737752	1.47125
ZPBP	0.816071	1.04165	0.738562	1.46912
DFNB59	0.816913	0.960258	0.681225	1.35359
IRGC	0.817094	1.04207	0.734927	1.47756
SPDYA	0.818209	0.96061	0.681904	1.35323
EFCAB3	0.819904	0.960785	0.680863	1.35579
PRG3	0.820672	1.04033	0.73908	1.46438
ADAMTS20	0.820674	0.961048	0.681636	1.355
PLAU	0.821086	1.04032	0.738568	1.46535
PRSS54	0.822818	1.04	0.737791	1.46601
KRTAP24-1	0.823412	1.03998	0.737072	1.46736
BTBD16	0.823567	1.03968	0.738474	1.46375
SPAG11B	0.823863	0.961636	0.681412	1.3571
OR11H4	0.823936	0.961915	0.683254	1.35423
OR2Z1	0.824635	0.961866	0.681967	1.35665
AKAP9	0.8247	0.96189	0.682043	1.35656
ABCC6	0.826684	0.962437	0.68317	1.35586
IER3IP1	0.826877	0.961857	0.678821	1.36291
OR56B4	0.826948	1.03915	0.736483	1.46619
LYZL6	0.827161	1.03908	0.736545	1.46588
FTL	0.831302	1.03803	0.736307	1.4634
NUTM1	0.831346	0.963442	0.683875	1.3573
OR2G6	0.831725	0.963539	0.684046	1.35723
OR2H2	0.832329	0.963255	0.681126	1.36225
CUL4B	0.832791	1.03797	0.734402	1.46702
FAM71E1	0.834426	1.03716	0.736654	1.46026
GRK7	0.835106	1.03703	0.736361	1.46048
CSN3	0.836262	1.03768	0.730661	1.47372
OR2G3	0.836612	0.964361	0.683059	1.36151
KRTAP13-2	0.837671	1.03641	0.736099	1.45925
GRIK1	0.838937	1.0363	0.734779	1.46155
ZDHHC1	0.839533	1.03661	0.731957	1.46805
OR7G1	0.840368	0.965336	0.684843	1.36071
DPF3	0.841535	1.03554	0.735324	1.45833
ERICH6	0.842101	1.03576	0.733029	1.46352
LMOD2	0.842726	0.965753	0.684491	1.36259
ARL14EPL	0.842783	1.03549	0.733646	1.46151
AC010325.1	0.843102	1.03627	0.728184	1.47471
LRRC63	0.84331	0.965674	0.682986	1.36537
TSGA13	0.845043	0.966163	0.68412	1.36448
CHRNA6	0.845206	0.966016	0.682722	1.36686
TRIM64B	0.847227	1.03461	0.731882	1.46256
TLL2	0.848174	0.966926	0.685259	1.36437
ASZ1	0.848672	0.96663	0.682119	1.36981
ZCCHC13	0.848715	1.03396	0.73365	1.45719
TP53I11	0.851531	0.967502	0.684545	1.36742
C3orf22	0.853604	0.967783	0.68346	1.37039
CCDC105	0.85373	0.968017	0.685177	1.36761
SPATA1	0.853765	0.968134	0.686082	1.36614
MCF2L2	0.854922	1.03309	0.728756	1.46452
ZNF396	0.855303	0.968656	0.687895	1.36401
MT3	0.856523	1.03223	0.731869	1.45586
OR2D3	0.857509	1.03191	0.732349	1.45401
OR10G3	0.858062	1.03176	0.732458	1.45336
TOGARAM2	0.858102	0.968983	0.685973	1.36875
OR56A5	0.858709	1.03152	0.733	1.4516
KIF2B	0.85958	1.03147	0.731731	1.454
CLEC18C	0.859693	0.969606	0.688593	1.3653
EQTN	0.8598	0.969665	0.68892	1.36482
TAS2R13	0.860631	0.969808	0.688734	1.36559
VWA3B	0.860674	1.03114	0.73214	1.45225
OR4D5	0.862311	0.969886	0.686514	1.37023
SHCBP1L	0.863021	1.03107	0.728327	1.45966
IL31	0.864338	0.970307	0.686652	1.37114
FOXD4L5	0.866746	0.970654	0.685437	1.37455
KIR3DL3	0.866877	0.970674	0.685377	1.37473
TEX44	0.867744	0.971031	0.687024	1.37244
CDCP2	0.867973	0.970718	0.683782	1.37806
TMIGD1	0.868082	1.0296	0.729757	1.45264
AC006030.1	0.868749	1.02946	0.729574	1.4526
SLC5A11	0.869547	0.97159	0.688823	1.37044
KRTAP10-6	0.869563	0.971546	0.688392	1.37117
AKR1D1	0.869916	0.971697	0.689129	1.37013
PAH	0.871042	0.97193	0.689201	1.37064
OR7G2	0.871192	1.02889	0.729251	1.45163
C16orf78	0.872594	0.971753	0.684644	1.37926
AC002429.2	0.87275	1.02851	0.729136	1.45081
WDR64	0.874219	1.02843	0.726816	1.45521
FGF21	0.874287	0.972682	0.690164	1.37085
GPR149	0.875011	1.02789	0.729601	1.44813
CFAP54	0.876073	1.02787	0.727597	1.45207
HDHD2	0.876641	1.02758	0.728862	1.44871
OR7G3	0.877854	1.02738	0.727967	1.44995
CCDC168	0.877936	1.02746	0.727133	1.45184
GPR22	0.87906	0.973643	0.690206	1.37347
HPR	0.880985	1.0269	0.725462	1.45359
PPP1R42	0.881187	1.02698	0.724317	1.45612
SLC12A3	0.883449	1.02643	0.724195	1.4548
C22orf15	0.884306	1.02602	0.725891	1.45025
GJD4	0.884424	1.02612	0.724755	1.45281
SLC24A5	0.884663	0.974796	0.690436	1.37627
ANKRD13D	0.886754	1.0253	0.726925	1.44616
KCTD19	0.888628	0.975817	0.69274	1.37457
ACTL6B	0.890084	0.975986	0.691402	1.37771
HPX	0.890289	0.976158	0.692801	1.37541
DEFB119	0.890466	1.02451	0.725851	1.44606
PLAG1	0.892389	1.02401	0.726162	1.44402
CCDC62	0.896782	1.0229	0.72651	1.44022
SSC4D	0.897147	0.977644	0.693902	1.37741
APOC4-APOC2	0.897319	1.02284	0.725855	1.44134
MS4A5	0.898096	0.977762	0.693037	1.37946
PPP5D1	0.899441	0.977558	0.68747	1.39005
OR2B3	0.899512	0.978193	0.694714	1.37735
OR4D1	0.900258	1.02223	0.724814	1.44169
SLC39A12	0.900661	0.978289	0.693082	1.38086
TMPRSS12	0.903767	0.978822	0.691836	1.38486
TEX46	0.905501	0.979216	0.692281	1.38508
TRIM75P	0.905553	1.02111	0.723164	1.4418
LY6G6F	0.905969	1.02087	0.724665	1.43815
TERB2	0.90597	0.979136	0.690094	1.38924
SATL1	0.907105	1.02075	0.722991	1.44113
FAM83A	0.90951	1.02014	0.723282	1.43885
C14orf177	0.90952	0.980296	0.695505	1.3817
TAS1R1	0.910284	0.980505	0.696191	1.38093
CYP7A1	0.911266	1.01999	0.720122	1.44473
ACSBG2	0.91142	1.01991	0.720688	1.44335
BARHL1	0.911527	1.01958	0.724194	1.43546
DEPDC4	0.911874	0.980535	0.692287	1.3888
C1orf189	0.912087	0.980628	0.692918	1.3878
ZNF442	0.913939	1.01909	0.723175	1.4361
CCT8L2	0.914351	0.981311	0.695818	1.38394
C17orf47	0.91553	1.0187	0.723417	1.4345
RHBG	0.915971	0.981603	0.695236	1.38592
C17orf105	0.916888	1.01841	0.722927	1.43468
PRAMEF19	0.920827	0.982728	0.69699	1.38561
OR5C1	0.921127	1.01758	0.720736	1.43667
OR2C1	0.923506	1.01711	0.719393	1.43804
ODF1	0.92574	1.01649	0.720727	1.43361
SLC17A2	0.925746	0.983728	0.696685	1.38904
CLVS1	0.925904	0.983911	0.699029	1.38489
OR4N2	0.92733	1.01607	0.721291	1.43133
CRYGA	0.928828	0.984347	0.696299	1.39155
C2orf78	0.929135	0.984598	0.699355	1.38618
SLC22A25	0.929609	1.01605	0.713595	1.44671
DCAF8L1	0.931503	1.01513	0.720736	1.42978
ODF4	0.932793	1.01499	0.718316	1.43419
KCNV2	0.932939	1.01479	0.720802	1.4287
OR10K2	0.934549	0.985669	0.698419	1.39106
MCHR2	0.935088	1.01452	0.717171	1.43515
LAT	0.937772	1.01375	0.719573	1.42818
AC008758.4	0.938414	1.01386	0.71503	1.43758
VWC2L	0.938545	0.986391	0.696262	1.39742
ELOA2	0.94013	1.0133	0.717859	1.43032
SPDYE16	0.940169	1.01327	0.718192	1.42958
OR5M11	0.940262	1.01329	0.717367	1.43129
ADAM20	0.941565	0.987272	0.70095	1.39055
MYOG	0.942339	0.987323	0.698748	1.39508
APOC1	0.947194	1.01166	0.717828	1.42577
CYLC2	0.948056	0.988616	0.700535	1.39516
TSGA10IP	0.949671	1.01115	0.716647	1.42667
DLX2	0.951532	0.989308	0.699513	1.39916
CLEC18A	0.952744	0.989607	0.700482	1.39807
SEMA3A	0.955176	1.0099	0.716252	1.42394
MS4A13	0.955588	1.00996	0.712468	1.43168
POTEM	0.955901	0.990367	0.702755	1.39569
TPRX1	0.957244	1.0095	0.714382	1.42655
PAQR5	0.957297	0.990632	0.701929	1.39808
GCM2	0.960323	0.991168	0.698813	1.40583
CD300LD	0.961276	0.991346	0.697991	1.40799
SERPINI2	0.962689	1.00834	0.71196	1.4281
COL17A1	0.962955	1.00818	0.714793	1.422
PMEL	0.964065	1.00795	0.714182	1.42256
SRRM3	0.964377	0.992229	0.704569	1.39733
CELSR2	0.964538	0.992248	0.704076	1.39837
PSKH2	0.966291	1.00742	0.715039	1.41935
IFNA1	0.967669	0.992833	0.701154	1.40585
NUTM2F	0.971489	1.00632	0.712439	1.42142
KRTAP11-1	0.971852	0.993796	0.703346	1.40419
DNMT3L	0.971878	1.00621	0.713347	1.4193
C1orf185	0.972223	1.00618	0.711477	1.42294
PITX3	0.973631	1.00581	0.713309	1.41826
SERPINA1	0.974393	1.00566	0.712608	1.41922
FGF6	0.977034	0.994971	0.705904	1.40241
OR11G2	0.977703	0.995071	0.703658	1.40717
LARGE2	0.977864	1.00491	0.711207	1.41989
AC013394.1	0.978595	1.00469	0.71361	1.41451
C15orf52	0.979245	1.00457	0.712676	1.41601
TBC1D28	0.979813	1.0045	0.709575	1.422
BTNL2	0.982179	1.00399	0.7078	1.42413
FSD2	0.982994	0.996176	0.70037	1.41692
FAM183A	0.983637	1.00359	0.712633	1.41334
CABS1	0.986089	0.996943	0.706608	1.40657
TSKS	0.987108	0.997159	0.706132	1.40813
MOBP	0.987849	0.997306	0.704814	1.41118
TAAR5	0.98817	1.00261	0.710541	1.41473
FBLL1	0.988729	0.997531	0.707888	1.40569
MMP27	0.988962	0.997579	0.707675	1.40625
GALNTL5	0.989646	0.997707	0.705351	1.41124
ACCSL	0.989721	1.00227	0.709576	1.4157
OR10W1	0.990926	1.00199	0.710813	1.41246
RAPSN	0.992134	1.00174	0.708823	1.41571
BIRC8	0.992182	0.998292	0.709224	1.40518
CORT	0.9929	1.00155	0.711513	1.40983
GPR137C	0.993674	1.0014	0.709282	1.41382
USP50	0.993797	1.00137	0.70906	1.41419
C11orf40	0.995256	0.998959	0.708552	1.40839
RPL3L	0.995677	0.999049	0.708109	1.40953
FGA	0.995966	0.999111	0.707854	1.41021
AC007040.2	0.998837	1.00026	0.709527	1.41011
Note: Survival analyses were calculated using multivariate cox proportional hazards regression models adjusted for age and tumor stage.

## Sheet: Table S6
Table S6. Enrichment analysis of snRNAs co-expressed genes through DAVID method
Category	Term	Count	%	PValue	Genes
GOTERM_MF_DIRECT	GO:0004930~G-protein coupled receptor activity	92	7.46753	4.45499e-14	OR7G2, OR7G1, OR10J3, OR11H4, GPR22, OR1G1, RRH, MRGPRD, OR1K1, CELSR2, GRM1, GRM3, OR10W1, GRM6, OR8D4, OR5AP2, OR13D1, MRGPRX4, OR52B2, OR4D5, OR56B4, OR52B6, OR4D1, OR2D3, ADGRV1, GPR78, OR6C75, GPR32, OR2H2, OR11G2, OR2H1, TAS2R13, TAAR5, OR1J1, OPRM1, OR1N2, OR10AD1, ADGRF2, OR56A5, OR10V1, ADGRB3, OR9A4, OR7A5, OR10A2, RGR, OR5A1, OR2G6, OR2C1, OR10H1, TAS2R42, OR2G3, OR1E2, OR6C65, GPR45, …
GOTERM_CC_DIRECT	GO:0005576~extracellular region	161	13.0682	9.3262e-13	LRCOL1, CLEC4M, PLGLB1, CLEC18C, HP, CLEC18B, SPINT4, CSN3, CSN2, NPPB, FGF6, LIPC, BPIFA3, PLAU, RESP18, KIR3DX1, CHGB, SPAG11B, SPAG11A, DEFB119, DEFB118, SERPINF2, VASH2, PRSS58, PDYN, DKK1, ZPBP, FNDC7, PRSS54, PSG8, RBP4, STX1A, COL17A1, C17ORF99, PMEL, CALCB, IGSF1, CFI, LHB, A1BG, HPR, KLK2, NTS, KNG1, VTN, HPX, APOM, APOH, C9, DHRS7C, APOF, APOE, APOB, IFNA21, WFDC13, FGF21, AMBP, PRG3, G…
GOTERM_BP_DIRECT	GO:0050911~detection of chemical stimulus involved in sensory perception of smell	63	5.11364	1.89816e-12	OR7G2, OR7G1, OR10J3, OR11H4, OR1G1, OR1K1, OR10W1, OR8D4, OR5AP2, OR13D1, OR52B2, OR4D5, OR56B4, OR52B6, OR4D1, OR2D3, OR6C75, OR2H2, OR11G2, OR2H1, OR1J1, OR1N2, OR10AD1, OR56A5, OR10V1, OR9A4, OR7A5, OR10A2, OR5A1, OR2G6, OR2C1, OR10H1, OR2G3, OR1E2, OR6C65, OR13J1, OR10H5, OR4K2, OR9Q1, OR10P1, OR8S1, OR1M1, OR6S1, OR5M11, OR12D3, OR7D4, OR2B3, OR2B2, OR10K2, OR10G2, OR10G3, OR4N2, OR1L3, OR4…
GOTERM_MF_DIRECT	GO:0004984~olfactory receptor activity	63	5.11364	4.6703e-12	OR7G2, OR7G1, OR10J3, OR11H4, OR1G1, OR1K1, OR10W1, OR8D4, OR5AP2, OR13D1, OR52B2, OR4D5, OR56B4, OR52B6, OR4D1, OR2D3, OR6C75, OR2H2, OR11G2, OR2H1, OR1J1, OR1N2, OR10AD1, OR56A5, OR10V1, OR9A4, OR7A5, OR10A2, OR5A1, OR2G6, OR2C1, OR10H1, OR2G3, OR1E2, OR6C65, OR13J1, OR10H5, OR4K2, OR9Q1, OR10P1, OR8S1, OR1M1, OR6S1, OR5M11, OR12D3, OR7D4, OR2B3, OR2B2, OR10K2, OR10G2, OR10G3, OR4N2, OR1L3, OR4…
GOTERM_CC_DIRECT	GO:0072562~blood microparticle	33	2.67857	9.33749e-11	ITIH4, ITIH2, SERPINC1, HP, AFM, PLG, SLC4A1, A1BG, HPR, ITIH1, ORM2, CPN2, KNG1, VTN, HPX, C9, APOE, FGB, FGA, AMBP, AHSG, FGG, SERPINF2, APOA2, APOA1, HBA2, TMPRSS13, APOA5, AGT, TF, CFHR1, ALB, CFHR3
GOTERM_CC_DIRECT	GO:0042627~chylomicron	11	0.892857	2.77077e-10	APOC2, APOH, APOC1, APOA2, APOBR, APOC3, APOA1, APOC4-APOC2, APOE, APOB, APOA5
GOTERM_BP_DIRECT	GO:0007186~G-protein coupled receptor signaling pathway	96	7.79221	5.77703e-10	OR7G2, OR7G1, OR10J3, GPR22, OR1G1, RRH, MRGPRD, OR1K1, CELSR2, GRM1, OR10W1, OR8D4, OR5AP2, OR13D1, MRGPRX4, GNAT1, OR52B2, OR4D5, OR56B4, OR52B6, OR4D1, OR2D3, ADGRV1, OR6C75, GPR32, OR2H2, OR11G2, OR2H1, TAS2R13, TAAR5, APOA1, OR1J1, OR1N2, OR10AD1, TRHR, ADGRF2, OR56A5, OR10V1, ADGRB3, OR9A4, FSHR, OR7A5, VN1R1, OR10A2, RGR, OR5A1, OR2G6, OR2C1, TAS2R42, OR2G3, OR1E2, OR6C65, GPR45, OR13J1, L…
GOTERM_CC_DIRECT	GO:0016021~integral component of membrane	381	30.9253	1.40065e-09	OR7G2, OR7G1, RGSL1, ZAN, OR11H4, EQTN, TMEM95, C9ORF57, SLC4A1, OR1K1, PKD2L2, ZDHHC1, LCTL, FAM159B, AADACL4, OR10W1, SMCO2, MS4A13, GJA8, SCN1A, TMEM52B, PAQR5, LMAN1L, SLC34A1, SLC35C1, OR11G2, TAS2R13, SLC6A13, TAAR5, SLC6A12, OR1J1, MMD2, HFE2, HLA-G, ZPBP, OR10AD1, CTAGE1, NUP210L, OR10V1, ADGRB3, MIP, ANTXRL, TMEM78, CTXN3, CTXN2, A3GALT2, OR5A1, STX1A, FREM3, TMEM185A, SLC22A6, TAS2R42, …
GOTERM_CC_DIRECT	GO:0034361~very-low-density lipoprotein particle	11	0.892857	3.73272e-08	APOM, APOC2, APOH, APOC1, APOA2, APOBR, APOC3, APOA1, APOE, APOB, APOA5
GOTERM_BP_DIRECT	GO:0007601~visual perception	32	2.5974	1.96818e-07	RDH8, CRX, RRH, TULP2, NR2E3, BEST1, TRPM1, GLRA1, GRK7, RHO, PDE6C, GJA8, PDE6A, GNAT1, ADGRV1, PDE6H, ABCC6, KRT12, NYX, RAX2, GJD2, OCLM, CRYGA, RBP4, MIP, SAG, CNGB3, AIPL1, RGR, PPEF2, VSX2, CNGB1
GOTERM_BP_DIRECT	GO:0007283~spermatogenesis	48	3.8961	2.64752e-07	CALR3, PIWIL3, SYCP1, SHCBP1L, ATP1A4, PRSS42, CCT6B, SERPINA5, DNMT3L, SLC22A16, PRKACG, ASZ1, TXNDC2, TSNAXIP1, APOB, TXNDC8, GAMT, SLC2A14, NANOS2, CCDC155, SPAG11B, ANKRD49, ODF1, DMRT1, DEFB118, ODF4, CABS1, SUN5, NLRP14, TSGA10, ADCY10, CNBD2, THEG, ADAM18, MAS1, CATSPERD, TBC1D21, CATSPERG, NME8, FSHR, RGN, MYCBPAP, TNP2, CYLC2, CFAP54, ACSBG2, OR7C1, FKBP6
GOTERM_BP_DIRECT	GO:0010951~negative regulation of endopeptidase activity	23	1.86688	6.86065e-07	SERPINA11, WFDC8, ITIH4, WFDC6, SERPINA1, ITIH2, AMBP, SERPIND1, AHSG, SERPINC1, SERPINF2, SERPINA10, SPINT4, ITIH1, RENBP, KNG1, AGT, WFDC3, SERPINA5, VTN, CD109, SERPINI2, WFDC13
GOTERM_BP_DIRECT	GO:0042157~lipoprotein metabolic process	12	0.974026	4.15409e-06	APOL5, APOM, PRKACG, APOC2, ALB, APOC1, APOA2, APOC3, APOA1, APOE, APOB, APOA5
GOTERM_MF_DIRECT	GO:0004867~serine-type endopeptidase inhibitor activity	19	1.54221	5.65132e-06	SERPINA11, WFDC8, ITIH4, WFDC6, SERPINA1, ITIH2, AMBP, SERPIND1, SERPINC1, SERPINF2, SERPINA10, SPINT4, ITIH1, AGT, WFDC3, SERPINA5, CD109, SERPINI2, WFDC13
GOTERM_CC_DIRECT	GO:0005615~extracellular space	116	9.41558	6.32904e-06	CPNE9, HP, MRGPRD, CSN3, CSN2, EPX, CLEC18A, NPPB, FGF6, VPREB1, LIPC, PLAU, SERPINF2, HFE2, DKK1, RBP4, MDS2, CD109, FREM3, CPB2, CELA3B, CFI, LHB, KLK5, LY96, EDDM3A, LPO, A1BG, CES5A, KNG1, KRT33B, VTN, HPX, APOH, TAC4, APOE, APOB, PDZD7, CPA4, IFNA21, FGF21, AMBP, CELA1, GDF3, GDF5, INHBC, MT3, INHBE, TRIM75P, FGF16, TF, IL5, ALB, SERPINI2, OSTN, SERPINA11, CRISP1, TINAGL1, SERPINA1, IFNA1, U…
GOTERM_MF_DIRECT	GO:0005452~inorganic anion exchanger activity	9	0.730519	9.37895e-06	SLC22A12, SLC22A24, SLC4A9, SLC22A25, SLC22A6, SLC4A1, SLC22A10, SLC22A9, SLC22A11
GOTERM_BP_DIRECT	GO:0015698~inorganic anion transport	8	0.649351	1.12577e-05	SLC22A12, SLC22A24, SLC4A9, SLC22A25, SLC22A6, SLC22A10, SLC22A9, SLC22A11
GOTERM_CC_DIRECT	GO:0034364~high-density lipoprotein particle	9	0.730519	1.67082e-05	APOM, LIPC, APOH, APOC1, APOA2, APOF, APOA1, APOE, APOA5
GOTERM_BP_DIRECT	GO:0043691~reverse cholesterol transport	8	0.649351	2.84061e-05	APOM, LIPC, APOC2, APOA2, APOC3, APOA1, APOE, APOA5
GOTERM_CC_DIRECT	GO:0034366~spherical high-density lipoprotein particle	6	0.487013	2.86416e-05	APOM, APOC2, APOA2, APOC3, APOA1, HPR
GOTERM_BP_DIRECT	GO:0033344~cholesterol efflux	9	0.730519	3.89875e-05	APOM, APOC2, APOC1, APOA2, APOC3, APOA1, APOE, APOB, APOA5
GOTERM_BP_DIRECT	GO:0010873~positive regulation of cholesterol esterification	6	0.487013	5.30399e-05	APOC1, APOA2, APOA1, APOE, APOA5, AGT
GOTERM_BP_DIRECT	GO:0033700~phospholipid efflux	7	0.568182	5.70165e-05	APOC2, APOC1, APOA2, APOC3, APOA1, APOE, APOA5
GOTERM_CC_DIRECT	GO:0034362~low-density lipoprotein particle	7	0.568182	6.76571e-05	APOM, APOC2, APOF, APOBR, APOE, APOB, APOA5
GOTERM_BP_DIRECT	GO:0042730~fibrinolysis	8	0.649351	8.9691e-05	FGB, FGA, CPB2, PLAU, TMPRSS6, SERPINF2, FGG, PLG
GOTERM_BP_DIRECT	GO:0034375~high-density lipoprotein particle remodeling	7	0.568182	9.05946e-05	APOM, LIPC, APOC1, APOA2, APOC3, APOA1, APOE
GOTERM_MF_DIRECT	GO:0015347~sodium-independent organic anion transmembrane transporter activity	8	0.649351	9.34649e-05	SLC22A12, SLC22A24, SLC22A25, SLC22A6, SLC22A7, SLC22A10, SLC22A9, SLC22A11
GOTERM_BP_DIRECT	GO:0034382~chylomicron remnant clearance	5	0.405844	0.000126564	LIPC, APOC2, APOC1, APOC3, APOE
GOTERM_BP_DIRECT	GO:0034384~high-density lipoprotein particle clearance	5	0.405844	0.000126564	APOM, APOC2, APOA2, APOA1, APOE
GOTERM_MF_DIRECT	GO:0060228~phosphatidylcholine-sterol O-acyltransferase activator activity	5	0.405844	0.000129834	APOC1, APOA2, APOA1, APOE, APOA5
GOTERM_MF_DIRECT	GO:0055102~lipase inhibitor activity	5	0.405844	0.000129834	APOC2, APOC1, APOA2, APOC3, APOA1
GOTERM_BP_DIRECT	GO:0042632~cholesterol homeostasis	13	1.05519	0.000171252	G6PC, CAV3, APOA2, APOA1, APOC3, APOA5, CYP7A1, APOM, LIPC, APOC2, APOE, CD24, APOB
GOTERM_BP_DIRECT	GO:0043252~sodium-independent organic anion transport	8	0.649351	0.000171595	SLC22A12, SLC22A24, SLC22A25, SLC22A6, ALB, SLC22A10, SLC22A9, SLC22A11
GOTERM_MF_DIRECT	GO:0004252~serine-type endopeptidase activity	30	2.43506	0.000202317	TMPRSS9, COLEC11, CELA3B, COLEC10, TMPRSS6, CFI, HPN, KLK5, PRSS48, HP, PLG, PRSS46, KLK2, HPR, PRSS42, TISP43, PLAU, MBL2, CELA2B, OVCH1, F10, PRSS37, CELA1, PRSS58, PRSS55, TMPRSS12, TMPRSS13, PRSS54, F7, TLL2
GOTERM_BP_DIRECT	GO:0070328~triglyceride homeostasis	8	0.649351	0.000398125	LIPC, APOC2, ANGPTL8, ACSM2A, APOC3, APOA1, APOE, APOA5
GOTERM_CC_DIRECT	GO:0005887~integral component of plasma membrane	111	9.00974	0.000445222	KLB, CLEC4M, OR11H4, RRH, MRGPRD, SLC4A1, BEST1, HTR6, GJA8, C2ORF83, PDGFRA, SLC34A1, OR11G2, SLC6A13, TAAR5, SLC6A12, TRHR, ADAM2, MIP, OR9A4, KLRF2, PI4K2A, COL17A1, PMEL, SLC22A6, GYPB, ABCB4, ABCB5, HPN, GPR83, SLC1A6, MCHR2, TRPM1, ASIC4, APOM, C9, PLXNA1, SLC38A3, DRD3, CCR10, DRD4, SLC38A4, PROM2, SLC10A1, FZD6, CALHM3, DCLK1, TRPV5, SLC26A8, SLC22A7, SLC22A9, PTPRU, RDH8, SLC2A2, GRIK1, …
GOTERM_BP_DIRECT	GO:0001523~retinoid metabolic process	12	0.974026	0.000450824	RBP4, APOM, TTR, APOC2, SDC2, APOA2, RHO, GPC3, APOC3, APOA1, APOE, APOB
GOTERM_CC_DIRECT	GO:0005886~plasma membrane	280	22.7273	0.000484072	OR7G2, OR7G1, RGSL1, ZAN, OR11H4, EQTN, SLC4A1, OR1K1, MBD3L1, HTR6, OR10W1, GNAT1, SCN1A, PAQR5, SLC34A1, DNAAF1, OR11G2, TAS2R13, SLC6A13, SLC6A12, OR1J1, HFE2, PDZK1, PDYN, HLA-G, DKK1, OR10AD1, TRHR, OR10V1, ADGRB3, MIP, CD109, OR5A1, STX1A, MTMR1, SLC22A6, TAS2R42, EPB42, OR13J1, GYPB, ABCB4, SDC2, HPN, ABCB5, LYPD4, SLC30A10, OR6S1, SMIM9, ART4, TRPM1, OR5M11, NKAIN4, C9, KCNN1, GSG1L, KCNN…
GOTERM_BP_DIRECT	GO:0006641~triglyceride metabolic process	9	0.730519	0.000518788	G6PC, CAV3, APOH, APOC1, APOA2, APOBR, APOC3, APOE, APOA5
GOTERM_BP_DIRECT	GO:0034380~high-density lipoprotein particle assembly	5	0.405844	0.000540051	APOM, APOA2, APOA1, APOE, APOA5
GOTERM_MF_DIRECT	GO:0005179~hormone activity	15	1.21753	0.000663882	CGB7, LHB, CGB3, INHBC, AGT, INHBE, NPPB, TTR, ANGPTL8, RLN3, OSTN, RLN1, GPHA2, GALP, CHGB
GOTERM_BP_DIRECT	GO:0050907~detection of chemical stimulus involved in sensory perception	15	1.21753	0.000693824	OR10K2, OR4D1, OR10J3, OR1E2, OR1G1, OR4K2, OR1L3, OR4N2, OR1K1, OR8S1, OR1N2, OR4D11, OR4D10, OR12D3, OR4D5
GOTERM_CC_DIRECT	GO:0034363~intermediate-density lipoprotein particle	4	0.324675	0.000703705	APOC2, APOC3, APOE, APOB
GOTERM_BP_DIRECT	GO:0007268~chemical synaptic transmission	27	2.19156	0.00079835	OR10H1, OR10H5, OR11H4, CHRNA6, GRIK1, SLC1A6, GRM1, GRM3, GABRR3, HTR6, GRM6, KCNN1, SLC6A13, SLC6A12, OPRM1, HTR5A, PDYN, PCDHB11, GABRG1, GJD2, CORT, CACNB3, RIT2, AKAP9, GPR149, MYCBPAP, RAPSN
GOTERM_BP_DIRECT	GO:0006869~lipid transport	13	1.05519	0.000881008	STARD6, APOA2, APOBR, APOA1, APOC3, APOC4-APOC2, APOA5, SERPINA5, APOL5, APOC2, CFHR4, APOF, APOE
GOTERM_CC_DIRECT	GO:0031093~platelet alpha granule lumen	11	0.892857	0.000959026	FGB, FGA, SERPINA1, AHSG, SERPINF2, ALB, FGG, PLG, A1BG, ORM2, KNG1
GOTERM_BP_DIRECT	GO:0007608~sensory perception of smell	20	1.62338	0.00124027	OR2B2, OR4D1, OR2D3, OR2G6, SLC24A4, OR10G2, OR2G3, OR13J1, OR10G3, OR2H1, OR10P1, OR10AD1, OBP2A, OBP2B, OR7A5, OR2Z1, OR10A2, OR13D1, CNGB1, OR2B3
GOTERM_CC_DIRECT	GO:0071682~endocytic vesicle lumen	6	0.487013	0.00152291	HPX, HP, APOA1, HBA2, APOE, APOB
GOTERM_BP_DIRECT	GO:0032489~regulation of Cdc42 protein signal transduction	4	0.324675	0.00154185	RIT2, APOC3, APOA1, APOE
GOTERM_BP_DIRECT	GO:0002576~platelet degranulation	15	1.21753	0.00155386	FGB, FGA, ITIH4, SERPINA1, AHSG, SERPINF2, FGG, APOA1, PLG, A1BG, ORM2, KNG1, TF, APOH, ALB
GOTERM_BP_DIRECT	GO:0006810~transport	34	2.75974	0.00173623	CCT8L2, SLC20A1, ABCB4, CHRNA6, SLC35F4, GRIK1, AFP, TRPM1, SEC14L2, SEC14L3, ASIC4, TTR, ATCAY, OBP2A, CHRNG, OBP2B, GJA8, CACNG1, CACNG2, CLVS1, SLC12A3, CHRNB3, GABRA6, SLC10A1, GABRA4, ABCC6, SLC6A12, PDZK1, CACNB3, ALB, AKAP9, SLC25A52, CNGB3, CNGB1
GOTERM_BP_DIRECT	GO:0035725~sodium ion transmembrane transport	12	0.974026	0.00210151	SLC12A3, SLC24A4, SCN10A, SLC4A9, ASIC4, CATSPER4, SLC20A1, SLC34A1, SLC24A5, NALCN, SLC17A2, SCN1A
GOTERM_BP_DIRECT	GO:0006707~cholesterol catabolic process	5	0.405844	0.0022275	AKR1D1, APOE, CYP46A1, MT3, CYP7A1
GOTERM_BP_DIRECT	GO:0034374~low-density lipoprotein particle remodeling	5	0.405844	0.0022275	LIPC, APOA2, APOE, APOB, AGT
GOTERM_BP_DIRECT	GO:0007339~binding of sperm to zona pellucida	8	0.649351	0.00263784	ADAM2, CRISP1, ZAN, PRSS37, ADAM20, ADAM30, ZPBP, CLGN
GOTERM_BP_DIRECT	GO:0016056~rhodopsin mediated signaling pathway	5	0.405844	0.00319627	SAG, RHO, PDE6A, GNAT1, CNGB1
GOTERM_BP_DIRECT	GO:0031581~hemidesmosome assembly	5	0.405844	0.00319627	COL17A1, LAMB3, LAMA3, LAMC2, PLEC
GOTERM_BP_DIRECT	GO:0007275~multicellular organism development	45	3.6526	0.00335345	GCM2, COLEC11, PIWIL3, CATSPER4, WNT8A, SLC22A16, ASZ1, ADAD1, PLXNA1, TXNDC2, TSNAXIP1, MBNL3, TXNDC8, SLC2A14, NANOS2, ODF1, PAQR5, FIGLA, SIAH3, FZD6, LMO2, ODF4, SHISA2, FOXL1, LENEP, NLRP14, THEG, ADAM18, CFDP1, CATSPERD, TBPL2, CATSPERG, NME8, TLX1, SPDYA, SLC26A8, TLL2, MYCBPAP, OSTN, HOXB1, TRIML1, TNP2, CYLC2, ACSBG2, VSX2
GOTERM_BP_DIRECT	GO:0007271~synaptic transmission, cholinergic	8	0.649351	0.00366949	CHRNB3, CHRNG, HTR3E, CHRNA6, ZACN, HTR3B, APOE, RAPSN
GOTERM_MF_DIRECT	GO:0004993~G-protein coupled serotonin receptor activity	7	0.568182	0.00380342	HTR6, OR10H1, OR10H5, HTR3E, OR11H4, ZACN, HTR5A
GOTERM_BP_DIRECT	GO:0008203~cholesterol metabolic process	11	0.892857	0.00395177	CELA3B, LIPC, CYP11B2, CYP11B1, APOC1, APOA2, APOF, APOBR, APOA1, APOE, APOB
GOTERM_MF_DIRECT	GO:0005319~lipid transporter activity	6	0.487013	0.00403538	APOM, CFHR4, APOA2, APOF, APOE, APOB
GOTERM_BP_DIRECT	GO:0022400~regulation of rhodopsin mediated signaling pathway	7	0.568182	0.00443024	GRK7, SAG, RHO, PDE6A, GNAT1, PPEF1, CNGB1
GOTERM_BP_DIRECT	GO:0055085~transmembrane transport	25	2.02922	0.00445452	SLC44A5, SLC47A2, ABCB4, ABCB5, SLC5A11, CSN3, SLC22A13, SLC22A14, SLC25A40, GJA8, SLC13A5, SLC17A2, SLC15A5, PANX3, SLC22A10, SLC22A11, SLC10A1, ABCC6, SLC6A13, APOA1, GJD2, SLC22A24, SLC22A25, SLC25A31, SLC22A7
GOTERM_BP_DIRECT	GO:0098869~cellular oxidant detoxification	11	0.892857	0.00488413	APOM, GPX6, GPX5, ALB, HP, HBA2, LPO, TXNDC2, APOE, EPX, TXNDC8
GOTERM_BP_DIRECT	GO:0007129~synapsis	6	0.487013	0.00491933	TERB1, CCDC155, TERB2, MRE11, RNF212B, SYCP1
GOTERM_BP_DIRECT	GO:0015808~L-alanine transport	4	0.324675	0.0049632	SLC36A3, SLC36A2, SLC38A7, SLC38A3
GOTERM_BP_DIRECT	GO:0006953~acute-phase response	8	0.649351	0.00498197	ITIH4, SERPINA1, AHSG, SERPINF2, HP, LBP, ORM2, MBL2
GOTERM_MF_DIRECT	GO:0004321~fatty-acyl-CoA synthase activity	4	0.324675	0.00505561	ACSM2A, ACSM6, ACSM4, ACSM2B
GOTERM_MF_DIRECT	GO:0015645~fatty acid ligase activity	4	0.324675	0.00505561	ACSM2A, ACSM6, ACSM4, ACSM2B
GOTERM_MF_DIRECT	GO:0015180~L-alanine transmembrane transporter activity	4	0.324675	0.00505561	SLC36A3, SLC36A2, SLC38A7, SLC38A3
GOTERM_MF_DIRECT	GO:0022857~transmembrane transporter activity	9	0.730519	0.00522501	SLC22A12, SLC2A14, SLC22A24, SLC22A14, SLC22A16, SLC2A2, SLC2A3, SLC22A10, SLC22A11
GOTERM_BP_DIRECT	GO:0001580~detection of chemical stimulus involved in sensory perception of bitter taste	8	0.649351	0.00575717	RTP2, RTP3, TAS2R42, RTP1, TAS2R13, CA6, LPO, GNAT1
GOTERM_BP_DIRECT	GO:0050910~detection of mechanical stimulus involved in sensory perception of sound	5	0.405844	0.00591646	TMC1, STRC, HPN, LHFPL5, PDZD7
GOTERM_MF_DIRECT	GO:0005245~voltage-gated calcium channel activity	8	0.649351	0.00596322	TMC1, CACNB3, CATSPER4, CACNG1, CACNA1S, OPRM1, CACNG2, CACNG3
GOTERM_MF_DIRECT	GO:0015485~cholesterol binding	8	0.649351	0.00685386	STARD6, APOA2, APOF, APOC3, APOA1, APOE, APOA5, PROM2
GOTERM_BP_DIRECT	GO:0010898~positive regulation of triglyceride catabolic process	4	0.324675	0.0076171	APOC2, APOA1, APOA5, FGF21
GOTERM_MF_DIRECT	GO:0015301~anion:anion antiporter activity	6	0.487013	0.0076279	SLC4A9, SLC22A6, SLC26A8, SLC4A1, SLC22A7, SLC22A9
GOTERM_MF_DIRECT	GO:0004889~acetylcholine-activated cation-selective channel activity	6	0.487013	0.0076279	CHRNB3, CHRNG, HTR3E, CHRNA6, ZACN, HTR3B
GOTERM_MF_DIRECT	GO:0015464~acetylcholine receptor activity	6	0.487013	0.0076279	CHRNB3, CHRNG, HTR3E, CHRNA6, ZACN, HTR3B
GOTERM_MF_DIRECT	GO:0047760~butyrate-CoA ligase activity	4	0.324675	0.00775677	ACSM2A, ACSM6, ACSM4, ACSM2B
GOTERM_MF_DIRECT	GO:0003996~acyl-CoA ligase activity	4	0.324675	0.00775677	ACSM2A, ACSM6, ACSM4, ACSM2B
GOTERM_MF_DIRECT	GO:0017127~cholesterol transporter activity	5	0.405844	0.00789844	APOA2, APOA1, APOE, APOB, APOA5
GOTERM_BP_DIRECT	GO:0010903~negative regulation of very-low-density lipoprotein particle remodeling	3	0.243506	0.00879796	APOA2, APOC3, APOA1
GOTERM_BP_DIRECT	GO:0034370~triglyceride-rich lipoprotein particle remodeling	3	0.243506	0.00879796	APOC2, APOA2, APOA5
GOTERM_BP_DIRECT	GO:0072350~tricarboxylic acid metabolic process	3	0.243506	0.00879796	GLUD1, SLC34A1, SIRT4
GOTERM_BP_DIRECT	GO:0008218~bioluminescence	3	0.243506	0.00879796	SERPIND1, SDC2, SERPINA10
GOTERM_MF_DIRECT	GO:0070653~high-density lipoprotein particle receptor binding	3	0.243506	0.00891114	APOA2, APOC3, APOA1
GOTERM_MF_DIRECT	GO:0060230~lipoprotein lipase activator activity	3	0.243506	0.00891114	APOC2, APOH, APOA5
GOTERM_MF_DIRECT	GO:0020037~heme binding	16	1.2987	0.00917305	ADGB, IZUMO3, GUCY1A2, AMBP, CYP3A43, HBA2, LPO, EPX, CYP46A1, CYP7A1, CYP8B1, CYP2A6, CYP2A13, CYP11B2, CYP11B1, CYP1A2
GOTERM_BP_DIRECT	GO:2000117~negative regulation of cysteine-type endopeptidase activity	5	0.405844	0.00985035	CST9L, CST11, CST6, MT3, CSTL1
GOTERM_BP_DIRECT	GO:0018298~protein-chromophore linkage	5	0.405844	0.00985035	AMBP, CRY2, RHO, RRH, RGR
GOTERM_CC_DIRECT	GO:0005892~acetylcholine-gated channel complex	6	0.487013	0.0101506	CHRNB3, CHRNG, HTR3E, CHRNA6, ZACN, HTR3B
GOTERM_BP_DIRECT	GO:0019433~triglyceride catabolic process	6	0.487013	0.0107006	LIPC, APOC3, APOA1, APOE, APOB, APOA5
GOTERM_BP_DIRECT	GO:0007603~phototransduction, visible light	4	0.324675	0.0109608	RHO, PDE6C, AIPL1, GNAT1
GOTERM_BP_DIRECT	GO:0042158~lipoprotein biosynthetic process	4	0.324675	0.0109608	APOA2, APOA1, APOE, APOB
GOTERM_BP_DIRECT	GO:0031639~plasminogen activation	4	0.324675	0.0109608	FGB, FGA, APOH, FGG
GOTERM_MF_DIRECT	GO:0005506~iron ion binding	17	1.37987	0.0111056	IZUMO3, MIOX, TPH2, CYP3A43, HBA2, CYP46A1, CYP7A1, CYP8B1, CYP2A6, CYP2A13, CYP11B2, CYP11B1, PAH, CYP1A2, PPEF1, PPEF2, FTL
GOTERM_BP_DIRECT	GO:0006508~proteolysis	41	3.32792	0.0118241	TMPRSS9, COLEC11, CELA3B, CPB2, COLEC10, TMPRSS6, CFI, HPN, KLK5, PRSS48, ADAM22, PLG, ADAM20, PRSS46, KLK2, PRSS42, TMEM27, MMP27, PLAU, MMP26, DDI1, CPA4, MBL2, ADGB, CELA2B, OVCH1, DCD, PRSS37, CELA1, ADAM30, PRSS58, PRSS55, TMPRSS12, TMPRSS13, PRSS54, ADAMTS20, ADAM2, ADAM18, AGBL2, TLL2, ADAM7
GOTERM_CC_DIRECT	GO:0001520~outer dense fiber	4	0.324675	0.011913	ALS2CR12, ODF1, ODF4, TXNDC2
GOTERM_CC_DIRECT	GO:0005577~fibrinogen complex	4	0.324675	0.011913	FGB, FGA, SERPINF2, FGG
GOTERM_BP_DIRECT	GO:0050908~detection of light stimulus involved in visual perception	5	0.405844	0.0123281	GRM6, GNAT1, EYS, CNGB1, BEST1
GOTERM_MF_DIRECT	GO:0042166~acetylcholine binding	6	0.487013	0.0129962	CHRNB3, CHRNG, HTR3E, CHRNA6, ZACN, HTR3B
GOTERM_BP_DIRECT	GO:0007596~blood coagulation	19	1.54221	0.0132973	FGB, FGA, CPB2, ANXA8L1, SERPINA1, SERPIND1, F10, IFNA1, SERPINC1, SERPINA10, FGG, PLG, SERPINA5, F7, PLAU, PRKACG, ANXA8, F13B, IFNA21
GOTERM_BP_DIRECT	GO:0070588~calcium ion transmembrane transport	14	1.13636	0.014188	TMC1, SLC24A4, CATSPER4, PKD1L1, OPRM1, PKD2L2, NALCN, TRPM1, TRPV5, CACNA1S, CACNG1, CACNG2, CACNG3, SLC24A5
GOTERM_BP_DIRECT	GO:0030154~cell differentiation	38	3.08442	0.0150192	CALR3, PTPRU, HMX3, PIWIL3, SHCBP1L, ABCB5, ELAVL3, SLC22A16, PEG10, ASZ1, TXNDC2, TSNAXIP1, SLC2A14, NANOS2, UNC45B, ANKRD49, CAV3, ODF1, ODF4, PLET1, NLRP14, THEG, ADAM18, ETV3L, DMTF1, TBC1D21, CATSPERG, NME8, TLL2, MYCBPAP, NANOG, OSTN, TNP2, CYLC2, CFAP54, ACSBG2, FKBP6, HMX2
GOTERM_BP_DIRECT	GO:0045723~positive regulation of fatty acid biosynthetic process	4	0.324675	0.0150232	APOC2, RGN, APOA1, APOA5
GOTERM_BP_DIRECT	GO:0051918~negative regulation of fibrinolysis	4	0.324675	0.0150232	CPB2, APOH, SERPINF2, PLG
GOTERM_BP_DIRECT	GO:0051006~positive regulation of lipoprotein lipase activity	4	0.324675	0.0150232	APOC2, APOH, APOA1, APOA5
GOTERM_CC_DIRECT	GO:0032426~stereocilium tip	4	0.324675	0.0163073	TMC1, CEACAM16, STRC, LHFPL5
GOTERM_BP_DIRECT	GO:0032375~negative regulation of cholesterol transport	3	0.243506	0.0169527	APOC2, APOC1, APOA2
GOTERM_BP_DIRECT	GO:0010916~negative regulation of very-low-density lipoprotein particle clearance	3	0.243506	0.0169527	APOC2, APOC1, APOC3
GOTERM_BP_DIRECT	GO:0072378~blood coagulation, fibrin clot formation	3	0.243506	0.0169527	FGB, FGA, FGG
GOTERM_BP_DIRECT	GO:0045833~negative regulation of lipid metabolic process	3	0.243506	0.0169527	APOC2, APOC1, APOC3
GOTERM_BP_DIRECT	GO:0014873~response to muscle activity involved in regulation of muscle adaptation	3	0.243506	0.0169527	MYOG, SRL, AGT
GOTERM_MF_DIRECT	GO:0030492~hemoglobin binding	3	0.243506	0.0171665	HP, AHSP, HPR
GOTERM_CC_DIRECT	GO:0046658~anchored component of plasma membrane	6	0.487013	0.0194625	NTNG1, NRN1L, CD160, GPC3, RHBG, PRSS42
GOTERM_BP_DIRECT	GO:0050896~response to stimulus	9	0.730519	0.020149	SLC24A4, OBP2A, RDH8, PDE6H, MIP, CRX, SLC24A5, VSX2, RAX2
GOTERM_CC_DIRECT	GO:0097381~photoreceptor disc membrane	5	0.405844	0.0203493	SPTBN5, GRK7, RHO, PDE6A, GNAT1
GOTERM_MF_DIRECT	GO:0015293~symporter activity	8	0.649351	0.0219019	SLC24A4, SLC5A11, SLC1A6, SLC38A3, SLC1A7, SLC24A5, SLC15A5, SLC38A4
GOTERM_MF_DIRECT	GO:0004866~endopeptidase inhibitor activity	7	0.568182	0.0220567	ITIH4, ITIH2, SERPIND1, AHSG, CD109, SERPINF2, RENBP
GOTERM_MF_DIRECT	GO:0005537~mannose binding	5	0.405844	0.0224898	COLEC11, COLEC10, CLEC4M, LMAN1L, MBL2
GOTERM_MF_DIRECT	GO:0016209~antioxidant activity	5	0.405844	0.0224898	APOM, ALB, HP, APOE, MT3
GOTERM_BP_DIRECT	GO:0098656~anion transmembrane transport	6	0.487013	0.0228837	CCT8L2, SLC4A9, SLC22A6, ABCC6, SLC22A7, SLC22A9
GOTERM_BP_DIRECT	GO:0030195~negative regulation of blood coagulation	4	0.324675	0.0253633	VTN, APOH, APOE, KNG1
GOTERM_BP_DIRECT	GO:0007342~fusion of sperm to egg plasma membrane	4	0.324675	0.0253633	ADAM2, CRISP1, EQTN, SERPINA5
GOTERM_BP_DIRECT	GO:0016125~sterol metabolic process	5	0.405844	0.0260352	CYP11B2, CYP11B1, CYP46A1, CYP7A1, CYP8B1
GOTERM_CC_DIRECT	GO:0005623~cell	12	0.974026	0.0266788	CPB2, CALCB, ASIP, NME9, SLIT1, TAC4, TEX14, APOE, OPRM1, TXNDC8, FTL, FGF21
GOTERM_CC_DIRECT	GO:0045095~keratin filament	12	0.974026	0.0266788	KRTAP24-1, KRTAP11-1, KRTAP5-8, KRTAP16-1, KRTAP10-10, KRTAP10-6, KRTAP10-11, KRTAP10-12, KRTAP5-3, KRT77, KRTAP2-3, KRT74
GOTERM_BP_DIRECT	GO:0030300~regulation of intestinal cholesterol absorption	3	0.243506	0.0272266	APOA2, APOA1, APOA5
GOTERM_BP_DIRECT	GO:0015812~gamma-aminobutyric acid transport	3	0.243506	0.0272266	SLC32A1, SLC6A13, SLC6A12
GOTERM_MF_DIRECT	GO:0015187~glycine transmembrane transporter activity	3	0.243506	0.0275633	SLC36A3, SLC36A2, SLC32A1
GOTERM_BP_DIRECT	GO:0006898~receptor-mediated endocytosis	18	1.46104	0.028579	COLEC11, TINAGL1, AMBP, CFI, HP, APOBR, APOA1, HBA2, HPR, SSC4D, TMPRSS13, ASGR1, ASGR2, VTN, HPX, ALB, APOE, APOB
GOTERM_MF_DIRECT	GO:0005509~calcium ion binding	53	4.30195	0.0285944	CALR3, ANXA8L1, CIB3, EFCAB3, EFCAB5, PKD2L2, CSN2, CELSR2, EFCAB9, CLGN, CALB2, CDH6, PCLO, SPATA21, MMP27, ANXA8, EYS, MBL2, ADGRV1, CABS1, MYL4, F7, MYL7, CDH10, RGN, CDHR4, PPEF1, CDH16, MATN4, PPEF2, SLC24A4, PADI6, CABP5, ITIH1, SPTA1, CDH20, SLIT1, MYL10, F10, PCDHGC5, SUSD1, SYT15, SYT13, PCDHB11, SYT12, PCDHB1, OCM, TLL2, PLCH2, EFHB, SLC24A5, OCM2, CDK5R1
GOTERM_BP_DIRECT	GO:0051258~protein polymerization	4	0.324675	0.0316473	FGB, FGA, VTN, FGG
GOTERM_BP_DIRECT	GO:0015701~bicarbonate transport	7	0.568182	0.0327757	SLC4A9, CA5A, SLC26A8, CA6, HBA2, SLC4A1, BEST1
GOTERM_BP_DIRECT	GO:0002088~lens development in camera-type eye	6	0.487013	0.0333002	UNC45B, LIM2, CRYGA, MIP, GJA8, PITX3
GOTERM_MF_DIRECT	GO:0005230~extracellular ligand-gated ion channel activity	6	0.487013	0.0341161	GABRR3, GABRA6, GABRA4, HTR3E, HTR3B, GABRG1
GOTERM_BP_DIRECT	GO:0006814~sodium ion transport	10	0.811688	0.0341343	SLC12A3, SLC10A1, ATP1A4, SLC5A11, SLC38A7, SLC13A5, SLC38A3, SLC17A2, SLC38A4, SCN1A
GOTERM_BP_DIRECT	GO:0007194~negative regulation of adenylate cyclase activity	5	0.405844	0.035321	GRM3, AKAP9, OPRM1, DRD3, DRD4
GOTERM_BP_DIRECT	GO:0051966~regulation of synaptic transmission, glutamatergic	5	0.405844	0.035321	GRM3, GRM6, GRIK1, DKK1, GRM1
GOTERM_MF_DIRECT	GO:0031210~phosphatidylcholine binding	5	0.405844	0.0360557	APOC1, APOA2, APOA1, APOA5, SERPINA5
GOTERM_BP_DIRECT	GO:0030514~negative regulation of BMP signaling pathway	7	0.568182	0.0361188	SKOR2, TMPRSS6, VWC2L, MINOS1-NBL1, HFE2, GDF3, DKK1
GOTERM_MF_DIRECT	GO:0004869~cysteine-type endopeptidase inhibitor activity	6	0.487013	0.0382341	CST9L, CST11, AHSG, CST6, CSTL1, KNG1
GOTERM_MF_DIRECT	GO:0030247~polysaccharide binding	4	0.324675	0.0393101	VTN, TINAGL1, CLEC18C, CLEC18A
GOTERM_BP_DIRECT	GO:0020027~hemoglobin metabolic process	3	0.243506	0.0393613	HPX, EPB42, AHSP
GOTERM_MF_DIRECT	GO:0005232~serotonin-activated cation-selective channel activity	3	0.243506	0.0398384	HTR3E, ZACN, HTR3B
GOTERM_MF_DIRECT	GO:0031849~olfactory receptor binding	3	0.243506	0.0398384	RTP2, RTP3, RTP1
GOTERM_CC_DIRECT	GO:0031091~platelet alpha granule	4	0.324675	0.0417576	FGB, FGA, FGG, SERPINA5
GOTERM_MF_DIRECT	GO:0015171~amino acid transmembrane transporter activity	7	0.568182	0.0446108	SLC36A2, SLC32A1, SLC6A12, SLC1A6, SLC38A3, SLC1A7, SLC38A4
GOTERM_BP_DIRECT	GO:0015695~organic cation transport	4	0.324675	0.046401	SLC22A13, SLC22A14, SLC22A16, RHBG
GOTERM_MF_DIRECT	GO:0015276~ligand-gated ion channel activity	6	0.487013	0.0473444	CHRNB3, CHRNG, CHRNA6, GRIK1, ZACN, CNGB1
GOTERM_BP_DIRECT	GO:0098655~cation transmembrane transport	7	0.568182	0.0474262	CHRNB3, CHRNG, HTR3E, CHRNA6, ZACN, HTR3B, CALHM3
GOTERM_MF_DIRECT	GO:0005543~phospholipid binding	10	0.811688	0.0489764	SEC14L2, APOM, F10, APOH, APOA2, APOC3, APOA1, APOE, APOB, APOA5
KEGG_PATHWAY	hsa04740:Olfactory transduction	65	5.27597	3.74565e-17	OR7G2, OR7G1, OR10J3, OR11H4, OR1G1, OR1K1, OR10W1, PRKACG, OR8D4, OR5AP2, OR13D1, OR52B2, OR4D5, OR56B4, OR52B6, OR4D1, OR2D3, OR6C75, OR2H2, OR11G2, OR2H1, OR1J1, OR1N2, OR10AD1, OR56A5, OR10V1, OR9A4, OR7A5, OR10A2, OR5A1, CNGB1, OR2G6, OR2C1, OR10H1, OR2G3, OR1E2, OR6C65, OR13J1, OR10H5, OR4K2, OR9Q1, OR10P1, OR8S1, OR1M1, OR6S1, OR5M11, OR12D3, OR7D4, OR2B3, OR2B2, OR10K2, OR10G2, OR10G3, OR…
KEGG_PATHWAY	hsa04610:Complement and coagulation cascades	19	1.54221	6.4528e-09	FGB, FGA, CPB2, SERPINA1, SERPIND1, F10, SERPINC1, SERPINF2, CFI, FGG, PLG, C8B, KNG1, SERPINA5, F7, PLAU, C9, F13B, MBL2
KEGG_PATHWAY	hsa04080:Neuroactive ligand-receptor interaction	27	2.19156	0.00204062	LHB, CHRNA6, GPR83, GRIK1, PLG, GRM1, MCHR2, GRM3, GABRR3, GLRA1, HTR6, CHRNG, GRM6, DRD3, DRD4, CHRNB3, GABRA6, GRID1, GABRA4, TAAR5, OPRM1, HTR5A, GABRG1, TRHR, MAS1, FSHR, MC5R
KEGG_PATHWAY	hsa00140:Steroid hormone biosynthesis	8	0.649351	0.0282712	UGT2B10, SULT1E1, CYP11B2, CYP11B1, CYP1A2, AKR1D1, UGT2B4, CYP7A1
KEGG_PATHWAY	hsa04744:Phototransduction	5	0.405844	0.0474358	GRK7, RHO, PDE6A, GNAT1, CNGB1

## Sheet: Table S7
Table S7. GSEA analysis results of the low- and high-risk score phenotypes in gastric cancer using c2 reference gene set.
ID	Description	setSize	enrichmentScore	NES	pvalue	p.adjust	qvalues	rank	leading_edge	core_enrichment
REACTOME_FORMATION_OF_THE_CORNIFIED_ENVELOPE	REACTOME_FORMATION_OF_THE_CORNIFIED_ENVELOPE	114	0.851501	3.00099	0.00209644	0.0318981	0.0262312	1878	tags=59%, list=5%, signal=56%	SPRR2B/SPRR2G/KRT28/KRT4/LCE3A/KRT13/KRT6C/SPRR3/IVL/SPRR2E/KRT5/KRT78/TGM1/LCE3E/SPRR1A/RPTN/KRT6A/CSTA/LCE3D/SPRR2A/KRT75/SPRR2D/KRT31/KRT24/SPRR2F/SPINK6/KRT14/KLK13/PKP1/KRT15/SPINK5/LIPK/TGM5/SPRR1B/DSG4/KRT12/DSC3/LCE1C/KLK12/KRT6B/KRT16/KRT33A/LCE1E/KRT9/KRT1/KLK5/KRT3/DSG3/KRT23/PPL/DSG1/CASP14/KRT40/KRT83/KRT71/KRT39/KRT2/KRT32/FLG/KRT17/KRT80/LCE1B/KRT79/KRT38/KRT85/KRT26/KRT10
REACTOME_KERATINIZATION	REACTOME_KERATINIZATION	147	0.810651	2.9393	0.002079	0.0318981	0.0262312	1878	tags=52%, list=5%, signal=50%	SPRR2B/SPRR2G/KRT28/KRT4/KRTAP1-4/LCE3A/KRT13/KRT6C/SPRR3/IVL/SPRR2E/KRT5/KRT78/TGM1/LCE3E/SPRR1A/RPTN/KRT6A/CSTA/LCE3D/SPRR2A/KRT75/KRTAP3-1/KRTAP3-2/SPRR2D/KRT31/KRT24/SPRR2F/SPINK6/KRTAP4-8/KRT14/KLK13/PKP1/KRT15/SPINK5/LIPK/TGM5/SPRR1B/DSG4/KRT12/DSC3/KRTAP3-3/LCE1C/KLK12/KRT6B/KRT16/KRT33A/KRTAP1-5/LCE1E/KRT9/KRT1/KLK5/KRTAP2-3/KRT3/DSG3/KRTAP29-1/KRT23/PPL/DSG1/CASP14/KRT40/KRT83/KRT71/KRT3…
BLANCO_MELO_BETA_INTERFERON_TREATED_BRONCHIAL_EPITHELIAL_CELLS_DN	BLANCO_MELO_BETA_INTERFERON_TREATED_BRONCHIAL_EPITHELIAL_CELLS_DN	205	0.771542	2.88706	0.00205761	0.0318981	0.0262312	3019	tags=31%, list=7%, signal=29%	RHCG/MUC21/SPRR3/SPINK7/IVL/CNFN/CLCA4/CAPN14/KRT78/CRCT1/A2ML1/SPRR1A/RPTN/CSTA/LCE3D/SBSN/S100A8/KRT24/NCCRP1/S100A7/S100A9/KLK13/PRSS27/SPINK5/PADI1/LY6D/SPRR1B/SERPINB3/CYSRT1/FAM25A/IGFL1/LYPD3/KLK12/ATP12A/KRT16/ALDH3B2/BNIPL/AQP3/CWH43/EPHX3/GRHL3/CRABP2/VSIG10L/RHOV/CSTB/PGLYRP4/TMPRSS13/LYNX1/KLK7/SLPI/ECM1/CARD14/S100A12/KLK8/SULT2B1/H19/RAP1GAP/TCN1/TMEM184A/HOPX/EVPL/SCNN1B/ANPEP/CEBPA
HSIAO_LIVER_SPECIFIC_GENES	HSIAO_LIVER_SPECIFIC_GENES	244	0.745308	2.85406	0.00203666	0.0318981	0.0262312	4696	tags=41%, list=11%, signal=37%	CRP/ALB/AFM/FGG/FGL1/APCS/APOA2/AHSG/UGT2B4/APOH/FGA/ITIH2/SLC2A2/VTN/APOC3/FGB/APOA1/TF/F2/SERPINC1/ORM1/F13B/IGFBP1/HP/CPN2/ASGR2/APOB/CPB2/SERPINF2/MBL2/SERPIND1/BHMT/GYS2/ITIH1/SULT2A1/RBP4/KNG1/SERPINA6/CDH2/SERPINA5/BAAT/CFHR4/HPN/F7/SLC38A3/GSTA2/C4BPA/HAL/TTR/HABP2/SERPINA3/AZGP1/APOC2/GSTA1/CYP4A11/SERPINA1/F10/ABCB4/F5/C9/HGD/CYP2A6/AKR1C4/UGT2B7/LPA/MTTP/ASGR1/PROC/AGT/F11/C5/TM4SF4/GJ…
RICKMAN_HEAD_AND_NECK_CANCER_E	RICKMAN_HEAD_AND_NECK_CANCER_E	86	0.842285	2.82946	0.00218341	0.0318981	0.0262312	2454	tags=49%, list=6%, signal=46%	SLURP1/KRT4/TGM3/GBP6/CRNN/IL36A/SPINK7/CLCA4/TMPRSS11B/KRT78/SERPINB13/SPRR2C/A2ML1/RPTN/ENDOU/MAL/FAM83C/TMPRSS11D/KRT31/KRT24/KLK13/ADH7/PRSS27/SCEL/TMPRSS11E/NTS/PADI3/C10orf99/EPHX3/PAX9/UPK1B/CXCL17/CEACAM7/NMRAL2P/SUSD4/IL1RN/GSTA1/ADGRF1/ALOX12/ALOX15B/NTRK2/C12orf54
HOLLERN_SQUAMOUS_BREAST_TUMOR	HOLLERN_SQUAMOUS_BREAST_TUMOR	162	0.758954	2.79393	0.00206612	0.0318981	0.0262312	3794	tags=44%, list=9%, signal=40%	TGM3/KRTDAP/IVL/KRT5/CRCT1/TGM1/SPRR1A/RPTN/KRT6A/CSTA/ENDOU/KRT75/KRTAP3-1/IL36RN/MAL/GJB6/KRT31/KRT14/DEFB4B/ADH7/KRT15/PADI1/SCEL/CST6/LY6G6C/IRX4/CYSRT1/KRTAP3-3/SERPINB2/ATP12A/TP63/KRT16/KRT33A/AQP3/PADI3/CWH43/KRT1/CASP14/GPR87/KRT83/MT4/KRT71/KRTAP4-1/KRT17/KRT80/KRT79/TNFRSF19/FGFBP1/KRT85/HOXC13/KRT10/KLK7/NOTUM/KRT27/BMP7/ELOVL4/GJB5/TRIM29/CRYM/HOPX/KRT34/FABP5/SFN/S100A14/KRT25/ATG9B…
BOSCO_EPITHELIAL_DIFFERENTIATION_MODULE	BOSCO_EPITHELIAL_DIFFERENTIATION_MODULE	69	0.86617	2.78479	0.00221729	0.0318981	0.0262312	1312	tags=41%, list=3%, signal=39%	KRT4/RHCG/TGM3/KRT13/MUC21/IL36A/SPRR3/TMPRSS11A/CLCA4/TMPRSS11B/KRT78/A2ML1/SPRR1A/SPRR2A/MAL/TMPRSS11D/NCCRP1/SPINK5/SCEL/SPRR1B/TMPRSS11E/SERPINB2/KRT16/KRT3/PPL/CEACAM7/DENND2C/KRT17
JAEGER_METASTASIS_DN	JAEGER_METASTASIS_DN	253	0.716349	2.73147	0.00211416	0.0318981	0.0262312	4225	tags=39%, list=10%, signal=35%	CALML3/IVL/KRT5/SERPINB13/SPRR1A/KRT6A/CSTA/CLCA2/MAL/S100A8/KRT31/LGALS7/S100A7/S100A9/FAT2/KRT14/ANXA8/PKP1/ZNF750/KRT15/SPINK5/LY6D/SCEL/SPRR1B/CST6/IRX4/SERPINB3/DSC3/S100A2/LYPD3/SERPINB4/TFAP2B/TP63/KRT6B/KRT16/KRT33A/ALDH3B2/AQP3/CWH43/EPHX3/KRT1/TP53AIP1/DSG3/KRT23/PPL/DSG1/GPR87/CD24P4/CLIC3/FLG/BBOX1/KRT17/HAL/ZNF185/FGFBP1/DUOX1/SOX15/KRT10/KLK7/SLPI/PCSK2/CRYBG1/FZD10/TPD52L1/BMP7/MCO…
REACTOME_REGULATION_OF_INSULIN_LIKE_GROWTH_FACTOR_IGF_TRANSPORT_AND_UPTAKE_BY_INSULIN_LIKE_GROWTH_FACTOR_BINDING_PROTEINS_IGFBPS	REACTOME_REGULATION_OF_INSULIN_LIKE_GROWTH_FACTOR_IGF_TRANSPORT_AND_UPTAKE_BY_INSULIN_LIKE_GROWTH_FACTOR_BINDING_PROTEINS_IGFBPS	122	0.758584	2.66952	0.00215517	0.0318981	0.0262312	2878	tags=29%, list=7%, signal=27%	AFP/ALB/BPIFB2/FGG/APOA2/AHSG/CHGB/PAPPA2/FGA/ITIH2/KLK13/APOA1/TF/F2/SERPINC1/SCG3/IGFBP1/APOA5/APOB/SERPIND1/SERPINA10/VGF/KNG1/SCG2/CDH2/GPC3/MEPE/SERPINA1/NOTUM/F5/HRC/SPP1/PROC/IGF2/IGFALS
HUPER_BREAST_BASAL_VS_LUMINAL_UP	HUPER_BREAST_BASAL_VS_LUMINAL_UP	52	0.864189	2.64476	0.00220264	0.0318981	0.0262312	3185	tags=54%, list=8%, signal=50%	RHCG/IVL/SPRR1A/KRT6A/CSTA/CLCA2/KRT75/S100A8/LGALS7/S100A7/S100A9/PKP1/SPRR1B/DSC3/S100A2/TP63/KRT16/AQP3/DSG1/SLPI/GJB5/CA12/TRIM29/AMIGO2/SDC1/FABP5/SFN/PI3
RICKMAN_HEAD_AND_NECK_CANCER_C	RICKMAN_HEAD_AND_NECK_CANCER_C	110	0.742729	2.59995	0.00210526	0.0318981	0.0262312	1934	tags=36%, list=5%, signal=35%	SPRR2G/KRTDAP/CRCT1/LCE3D/KRT75/IL36RN/SDR9C7/RNASE7/SPINK6/S100A7A/WFDC5/IGFL1/DEFB4A/SERPINB4/KHDC1L/ALOX12B/FAM83A/CWH43/IL36G/KRT1/KLK5/HORMAD1/LINC00460/SLC39A2/DKK1/DSG1/SLC6A15/AC011374.1/CALB2/WFDC12/PRR9/POPDC3/TFPI2/AMDHD1/SERPINA3/STEAP1B/ADGRF4/MLIP/HCG4/KLK7
WANG_BARRETTS_ESOPHAGUS_AND_ESOPHAGUS_CANCER_DN	WANG_BARRETTS_ESOPHAGUS_AND_ESOPHAGUS_CANCER_DN	37	0.888371	2.54395	0.00220264	0.0318981	0.0262312	2952	tags=68%, list=7%, signal=63%	SLURP1/KRT4/SPRR2C/KRT6A/CSTA/MAL/LGALS7/ANXA8/LY6G6C/SERPINB3/S100A2/RELN/KRT1/PAX9/CRABP2/PPL/CSTB/ANXA1/ALOX12/ECM1/SULT2B1/TRIM29/CDA/EMP1/GPX3
ONDER_CDH1_TARGETS_2_DN	ONDER_CDH1_TARGETS_2_DN	461	0.627113	2.53789	0.00204082	0.0318981	0.0262312	5981	tags=31%, list=15%, signal=27%	KRT13/IVL/KRT5/SERPINB13/CRCT1/SPRR1A/KRT6A/CSTA/SPRR2A/CLCA2/S100A8/LGALS7/S100A7/S100A9/FAT2/KRT14/ANXA8/TMEM40/KRT15/SCEL/SPRR1B/CST6/TMPRSS11E/IRX4/SERPINB3/DSC3/S100A2/LYPD3/SERPINB2/ATP12A/TP63/KRT6B/KRT16/AQP3/CWH43/IL36G/KLK5/DSG3/PPL/SLC6A15/GPR87/CD24P4/LPAR3/KRT17/POPDC3/ZNF185/TFPI2/FGFBP1/DUOX1/SERPINA3/IL1RN/SOX15/SERPINA1/KLK7/SLPI/CRYBG1/GALNT14/TPD52L1/CADM1/ERVMER34-1/KCNJ15/MCO…
LIN_SILENCED_BY_TUMOR_MICROENVIRONMENT	LIN_SILENCED_BY_TUMOR_MICROENVIRONMENT	103	0.726955	2.52737	0.00212766	0.0318981	0.0262312	4153	tags=32%, list=10%, signal=29%	KRT4/KRT13/SPRR3/IVL/KRT78/CRCT1/A2ML1/SPRR1A/MUC15/SCEL/CST6/IGFL1/GRHL3/VSTM2L/KRT23/DKK1/CYP4B1/CXCL17/CLIC3/AZGP1/IL1RN/ADGRF1/GRHL1/EMP1/KRT7/PSCA/PI3/MUC16/MALL/AIF1L/CEACAM1/RARRES1/TUFT1
RICKMAN_TUMOR_DIFFERENTIATED_WELL_VS_MODERATELY_DN	RICKMAN_TUMOR_DIFFERENTIATED_WELL_VS_MODERATELY_DN	106	0.713696	2.48592	0.0021322	0.0318981	0.0262312	3933	tags=28%, list=10%, signal=26%	SPRR2G/KRTDAP/LCE3D/IL36RN/SDR9C7/RNASE7/KRT14/WFDC5/SPRR1B/DEFB4A/S100A2/BNC1/KRT6B/KRT16/KLK5/DSG1/WFDC12/PRR9/KRT17/PPP2R2C/GJB2/DMKN/KLK7/KLK8/SFN/PI3/TNS4/IMPA2/PTP4A1/ANGPT2
SENGUPTA_NASOPHARYNGEAL_CARCINOMA_WITH_LMP1_DN	SENGUPTA_NASOPHARYNGEAL_CARCINOMA_WITH_LMP1_DN	169	0.670265	2.47561	0.00205761	0.0318981	0.0262312	3328	tags=33%, list=8%, signal=30%	KRT4/SPRR3/CAPNS2/UGT2B4/SPRR1A/GC/SPRR2A/CLCA2/SCGB3A1/FAM83C/S100A8/KRT24/S100A7/S100A9/KRT14/ANXA8/TF/SCEL/SPRR1B/SERPINB3/MAGEA11/SERPINB4/NTS/KRT6B/NLRP7/DNER/MAGEA4/C20orf85/UPK1B/KRT23/CRABP2/CTAG1B/LAMA1/SLC6A15/LINC01139/CXCL17/MAGEA3/PRR4/SERPINA3/GJB2/DMKN/GSTA1/SERPINA1/FAM81B/TPD52L1/FREM2/MCOLN3/S100A12/DNAJC6/KRT7/ANPEP/CXCL5/PI3/C19orf33/SULT1E1
LI_AMPLIFIED_IN_LUNG_CANCER	LI_AMPLIFIED_IN_LUNG_CANCER	179	0.659306	2.4367	0.00204918	0.0318981	0.0262312	9663	tags=53%, list=24%, signal=41%	FGG/KRT6C/KRT5/ASCL1/CRH/FGB/NTS/CRABP2/EEF1A2/HPN/CSTB/ERBB2/SPP1/FSCN1/SYN1/KRT7/SFN/PFN2/DSP/MALL/SPINT2/MAGED1/AKR1C1/HSPB1/P4HB/UCHL1/PRDX4/CLDN9/CLDN4/SPINT1/CHIT1/PSMD8/LAPTM4B/UBE2C/KDELR1/TRAF4/ADGRG1/PGD/SSR4/S100P/MDK/ODC1/CEACAM6/APRT/ALDOA/PSMB4/TRIM28/CCT3/ABCC3/HAX1/IGFBP2/MUC1/PRDX1/GIPR/SNRPD2/CKAP4/HYOU1/VEGFA/ZNF146/COL11A1/SYNGR2/JTB/HDGF/PLAU/ATP1B1/SCNN1A/TFF3/PKM/CALR/NME1/…
SMID_BREAST_CANCER_ERBB2_UP	SMID_BREAST_CANCER_ERBB2_UP	150	0.660378	2.41062	0.00204082	0.0318981	0.0262312	6555	tags=38%, list=16%, signal=32%	FGG/CLCA2/S100A8/KRT24/S100A7/S100A9/FGB/TFAP2B/ALDH3B2/AQP3/PADI3/LBP/ORM2/CRISP2/BRINP3/GRB7/CRISP3/CD24P4/CLIC3/ACE2/PNMT/ERBB2/PGAP3/UGT2B11/SLPI/CRYBG1/G6PD/CAMP/FFAR2/TM7SF2/QPRT/KYNU/HPX/ABCC2/PSMD3/WIPF2/SLC2A10/P4HB/IGKV3-20/ABCA12/GGT1/PRODH/IGHV4-61/TRAF4/FASN/MED24/CATSPERB/PAPSS2/CDK12/CEACAM6/SLC44A4/CYB561/ABCC3/GCAT/SRPK3/MUC1/MMP15
ONDER_CDH1_TARGETS_3_DN	ONDER_CDH1_TARGETS_3_DN	57	0.773993	2.40385	0.00223714	0.0318981	0.0262312	666	tags=25%, list=2%, signal=24%	KRT13/IVL/SERPINB13/CRCT1/SPRR2D/S100A7/KRT15/SCEL/TMPRSS11E/SERPINB2/ATP12A/TP63/CWH43/IL36G
BLANCO_MELO_COVID19_BRONCHIAL_EPITHELIAL_CELLS_SARS_COV_2_INFECTION_UP	BLANCO_MELO_COVID19_BRONCHIAL_EPITHELIAL_CELLS_SARS_COV_2_INFECTION_UP	143	0.663714	2.40023	0.00204082	0.0318981	0.0262312	3693	tags=22%, list=9%, signal=20%	RHCG/MUC21/SPRR2E/CRCT1/TGM1/SPRR1A/SPRR2A/KRT75/SPRR2D/S100A8/KRT24/S100A7/S100A9/KRT6B/IL36G/HEPHL1/FAM167A/VNN3/RHOV/WFDC21P/PGLYRP4/MRGPRX3/ZP3/S100A12/RND1/OTUB2/CXCL5/PI3/TUBB3/XDH/EFNA1/TLCD1
RICKMAN_TUMOR_DIFFERENTIATED_WELL_VS_POORLY_DN	RICKMAN_TUMOR_DIFFERENTIATED_WELL_VS_POORLY_DN	374	0.594619	2.36871	0.00212766	0.0318981	0.0262312	4252	tags=17%, list=10%, signal=15%	IVL/KRT5/KRT6A/LCE3D/CLCA2/CERS3/IL36RN/GJB6/SDR9C7/S100A8/SPRR4/RNASE7/FAT2/KRT14/TMEM40/ZNF750/SPRR1B/IGFL1/S100A2/IL20RB/BNC1/TP63/KRT6B/KRT16/FAM83A/CWH43/GRHL3/DUOXA1/RHOV/PRR9/KRT17/KRT80/KLC3/TMEM79/GJB2/ADGRF4/PPP1R1C/GSDMC/KLK7/ULBP2/RNF39/KLK8/CA12/EREG/SDC1/CPM/CRYBG2/FST/FABP5/SFN/SLC2A1/TMEM154/GNA15/DSP/RAB38/TNS4/NECTIN4/ABCA12/KLK11/LTB4R/NIPAL4/ZBED2/TANC2
PID_HNF3B_PATHWAY	PID_HNF3B_PATHWAY	44	0.803423	2.36606	0.00221239	0.0318981	0.0262312	4111	tags=39%, list=10%, signal=35%	AFP/ALB/SLC2A2/APOA1/F2/NKX2-1/IGFBP1/GCK/PKLR/TTR/DLK1/ABCC8/HNF1B/CEBPA/FOXA2/CPT1C/FOXA3
CHARAFE_BREAST_CANCER_BASAL_VS_MESENCHYMAL_UP	CHARAFE_BREAST_CANCER_BASAL_VS_MESENCHYMAL_UP	120	0.668143	2.35736	0.00212314	0.0318981	0.0262312	8117	tags=47%, list=20%, signal=38%	KRT5/CLCA2/S100A8/KRT15/KRT16/KLK5/DSG3/PPL/PPP1R14C/CD24P4/FGFBP1/SERPINA3/DMKN/ADGRF1/SLPI/CRYBG1/RNF39/TRIM29/CD24P2/CBLC/TACSTD2/S100A14/PRSS8/SPINT2/TLCD1/FXYD3/LAD1/RHOD/SPINT1/MAL2/ESRP2/EPN3/MPZL3/S100P/PDZK1IP1/RAB25/C6orf132/APRT/SSH3/OVOL1/IRF6/EMC10/MBNL3/MUC1/ITGB6/OSER1/C1orf116/SPINT1-AS1/ENTPD2/TMEM30B/ZFP36/TC2N/SCNN1A/EPHA1/F11R/GAREM1
HOLLERN_EMT_BREAST_TUMOR_DN	HOLLERN_EMT_BREAST_TUMOR_DN	121	0.666428	2.35236	0.00212314	0.0318981	0.0262312	7526	tags=43%, list=18%, signal=35%	CALML3/ENDOU/KRT15/CYSRT1/GRB7/CLIC3/CD24/KLC3/ZNF185/TMPRSS13/TMEM79/GJB2/GRHL1/TFAP2C/CBLC/TMEM184A/EVPL/C1orf56/DSP/PRSS8/SPINT2/NECTIN4/CELSR2/FXYD3/SPTBN2/CEACAM1/ATP6V1C2/ELF5/CLDN4/RIPK4/LSR/SPINT1/ACOT1/MAL2/ESRP2/FZD6/MPZL2/EPS8L1/SDR42E1/ILDR1/RAB25/CLDN1/OVOL1/DDR1/IRF6/DEDD2/EPS8L2/TMC4/PPIF/GSDMA/TMEM30B/EPB41L5
BLANCO_MELO_RESPIRATORY_SYNCYTIAL_VIRUS_INFECTION_A594_CELLS_DN	BLANCO_MELO_RESPIRATORY_SYNCYTIAL_VIRUS_INFECTION_A594_CELLS_DN	111	0.671111	2.34824	0.00211864	0.0318981	0.0262312	5686	tags=41%, list=14%, signal=36%	KRT4/APOH/VWA5B2/AMBP/NTS/AQP3/SERPINF2/SLC29A4/NEB/SERPINA6/MUC5B/BAAT/HABP2/LINC00313/TERT/PRR36/DACT2/MB/INSL4/CLDN2/FGFR3/AKR1C2/RAP1GAP/MMP24/C5/CACNG4/CAPS/RIBC2/BCAM/KSR2/BCAS1/TPPP3/CPLX2/TMEM37/FUZ/CIDEC/ANXA9/FGFR4/PRODH/VMO1/EFCAB12/ANXA13/SLC52A1/PADI2/CHST13/C17orf97
REACTOME_REGULATION_OF_TLR_BY_ENDOGENOUS_LIGAND	REACTOME_REGULATION_OF_TLR_BY_ENDOGENOUS_LIGAND	20	0.909027	2.34757	0.0021978	0.0318981	0.0262312	1122	tags=45%, list=3%, signal=44%	FGG/FGA/S100A8/SFTPD/S100A9/FGB/APOB/LBP/S100A1
ONDER_CDH1_TARGETS_1_DN	ONDER_CDH1_TARGETS_1_DN	165	0.630827	2.31634	0.00210526	0.0318981	0.0262312	3343	tags=14%, list=8%, signal=13%	KRT13/IVL/SERPINB13/CRCT1/SPRR2A/S100A7/KRT15/SCEL/TMPRSS11E/SERPINB2/ATP12A/TP63/CWH43/IL36G/DKK1/CDC6/KLK7/P2RY2/KRT34/FST/MEST/PI3/ZNF365
SESTO_RESPONSE_TO_UV_C1	SESTO_RESPONSE_TO_UV_C1	69	0.71348	2.29388	0.00221729	0.0318981	0.0262312	389	tags=10%, list=1%, signal=10%	SPRR2E/TGM1/SPRR2A/SPRR2D/S100A7/CST6/SERPINB2
REACTOME_PLASMA_LIPOPROTEIN_ASSEMBLY_REMODELING_AND_CLEARANCE	REACTOME_PLASMA_LIPOPROTEIN_ASSEMBLY_REMODELING_AND_CLEARANCE	70	0.706201	2.28113	0.00220264	0.0318981	0.0262312	4485	tags=29%, list=11%, signal=25%	ALB/APOA2/APOC3/APOA1/APOA5/APOB/APOA4/ANGPTL3/APOC2/SOAT2/LPA/MTTP/CREB3L3/SCARB1/FGF21/PCSK6/P4HB/CIDEC/LIPC/LSR
KEGG_COMPLEMENT_AND_COAGULATION_CASCADES	KEGG_COMPLEMENT_AND_COAGULATION_CASCADES	68	0.705319	2.26591	0.00222222	0.0318981	0.0262312	2830	tags=31%, list=7%, signal=29%	FGG/FGA/FGB/F2/SERPINC1/F13B/CPB2/SERPINF2/MBL2/SERPIND1/KNG1/SERPINA5/F7/C4BPA/SERPINA1/F10/F5/C9/PROC/F11/C5
PID_REG_GR_PATHWAY	PID_REG_GR_PATHWAY	82	0.681441	2.26209	0.00220264	0.0318981	0.0262312	1312	tags=10%, list=3%, signal=9%	AFP/CSN2/FGG/KRT5/KRT14/CGA/PRL/KRT17
YEGNASUBRAMANIAN_PROSTATE_CANCER	YEGNASUBRAMANIAN_PROSTATE_CANCER	131	0.633018	2.25253	0.00212766	0.0318981	0.0262312	4171	tags=27%, list=10%, signal=24%	ALB/TSPY1/SSX3/XAGE1B/SCG3/SSX1/CTAG2/MAGEA4/SSX2/GPR37/MAGEA1/EEF1A2/CTAG1B/PRAME/CRISP3/SOHLH2/MAGEA12/PON1/MAGEA3/AZGP1/UGT2B11/SERPINA1/CLGN/GAGE1/MAGEA5/MAGEA2/GAS2/SPDEF/FGF13/ETV1/AMACR/TPTE/DHRS2/UGT2B15/ELF5
REACTOME_PLASMA_LIPOPROTEIN_REMODELING	REACTOME_PLASMA_LIPOPROTEIN_REMODELING	32	0.808127	2.2495	0.0022779	0.0318981	0.0262312	4327	tags=47%, list=11%, signal=42%	ALB/APOA2/APOC3/APOA1/APOA5/APOB/APOA4/ANGPTL3/APOC2/LPA/CREB3L3/FGF21/PCSK6/CIDEC/LIPC
KEGG_PENTOSE_AND_GLUCURONATE_INTERCONVERSIONS	KEGG_PENTOSE_AND_GLUCURONATE_INTERCONVERSIONS	28	0.815428	2.22719	0.0022779	0.0318981	0.0262312	5652	tags=68%, list=14%, signal=59%	UGT2B4/UGT2B10/UGT1A7/UGT1A3/UGT2A1/UGT1A1/UGT1A6/UGT1A5/UGT2B11/UGT2B7/UGT2B28/UGT1A4/UGT1A10/UGT1A8/UGT2B15/AKR1B1/GUSB/DCXR/UGT2A3
REACTOME_GLUCURONIDATION	REACTOME_GLUCURONIDATION	24	0.838777	2.22329	0.0022779	0.0318981	0.0262312	4640	tags=71%, list=11%, signal=63%	UGT2B4/UGT3A2/UGT2B10/UGT1A7/UGT1A3/UGT2A1/UGT1A1/UGT1A6/UGT1A5/UGT2B11/UGT2B7/UGT2B28/UGT1A4/UGT1A10/UGT1A8/UGT2B15/UGT3A1
HUMMERICH_BENIGN_SKIN_TUMOR_UP	HUMMERICH_BENIGN_SKIN_TUMOR_UP	15	0.921757	2.21707	0.00231481	0.0318981	0.0262312	1968	tags=60%, list=5%, signal=57%	TGM3/KRT13/SPRR2A/S100A8/S100A9/KRT16/SERPIND1/GSTA1/SLPI
SESTO_RESPONSE_TO_UV_C4	SESTO_RESPONSE_TO_UV_C4	20	0.856817	2.21274	0.0021978	0.0318981	0.0262312	400	tags=15%, list=1%, signal=15%	IVL/LY6D/ATP12A
KEGG_METABOLISM_OF_XENOBIOTICS_BY_CYTOCHROME_P450	KEGG_METABOLISM_OF_XENOBIOTICS_BY_CYTOCHROME_P450	68	0.68703	2.20716	0.00222222	0.0318981	0.0262312	6197	tags=51%, list=15%, signal=44%	UGT2B4/ADH7/UGT2B10/UGT1A7/ALDH3B2/CYP2F1/UGT1A3/UGT2A1/UGT1A1/GSTA2/UGT1A6/UGT1A5/GSTA1/UGT2B11/GSTM1/AKR1C4/UGT2B7/AKR1C2/UGT2B28/UGT1A4/UGT1A10/UGT1A8/AKR1C1/UGT2B15/AKR1C3/GSTA3/CYP2C9/CYP2B6/GSTA4/ALDH3A1/GSTZ1/CYP2C19/UGT2A3/EPHX1/GSTM3
KEGG_ASCORBATE_AND_ALDARATE_METABOLISM	KEGG_ASCORBATE_AND_ALDARATE_METABOLISM	25	0.820629	2.20627	0.00221729	0.0318981	0.0262312	4122	tags=60%, list=10%, signal=54%	UGT2B4/UGT2B10/UGT1A7/UGT1A3/UGT2A1/UGT1A1/UGT1A6/UGT1A5/UGT2B11/UGT2B7/UGT2B28/UGT1A4/UGT1A10/UGT1A8/UGT2B15
LEE_LIVER_CANCER_SURVIVAL_UP	LEE_LIVER_CANCER_SURVIVAL_UP	183	0.593942	2.20312	0.00206186	0.0318981	0.0262312	4821	tags=29%, list=12%, signal=26%	APCS/UGT2B4/S100A8/CFHR5/SLC2A2/CCL16/APOC3/SERPINC1/PAH/F13B/APOA5/CPN2/CPB2/SERPIND1/ITIH1/DIO1/SULT2A1/KNG1/DSG1/PKLR/WNT11/BAAT/SLC38A3/MOGAT1/ABCG8/CSAG2/UGT1A6/CLRN1/AMDHD1/RHBG/F10/HGD/ABCG5/ZP3/ASGR1/PIPOX/GJB1/CGREF1/ABCC2/A1CF/PCSK6/PCYT2/AMACR/PC/ANXA9/NECAB2/UGT2B15/RGN/MTSS1/STK32B/UGT3A1/SLC27A5/ENPP5
CROMER_TUMORIGENESIS_DN	CROMER_TUMORIGENESIS_DN	49	0.726908	2.19877	0.00217391	0.0318981	0.0262312	3132	tags=41%, list=8%, signal=38%	SLURP1/KRT4/TGM3/KRT13/MAL/ADH7/KRT15/SPINK5/SCEL/AQP3/COX6A2/PPL/ZNF185/IL1RN/ECM1/MSMB/HOPX/UGT1A4/EMP1/PSCA
REACTOME_DISEASES_OF_IMMUNE_SYSTEM	REACTOME_DISEASES_OF_IMMUNE_SYSTEM	31	0.79144	2.19379	0.00228833	0.0318981	0.0262312	1122	tags=19%, list=3%, signal=19%	FGG/FGA/S100A8/S100A9/FGB/S100A1
HUMMERICH_MALIGNANT_SKIN_TUMOR_UP	HUMMERICH_MALIGNANT_SKIN_TUMOR_UP	18	0.880453	2.19116	0.00227273	0.0318981	0.0262312	2037	tags=44%, list=5%, signal=42%	KRT13/SPRR2A/S100A8/S100A9/KRT16/GSTA1/SLPI/ECM1
SMID_BREAST_CANCER_RELAPSE_IN_BONE_DN	SMID_BREAST_CANCER_RELAPSE_IN_BONE_DN	321	0.558245	2.1909	0.00211416	0.0318981	0.0262312	6090	tags=36%, list=15%, signal=31%	KRT5/KRT6A/S100A8/S100A9/KRT14/PKP1/OBP2B/DSC3/S100A2/SERPINB2/KRT6B/KRT16/PRDM13/PEG10/TUBB2B/NPTX2/COL2A1/EPHX3/KLK5/MAGEA4/HLA-G/KRT23/DKK1/CTAG1B/DSG1/ZIC1/PRAME/COL11A2/KRT83/RBP1/OBP2A/CLDN10/S100A1/GAD2/CD24P4/MAGEA12/MAGEA3/BBOX1/ACE2/KRT17/FZD9/FGFBP1/COL9A3/TMSB15A/KLK7/GAGE1/SLPI/TNFRSF11B/GALNT14/IGKV1OR1-1/PGBD5/TFAP2C/CDKN2A/MAGEA5/AQP5/TRIM29/CD24P2/TMEM45A/FSCN1/ROPN1/MAGEA2/TTYH1…
SU_LIVER	SU_LIVER	56	0.705328	2.17584	0.00224719	0.0318981	0.0262312	2878	tags=36%, list=7%, signal=33%	CRP/AFM/APCS/UGT2B4/ITIH2/CCL16/SERPINC1/CPN2/APOB/CFHR1/MBL2/SERPIND1/CFHR4/CPN1/HABP2/LECT2/C9/AKR1C4/LPA/IGFALS
PILON_KLF1_TARGETS_UP	PILON_KLF1_TARGETS_UP	475	0.536065	2.17563	0.00204918	0.0318981	0.0262312	1993	tags=10%, list=5%, signal=9%	AFP/CRP/ALB/AFM/FGG/APOA2/AHSG/GC/APOH/FGA/ITIH2/VTN/FGB/APOA1/TF/SLC38A4/F2/SERPINC1/HSD3B1/AMBP/IGFBP1/APOB/SERPINF2/COL2A1/ITIH1/FKBP10/SERPINA10/RBP4/KNG1/SERPINA6/DUSP9/RBP1/WNT11/CDH2/HPN/GPC3/DENND2C/TTR/IGF1R/ANGPTL3/DLK1/LECT2/IGSF1/ALOX12/ABCC8/TBX6
REACTOME_CELL_CELL_JUNCTION_ORGANIZATION	REACTOME_CELL_CELL_JUNCTION_ORGANIZATION	64	0.681866	2.17171	0.0021978	0.0318981	0.0262312	5767	tags=39%, list=14%, signal=34%	CLDN17/CLDN8/CDH9/CDH2/CLDN10/CDH7/PVR/CDH12/CADM1/CLDN2/CDH15/CLDN6/SDK2/NECTIN1/CLDN19/CLDN12/NECTIN4/NECTIN2/CDH4/CLDN9/CLDN4/CLDN14/CDH18/CLDN1/ANG
REACTOME_IRAK4_DEFICIENCY_TLR2_4	REACTOME_IRAK4_DEFICIENCY_TLR2_4	18	0.87253	2.17144	0.00227273	0.0318981	0.0262312	1122	tags=33%, list=3%, signal=32%	FGG/FGA/S100A8/S100A9/FGB/S100A1
ANDERSEN_LIVER_CANCER_KRT19_DN	ANDERSEN_LIVER_CANCER_KRT19_DN	75	0.658899	2.17082	0.00213675	0.0318981	0.0262312	4122	tags=20%, list=10%, signal=18%	AFM/UGT2B10/APOA5/SERPIND1/ITIH1/DIO1/ADRA1B/PKLR/BAAT/SERPINA3/GSTM1/PFKFB1/AMACR/PC/UGT2B15
BIOCARTA_INTRINSIC_PATHWAY	BIOCARTA_INTRINSIC_PATHWAY	22	0.830289	2.15872	0.00230947	0.0318981	0.0262312	2827	tags=45%, list=7%, signal=42%	FGG/FGA/FGB/F2/SERPINC1/KNG1/F10/F5/PROC/F11
KEGG_STEROID_HORMONE_BIOSYNTHESIS	KEGG_STEROID_HORMONE_BIOSYNTHESIS	55	0.697835	2.15504	0.00220264	0.0318981	0.0262312	5996	tags=60%, list=15%, signal=51%	UGT2B4/UGT2B10/HSD3B1/UGT1A7/UGT1A3/UGT2A1/UGT1A1/UGT1A6/UGT1A5/HSD3B2/UGT2B11/AKR1C4/SRD5A2/CYP17A1/SULT2B1/UGT2B7/AKR1C2/UGT2B28/UGT1A4/UGT1A10/SULT1E1/UGT1A8/AKR1C1/CYP19A1/UGT2B15/AKR1C3/CYP11B2/HSD17B8/CYP11A1/AKR1D1/UGT2A3/HSD17B2/SRD5A3
MIKKELSEN_NPC_HCP_WITH_H3K27ME3	MIKKELSEN_NPC_HCP_WITH_H3K27ME3	338	0.546963	2.15339	0.00209644	0.0318981	0.0262312	4495	tags=31%, list=11%, signal=28%	MAL/FSTL4/PROKR2/LMX1A/C1QL2/FEV/GSX1/SLC38A4/SCRT1/NKX2-1/HRH3/ATP12A/CA10/OTOP1/TFAP2B/BNC1/PYY/ALX1/WNT3A/GATA5/GPR37/FOXN4/CRYBA2/EPHA8/FAM167A/SLC6A3/VAX1/VGLL2/GABRG3/KCNQ2/RPRML/NEUROD2/GALR3/FAM155B/DMRT3/IGFBPL1/CACNA2D2/NELL1/SLCO4C1/SLC6A5/PPP2R2C/HS3ST6/LBX1/ADRA2C/SIM1/IGF2BP1/C12orf56/HTR1A/ECEL1/ATP2B2/GJB2/PTPRN/CALCR/SLC7A14/HOXC13/TMEM151A/GPR27/DACT2/POU4F2/VSX1/TCERG1L/SYT12/H…
WP_BLOOD_CLOTTING_CASCADE	WP_BLOOD_CLOTTING_CASCADE	22	0.826523	2.14893	0.00230947	0.0318981	0.0262312	2827	tags=50%, list=7%, signal=47%	FGG/FGA/FGB/F2/F13B/SERPINB2/SERPINF2/F7/F10/F5/F11
RICKMAN_HEAD_AND_NECK_CANCER_D	RICKMAN_HEAD_AND_NECK_CANCER_D	37	0.750084	2.14795	0.00220264	0.0318981	0.0262312	3676	tags=41%, list=9%, signal=37%	BPIFB2/STATH/BPIFA1/SCGB3A1/TF/MUC5B/FOLR1/PRR4/IGHV3-72/AZGP1/MSMB/TCN1/IGHV3-73/BPIFB1/SLC34A2
PID_P73PATHWAY	PID_P73PATHWAY	78	0.647643	2.14467	0.00214133	0.0318981	0.0262312	3176	tags=10%, list=8%, signal=9%	AFP/CLCA2/S100A2/TP63/TP53AIP1/SERPINA1/IL1RAP/SFN
VANDESLUIS_COMMD1_TARGETS_GROUP_3_UP	VANDESLUIS_COMMD1_TARGETS_GROUP_3_UP	81	0.645072	2.14336	0.00217391	0.0318981	0.0262312	6090	tags=33%, list=15%, signal=28%	AFP/APOA2/TF/BEX2/FOLR1/TNNT2/APOA4/CLDN2/CLDN6/PDZK1/SCARB1/PRSS8/SLC9A3R1/MYH7/ITGA3/LSR/SPINT1/CAMSAP3/RENBP/TM4SF5/KRT84/ADM/ALPK3/APRT/ALDOA/TAGLN2/SLC16A3
BIOCARTA_AMI_PATHWAY	BIOCARTA_AMI_PATHWAY	20	0.829696	2.1427	0.0021978	0.0318981	0.0262312	2802	tags=40%, list=7%, signal=37%	FGG/FGA/FGB/F2/SERPINC1/F7/F10/PROC
LIM_MAMMARY_LUMINAL_PROGENITOR_UP	LIM_MAMMARY_LUMINAL_PROGENITOR_UP	57	0.687272	2.13451	0.00223714	0.0318981	0.0262312	5684	tags=33%, list=14%, signal=29%	CSN2/S100A8/LBP/BBOX1/FOLR1/GJB2/FOXI1/ANPEP/XDH/SLC34A2/WFDC3/ATP6V1C2/ELF5/GNE/QPCT/PDZK1IP1/SLC28A3/CLDN1/PLB1
REACTOME_TOLL_LIKE_RECEPTOR_TLR1_TLR2_CASCADE	REACTOME_TOLL_LIKE_RECEPTOR_TLR1_TLR2_CASCADE	103	0.613032	2.1313	0.00212766	0.0318981	0.0262312	1122	tags=7%, list=3%, signal=7%	FGG/FGA/S100A8/SFTPD/S100A9/FGB/S100A1
KEGG_PORPHYRIN_AND_CHLOROPHYLL_METABOLISM	KEGG_PORPHYRIN_AND_CHLOROPHYLL_METABOLISM	39	0.732438	2.1257	0.00219298	0.0318981	0.0262312	3352	tags=36%, list=8%, signal=33%	UGT2B4/UGT2B10/UGT1A7/UGT1A3/UGT2A1/UGT1A1/UGT1A6/UGT1A5/UGT2B11/UGT2B7/UGT2B28/UGT1A4/UGT1A10/UGT1A8
BLANCO_MELO_COVID19_SARS_COV_2_INFECTION_A594_ACE2_EXPRESSING_CELLS_RUXOLITINIB_DN	BLANCO_MELO_COVID19_SARS_COV_2_INFECTION_A594_ACE2_EXPRESSING_CELLS_RUXOLITINIB_DN	75	0.644885	2.12465	0.00213675	0.0318981	0.0262312	6633	tags=35%, list=16%, signal=29%	FGG/KRT4/FGB/TF/AMBP/RBP4/HABP2/INSL4/G6PD/CLDN2/SPP1/C5/SLC51B/PI3/TRAPPC6A/AKR1B1/HHAT/ASB9/SCIN/ISOC2/EPHX1/ROMO1/AHCY/TSPAN7/PRDX1/SERPINI1
BLANCO_MELO_HUMAN_PARAINFLUENZA_VIRUS_3_INFECTION_A594_CELLS_DN	BLANCO_MELO_HUMAN_PARAINFLUENZA_VIRUS_3_INFECTION_A594_CELLS_DN	115	0.60154	2.12035	0.00211864	0.0318981	0.0262312	4727	tags=33%, list=12%, signal=29%	KRT4/VWA5B2/AMBP/AQP3/SERPINF2/SLC29A4/SERPINA6/HOXC13-AS/WFDC21P/HS3ST6/HABP2/NPW/HOGA1/FGFR3/H19/CRYM/RAP1GAP/CAPS/BCAM/CEBPA/TUBB4A/BCAS1/TMEM37/AKR1C1/SSTR5-AS1/ANXA9/GAL3ST1/NECAB2/FGFR4/CERS4/FBXO2/PRODH/HSD17B14/VMO1/LGALS4/CAMSAP3/EFCAB12/CA9
KEGG_DRUG_METABOLISM_CYTOCHROME_P450	KEGG_DRUG_METABOLISM_CYTOCHROME_P450	70	0.655372	2.11694	0.00220264	0.0318981	0.0262312	5652	tags=44%, list=14%, signal=38%	UGT2B4/ADH7/UGT2B10/UGT1A7/ALDH3B2/UGT1A3/UGT2A1/UGT1A1/GSTA2/UGT1A6/UGT1A5/GSTA1/UGT2B11/GSTM1/CYP2A6/CYP2A7/UGT2B7/UGT2B28/UGT1A4/UGT1A10/UGT1A8/UGT2B15/GSTA3/FMO2/CYP2C9/CYP2B6/GSTA4/ALDH3A1/GSTZ1/CYP2C19/UGT2A3
WP_VITAMIN_D_RECEPTOR_PATHWAY	WP_VITAMIN_D_RECEPTOR_PATHWAY	173	0.571968	2.11479	0.00205761	0.0318981	0.0262312	3019	tags=20%, list=7%, signal=19%	KRT13/S100A8/S100A9/SPRR1B/CST6/ORM1/DEFB4A/S100A2/IGFBP1/KRT16/ORM2/DNER/COLEC11/SULT2A1/KNG1/CCNE1/ADRA1B/ALPI/CASP14/KRT71/KRTAP4-1/KRT38/DACT2/CREG2/TNFRSF11B/G6PD/CLDN2/CST1/SPP1/CDKN2A/CAMP/KRTAP10-4/HILPDA/KRT34/CEBPA
BIOCARTA_EXTRINSIC_PATHWAY	BIOCARTA_EXTRINSIC_PATHWAY	13	0.901643	2.11335	0.00228833	0.0318981	0.0262312	2802	tags=69%, list=7%, signal=65%	FGG/FGA/FGB/F2/SERPINC1/F7/F10/F5/PROC
WP_GLUCURONIDATION	WP_GLUCURONIDATION	25	0.783507	2.10647	0.00221729	0.0318981	0.0262312	4122	tags=60%, list=10%, signal=54%	UGT2B4/UGT2B10/UGT1A7/UGT1A3/UGT2A1/UGT1A1/UGT1A6/UGT1A5/UGT2B11/UGT2B7/UGT2B28/UGT1A4/UGT1A10/UGT1A8/UGT2B15
WP_DOPAMINERGIC_NEUROGENESIS	WP_DOPAMINERGIC_NEUROGENESIS	30	0.760429	2.10544	0.00227273	0.0318981	0.0262312	3627	tags=43%, list=9%, signal=40%	NKX2-2/ASCL1/LMX1A/NEUROD1/GBX2/SLC18A2/SHH/SLC6A3/RET/NEUROG2/TH/SOX2/FOXA2
KIM_LIVER_CANCER_POOR_SURVIVAL_DN	KIM_LIVER_CANCER_POOR_SURVIVAL_DN	43	0.71686	2.1023	0.00222222	0.0318981	0.0262312	2902	tags=28%, list=7%, signal=26%	SLC2A2/APOC3/SERPINC1/PAH/SERPINF2/SULT2A1/SERPINA10/PKLR/LECT2/F10/F5/GJB1
BIOCARTA_FIBRINOLYSIS_PATHWAY	BIOCARTA_FIBRINOLYSIS_PATHWAY	12	0.921982	2.10095	0.00235849	0.0321765	0.0264602	604	tags=50%, list=1%, signal=49%	FGG/FGA/FGB/F2/SERPINB2/CPB2
OHGUCHI_LIVER_HNF4A_TARGETS_DN	OHGUCHI_LIVER_HNF4A_TARGETS_DN	165	0.571697	2.09922	0.00210526	0.0318981	0.0262312	6994	tags=41%, list=17%, signal=34%	UGT2B4/SDR9C7/F13B/UGT3A2/HSD3B1/CPN2/SMLR1/CFHR1/MBL2/HAVCR1/DIO1/SULT2A1/CYP2F1/ADRA1B/BAAT/C4BPA/BBOX1/SUCNR1/WFDC21P/APOA4/TFPI2/VWCE/SERPINA3/CYP4A22/APOC2/GJB2/SERPINA1/C9/SERPINA12/SLC17A3/CLDN2/NAT8/CYP8B1/SOAT2/MTTP/ASGR1/IL1RAP/PDZK1/F11/ENPP3/QPRT/APOM/PROZ/SLCO1A2/PCYT2/CEACAM1/RARRES1/LIPC/SLC22A9/SLC27A5/HRG/C8B/CLDN1/UGT2A3/PERP/HSD17B2/MFSD2A/ENTPD8/SLC30A10/AADAC/CYP2D6/FAM107B/C…
KEGG_DRUG_METABOLISM_OTHER_ENZYMES	KEGG_DRUG_METABOLISM_OTHER_ENZYMES	51	0.688875	2.09915	0.00221239	0.0318981	0.0262312	4122	tags=37%, list=10%, signal=34%	UGT2B4/UGT2B10/UGT1A7/UGT1A3/UGT2A1/UGT1A1/UGT1A6/UGT1A5/UGT2B11/CYP2A6/CYP2A7/UGT2B7/UGT2B28/UGT1A4/CDA/UGT1A10/UGT1A8/XDH/UGT2B15
CAIRO_LIVER_DEVELOPMENT_DN	CAIRO_LIVER_DEVELOPMENT_DN	220	0.555763	2.09812	0.0020284	0.0318981	0.0262312	2973	tags=21%, list=7%, signal=20%	CRP/AFM/FGG/AHSG/GC/FGA/S100A8/ITIH2/S100A9/VTN/FGB/F2/SERPINC1/AMBP/IGFBP1/HP/ASGR2/APOB/LBP/CPB2/SERPINF2/SERPIND1/BHMT/ITIH1/UPK1B/CYP2F1/SERPINA10/KNG1/CBSL/HPN/SLC38A3/ANXA1/ANGPTL3/IL1RN/SERPINA1/F10/GAMT/GSTM1/C9/CAMP/PIPOX/PROC/AGT/F11/C5/GJB1/QPRT
HOSHIDA_LIVER_CANCER_SUBCLASS_S3	HOSHIDA_LIVER_CANCER_SUBCLASS_S3	261	0.546343	2.09515	0.00209644	0.0318981	0.0262312	3857	tags=17%, list=9%, signal=16%	FGG/APCS/ASCL1/APOH/SLC2A2/FGB/APOA1/F2/SERPINC1/PAH/CPA4/ASGR2/SLC7A2/CPB2/BHMT/ITIH1/SULT2A1/KNG1/SERPINA6/PKLR/BAAT/GSTA2/CSTB/C4BPA/SERPINA3/AZGP1/APOC2/SLPI/ABCB4/F5/HGD/CRYM/ASGR1/AQP7/SDC1/F11/GJB1/GPX3/GGH/CGREF1/POLD4/AKR1C1/MME/ITIH4/MSMO1
SERVITJA_ISLET_HNF1A_TARGETS_DN	SERVITJA_ISLET_HNF1A_TARGETS_DN	105	0.60163	2.09251	0.0021322	0.0318981	0.0262312	4257	tags=28%, list=10%, signal=25%	GC/SLC2A2/PCSK1/SLC38A4/AMBP/NPTX2/CPB2/SERPINA10/COX6A2/CBSL/PKLR/UGT1A1/ACE2/CPN1/TTR/IGF1R/ELOVL2/GLP1R/TACR3/PKHD1/FFAR2/HOPX/PROC/TM4SF4/GOLT1A/SLCO1A2/FXYD3/FOXA3/NR1H4
MCBRYAN_PUBERTAL_BREAST_5_6WK_UP	MCBRYAN_PUBERTAL_BREAST_5_6WK_UP	118	0.592403	2.09197	0.00210526	0.0318981	0.0262312	4693	tags=24%, list=11%, signal=21%	CSN2/KRT5/CLDN8/S100A8/SFTPB/SFTPD/CSN1S1/MUC15/CSN1S2AP/SERPINA3/GRHL1/LGALS12/TFAP2C/SPP1/ENPP3/ANPEP/RETNLB/FXYD3/CEACAM1/SLC15A2/ACSF2/ARG2/HSPA1B/PCOLCE2/ERAL1/DNAJC12/TNFRSF21/ACOT1
CHANG_IMMORTALIZED_BY_HPV31_DN	CHANG_IMMORTALIZED_BY_HPV31_DN	59	0.667943	2.08946	0.00223214	0.0318981	0.0262312	2435	tags=24%, list=6%, signal=22%	SPRR2E/SPRR1A/PSG1/SERPINB2/DSG1/PRSS1/CD24/IL1RN/DMKN/PLA2G1B/KLK7/SLPI/ENTPD3/SULT2B1
WP_COMPLEMENT_AND_COAGULATION_CASCADES	WP_COMPLEMENT_AND_COAGULATION_CASCADES	57	0.671101	2.08429	0.00223714	0.0318981	0.0262312	2802	tags=26%, list=7%, signal=25%	FGB/F2/SERPINC1/F13B/CPB2/SERPINF2/SERPIND1/KNG1/SERPINA5/F7/SERPINA1/F10/F5/C9/PROC
REACTOME_RESPONSE_TO_ELEVATED_PLATELET_CYTOSOLIC_CA2	REACTOME_RESPONSE_TO_ELEVATED_PLATELET_CYTOSOLIC_CA2	131	0.585527	2.08353	0.00212766	0.0318981	0.0262312	2062	tags=14%, list=5%, signal=13%	ALB/FGG/AHSG/APOH/FGA/FGB/APOA1/TF/ORM1/SCG3/SERPINF2/ORM2/KNG1/LY6G6F/SERPINA3/SERPINA1/ECM1/F5
REACTOME_PLASMA_LIPOPROTEIN_ASSEMBLY	REACTOME_PLASMA_LIPOPROTEIN_ASSEMBLY	18	0.836644	2.08213	0.00227273	0.0318981	0.0262312	2605	tags=39%, list=6%, signal=36%	APOA2/APOC3/APOA1/APOB/APOA4/APOC2/MTTP
DAUER_STAT3_TARGETS_UP	DAUER_STAT3_TARGETS_UP	47	0.702468	2.08126	0.00221239	0.0318981	0.0262312	585	tags=13%, list=1%, signal=13%	FGG/FGA/FGB/SERPINB3/IGFBP1/LBP
REACTOME_PLATELET_AGGREGATION_PLUG_FORMATION	REACTOME_PLATELET_AGGREGATION_PLUG_FORMATION	38	0.7231	2.07912	0.00222222	0.0318981	0.0262312	1490	tags=16%, list=4%, signal=15%	FGG/FGA/FGB/F2/THPO/ADRA2C
KEGG_STARCH_AND_SUCROSE_METABOLISM	KEGG_STARCH_AND_SUCROSE_METABOLISM	50	0.685299	2.07549	0.00220751	0.0318981	0.0262312	3352	tags=34%, list=8%, signal=31%	UGT2B4/UGT2B10/UGT1A7/GYS2/GCK/UGT1A3/UGT2A1/UGT1A1/UGT1A6/UGT1A5/UGT2B11/UGT2B7/UGT2B28/UGT1A4/ENPP3/UGT1A10/UGT1A8
NABA_ECM_AFFILIATED	NABA_ECM_AFFILIATED	167	0.562655	2.07311	0.00209644	0.0318981	0.0262312	4040	tags=26%, list=10%, signal=24%	MUC21/MUC22/C1QL2/SFTPB/LGALS7/MUC7/SFTPD/ANXA8/MUC15/ANXA8L1/OPRPN/MBL2/COLEC11/LGALS14/REG3A/SFTA3/ITLN1/MUC5B/GPC3/ANXA1/ITLN2/CLEC2L/C1QTNF3/CLC/SFTA2/C1QL4/ELFN2/LGALS12/FREM2/SEMA3E/CLEC18C/SDC1/MUC5AC/SEMA7A/MUC20/HPX/MUC16/REG1A/C1QL1/SEMA3D/REG4/CLEC18B/ANXA9/MUC3A
JINESH_BLEBBISHIELD_TRANSFORMED_STEM_CELL_SPHERES_UP	JINESH_BLEBBISHIELD_TRANSFORMED_STEM_CELL_SPHERES_UP	171	0.559993	2.07219	0.00205339	0.0318981	0.0262312	5946	tags=27%, list=14%, signal=23%	SPRR3/SPRR1A/S100A9/ANXA8/LYPD3/UGT1A7/ALDH3B2/SLC7A2/KRT23/PANX2/BEX2/PRSS1/ANXA1/SHISA2/ADGRF1/AKR1C4/HSPA1A/SPP1/RAP1GAP/FSCN1/CABYR/EMP1/KYNU/MALL/NDRG4/SLC2A10/HSPA1B/ACOT4/MMP7/TNFRSF21/PTGES/CD44/AKR1B15/MT1A/PGD/LINC00930/ST3GAL1/PIR/ALDH3A1/RAB22A/ODC1/CEACAM6/FTL/FTLP2/HAS3/SLC23A3
BLANCO_MELO_COVID19_SARS_COV_2_INFECTION_A594_ACE2_EXPRESSING_CELLS_DN	BLANCO_MELO_COVID19_SARS_COV_2_INFECTION_A594_ACE2_EXPRESSING_CELLS_DN	95	0.604277	2.07025	0.0021097	0.0318981	0.0262312	6633	tags=36%, list=16%, signal=30%	KRT4/CNFN/APOH/DSC3/AMBP/IGFBPL1/HABP2/DCDC1/F5/TPD52L1/INSL4/AKR1C4/SPP1/SEMA3E/FGFR3/C5/TM7SF2/SLC51B/TUBB4A/BCAS1/TPPP3/ANXA13/SWI5/ASB9/SLC25A10/CROT/SMPDL3B/EPHX1/AHCY/CDK5/ATP6V0E2/TSPAN7/PRDX1/SERPINI1
REACTOME_CHYLOMICRON_REMODELING	REACTOME_CHYLOMICRON_REMODELING	10	0.938766	2.06718	0.00234192	0.0321143	0.026409	1676	tags=70%, list=4%, signal=67%	APOA2/APOC3/APOA1/APOA5/APOB/APOA4/APOC2
WANG_BARRETTS_ESOPHAGUS_DN	WANG_BARRETTS_ESOPHAGUS_DN	25	0.768545	2.06624	0.00221729	0.0318981	0.0262312	2417	tags=24%, list=6%, signal=23%	SPRR3/S100A8/AQP3/DSG1/KLK7/FGFR3
CAIRO_HEPATOBLASTOMA_POOR_SURVIVAL	CAIRO_HEPATOBLASTOMA_POOR_SURVIVAL	15	0.858743	2.06551	0.00231481	0.0318981	0.0262312	1854	tags=27%, list=5%, signal=25%	AFP/APCS/DUSP9/IGSF1
WP_STATIN_PATHWAY	WP_STATIN_PATHWAY	29	0.749813	2.06423	0.00227273	0.0318981	0.0262312	3209	tags=41%, list=8%, signal=38%	APOA2/APOC3/APOA1/APOA5/APOB/ABCG8/APOA4/APOC2/ABCG5/MTTP/SQLE/SCARB1
SCHLINGEMANN_SKIN_CARCINOGENESIS_TPA_UP	SCHLINGEMANN_SKIN_CARCINOGENESIS_TPA_UP	38	0.717824	2.06395	0.00222222	0.0318981	0.0262312	269	tags=13%, list=1%, signal=13%	BPIFA1/SPRR1A/S100A8/S100A9/SCGB1A1
YAMASHITA_LIVER_CANCER_WITH_EPCAM_UP	YAMASHITA_LIVER_CANCER_WITH_EPCAM_UP	53	0.671323	2.06231	0.00218818	0.0318981	0.0262312	6182	tags=19%, list=15%, signal=16%	AFP/DKK1/MPZL2/GNAS/MDK/RPS4Y1/TRIM24/PEG3/AHCY/OXT
WP_FOLATE_METABOLISM	WP_FOLATE_METABOLISM	68	0.640804	2.05865	0.00222222	0.0318981	0.0262312	1684	tags=19%, list=4%, signal=18%	CRP/ALB/FGG/FGA/FGB/APOA1/F2/APOB/MAT1A/F7/FOLR1/SERPINA3/FOLR3
REACTOME_PHASE_II_CONJUGATION_OF_COMPOUNDS	REACTOME_PHASE_II_CONJUGATION_OF_COMPOUNDS	105	0.591472	2.05718	0.0021322	0.0318981	0.0262312	6394	tags=37%, list=16%, signal=31%	UGT2B4/ACSM2B/UGT3A2/UGT2B10/UGT1A7/GLYATL3/MAT1A/SULT2A1/UGT1A3/UGT2A1/UGT1A1/GSTA2/UGT1A6/UGT1A5/GSTA1/UGT2B11/GSTM1/ACSM2A/SULT2B1/UGT2B7/UGT2B28/UGT1A4/UGT1A10/SULT1E1/UGT1A8/UGT2B15/GGT1/GLYATL1/GSTA3/UGT3A1/GSTA4/PAPSS2/GSTZ1/UGT2A3/GGT7/AHCY/SLC35B2/GSTM3/PODXL2
ZHAN_MULTIPLE_MYELOMA_SPIKED	ZHAN_MULTIPLE_MYELOMA_SPIKED	23	0.786248	2.05628	0.00229885	0.0318981	0.0262312	2683	tags=35%, list=7%, signal=33%	TSPY1/MAL/CST6/DSC3/KIAA1549L/AZGP1/FGFR3/GNAT1
SOTIRIOU_BREAST_CANCER_GRADE_1_VS_3_UP	SOTIRIOU_BREAST_CANCER_GRADE_1_VS_3_UP	148	0.565605	2.05408	0.00207039	0.0318981	0.0262312	13737	tags=74%, list=33%, signal=49%	QPRT/AURKA/HMGB3/TOP2A/MYBL2/UBE2C/UBE2S/LAGE3/KPNA2/PLK1/TUBA1C/EXO1/PRC1/PIMREG/PSMA7/BYSL/BIRC5/SPAG5/TRIP13/DSCC1/E2F1/KIF20A/MELK/TPX2/NEK2/CCNA2/SNRPC/MRPL15/ESPL1/HJURP/NME1/FOXM1/CCNB2/NUDT1/CCT5/NDC80/JPT1/TUBA1B/POLR2K/CDKN3/DSN1/TTK/CDC20/CDC45/MRPL12/KIF4A/TXN/TROAP/TXNRD1/CDCA3/RNASEH2A/ORMDL2/CENPA/KIF2C/E2F8/BUB1/STMN1/COX7B/NUTF2/MCM2/BUB1B/NUSAP1/HMCES/VRK1/ASPM/STIP1/SLC52A2/POL…
JINESH_BLEBBISHIELD_TO_IMMUNE_CELL_FUSION_PBSHMS_DN	JINESH_BLEBBISHIELD_TO_IMMUNE_CELL_FUSION_PBSHMS_DN	384	0.515662	2.05384	0.00211864	0.0318981	0.0262312	8097	tags=32%, list=20%, signal=26%	AFM/KRT13/SPRR1A/CSTA/CLCA2/MAL/S100A8/S100A9/FAT2/ANXA8/SLC38A4/TP63/ALDH3B2/NLRP7/PEG10/PADI3/C10orf99/FAM83A/IRX3/CRABP2/CYP4B1/RHOV/CSTB/WFDC21P/FGFBP1/DUOX1/IL1RN/SLPI/AKR1C4/SRD5A2/CA12/AKR1C2/FSCN1/CAPS/GPRC5C/CEBPA/PLEKHF1/KYNU/HCAR2/SLC2A1/TMEM154/ZNF365/PRSS8/RAB38/XDH/SNCAIP/SLC9A3R1/LRRC26/IMPA2/AMACR/FXYD3/KCNG1/GLDC/ALDOC/ELF5/AKR1C3/IDI1/PTPRR/RPS4Y2/PLIN2/CCL20/MMP7/HSD17B14/AKR1B…
REACTOME_GROWTH_HORMONE_RECEPTOR_SIGNALING	REACTOME_GROWTH_HORMONE_RECEPTOR_SIGNALING	24	0.774318	2.05243	0.0022779	0.0318981	0.0262312	958	tags=12%, list=2%, signal=12%	CSH1/GH2/PRL
REACTOME_GRB2_SOS_PROVIDES_LINKAGE_TO_MAPK_SIGNALING_FOR_INTEGRINS	REACTOME_GRB2_SOS_PROVIDES_LINKAGE_TO_MAPK_SIGNALING_FOR_INTEGRINS	15	0.852548	2.05061	0.00231481	0.0318981	0.0262312	214	tags=20%, list=1%, signal=20%	FGG/FGA/FGB
NIKOLSKY_BREAST_CANCER_17Q11_Q21_AMPLICON	NIKOLSKY_BREAST_CANCER_17Q11_Q21_AMPLICON	123	0.580898	2.05036	0.00214592	0.0318981	0.0262312	7439	tags=43%, list=18%, signal=35%	KRT28/KRT24/SEZ6/KRT12/FOXN1/KRT23/MIEN1/GRB7/NEUROD2/KRTAP4-1/CDC6/PNMT/ERBB2/TMEM99/PGAP3/KRT26/KRT10/GPR179/KRT27/RARA/ASIC2/KRT222/PIPOX/HNF1B/KRTAP9-4/KRT25/PSMD3/TNS4/TLCD1/WIPF2/DHRS13/SLC6A4/ALDOC/ERAL1/SMARCE1/SDF2/TOP2A/TRAF4/MED24/CDK12/PCGF2/FLOT2/NR1D1/SPAG5/RAB34/ACACA/CPD/FAM222B/SLC46A1/CACNB1/GJD3/GSDMA/RPL19
REACTOME_P130CAS_LINKAGE_TO_MAPK_SIGNALING_FOR_INTEGRINS	REACTOME_P130CAS_LINKAGE_TO_MAPK_SIGNALING_FOR_INTEGRINS	15	0.85186	2.04895	0.00231481	0.0318981	0.0262312	214	tags=20%, list=1%, signal=20%	FGG/FGA/FGB
HOSHIDA_LIVER_CANCER_SUBCLASS_S2	HOSHIDA_LIVER_CANCER_SUBCLASS_S2	113	0.581228	2.04779	0.00210526	0.0318981	0.0262312	10993	tags=35%, list=27%, signal=26%	AFP/ITIH2/COL2A1/GPC3/SLC6A5/ATP2B2/FGFR3/IGF2/BCAM/MEST/FGFR4/IDI1/SNTB1/PEG3/AHCY/DDX1/SMARCA1/CSE1L/PIGC/FBL/CPD/TM9SF4/MAPK6/PTOV1/ARID3A/GNAI1/PPP2R1A/ARHGAP35/TARBP1/CLK2/SNRPE/NR5A2/ATXN10/TBCE/PHF3/HMGCR/PLXNB1/RPS5/BTG3/POFUT1
RIEGE_DELTANP63_DIRECT_TARGETS_UP	RIEGE_DELTANP63_DIRECT_TARGETS_UP	134	0.568702	2.03929	0.002079	0.0318981	0.0262312	7386	tags=29%, list=18%, signal=24%	SERPINB13/CSTA/RNASE7/FAT2/TMEM40/S100A2/BTBD11/LPAR3/FGFBP1/FSCN1/NECTIN1/SDC1/FABP5/SFN/GNA15/RAB38/XDH/FOSL1/NIPAL4/LAD1/ARHGAP23/CD44/ERCC6L/PROCR/TOMM34/DUSP7/SLC1A5/FLOT2/HAS3/FANCI/IRF6/TSPAN5/TRIP13/SNCA/COL17A1/RAD51C/PPIF/CDCA4/GPX2
VANASSE_BCL2_TARGETS_UP	VANASSE_BCL2_TARGETS_UP	30	0.736025	2.03787	0.00227273	0.0318981	0.0262312	2309	tags=20%, list=6%, signal=19%	APOA2/RELN/KNG1/IL1RN/SLPI/HSPA1A
GU_PDEF_TARGETS_DN	GU_PDEF_TARGETS_DN	39	0.701708	2.03652	0.00219298	0.0318981	0.0262312	2976	tags=23%, list=7%, signal=21%	KRT6C/KRT6A/KRT75/KRT6B/KRT33A/KRT3/FZD10/KRT34/KRT7
REACTOME_METABOLISM_OF_STEROIDS	REACTOME_METABOLISM_OF_STEROIDS	151	0.557604	2.03444	0.00206612	0.0318981	0.0262312	6915	tags=34%, list=17%, signal=29%	ALB/GC/CGA/HSD3B1/SLC10A2/SERPINA6/BAAT/HSD3B2/LRP2/AKR1C4/SRD5A2/CYP17A1/CYP8B1/AKR1C2/TM7SF2/SQLE/AKR1C1/DHCR24/SLCO1A2/AMACR/MSMO1/NSDHL/CYP19A1/AKR1C3/IDI1/NR1H4/HSD17B14/AKR1B1/CYP11B2/DHCR7/SLC27A5/AKR1B15/FABP6/STAR/FASN/MVD/CYP11A1/AKR1D1/ACOT8/EBP/HSD17B2/MVK/SRD5A3/HMGCS1/ABCB11/LHB/ABCC3/HSD17B7/ACAT2/ACACA/FDPS/SC5D
WANG_CISPLATIN_RESPONSE_AND_XPC_UP	WANG_CISPLATIN_RESPONSE_AND_XPC_UP	177	0.548385	2.03295	0.00202429	0.0318981	0.0262312	9162	tags=40%, list=22%, signal=31%	APOA2/KRT14/VTN/FGB/CGA/TF/PAH/NTS/IGFBP1/PRAME/F7/PRSS1/GPC3/SERPINA1/TMSB15A/SLC17A9/PGK2/ASGR1/NDP/GPX3/AURKA/BCAS1/SCARB1/FADS1/FADS2/CYP4F3/FXYD3/PYCR1/CEACAM1/GLDC/CLDN4/IGF2BP3/UBE2C/TM4SF1/ASB9/IGLL5/TOMM40/ILF2/DBI/CEACAM6/GALE/LMO2/HMGCS1/PPP5C/IGFBP2/BIRC5/FANCG/MST1/TRIP13/CETN2/FDPS/SULT1A4/PROS1/JARID2/RPN1/SLC19A1/HSPA5/NPC2/MGST2/FIGNL1/HSBP1/KIF22/MANF/CDH1/RDH14/TTK/HES1/RPA3/TA…
REACTOME_TIGHT_JUNCTION_INTERACTIONS	REACTOME_TIGHT_JUNCTION_INTERACTIONS	29	0.737833	2.03125	0.00227273	0.0318981	0.0262312	5645	tags=38%, list=14%, signal=33%	CLDN17/CLDN8/CLDN10/CLDN2/CLDN6/CLDN19/CLDN12/CLDN9/CLDN4/CLDN14/CLDN1
JI_CARCINOGENESIS_BY_KRAS_AND_STK11_UP	JI_CARCINOGENESIS_BY_KRAS_AND_STK11_UP	12	0.890838	2.02998	0.00235849	0.0321765	0.0264602	1007	tags=58%, list=2%, signal=57%	KRT5/KRT6A/PKP1/LYPD3/BNC1/TP63/GPR87
TANAKA_METHYLATED_IN_ESOPHAGEAL_CARCINOMA	TANAKA_METHYLATED_IN_ESOPHAGEAL_CARCINOMA	101	0.586418	2.02593	0.0021322	0.0318981	0.0262312	3321	tags=22%, list=8%, signal=20%	CALCA/KRT13/KRT31/NKX2-1/KRT33A/HMX2/KRT1/PAX9/NKX2-8/CRABP2/KRT2/KRT32/ONECUT1/KRT38/CHRM1/TSPO2/NETO2/IQCH/BARHL2/KRT34/FRAS1/FOXB2
TUOMISTO_TUMOR_SUPPRESSION_BY_COL13A1_DN	TUOMISTO_TUMOR_SUPPRESSION_BY_COL13A1_DN	18	0.81403	2.02585	0.00227273	0.0318981	0.0262312	1429	tags=33%, list=3%, signal=32%	AFP/CRP/APOA2/OTOP3/BBOX1/TTR
SESTO_RESPONSE_TO_UV_C0	SESTO_RESPONSE_TO_UV_C0	107	0.580602	2.02575	0.00211864	0.0318981	0.0262312	9197	tags=38%, list=22%, signal=30%	SPRR2C/PKP1/SERPINB4/SSX2/ANXA1/TFPI2/IL1RN/HSPA1A/TACSTD2/NEU1/PRSS8/PTP4A1/LSR/TRAF4/KPNA2/ADM/HSPH1/EIF4A3/BPGM/CLTA/GSK3A/PPIF/PSG7/PNP/BAG1/ZFP36/DNAJA1/NDUFA4/TRAM1/DSC2/SQSTM1/QSOX1/ARL6IP1/TFRC/RIT1/POLR2K/GNAI1/MRPL49/CHMP1A/DYNLL1/HMOX1
MACLACHLAN_BRCA1_TARGETS_DN	MACLACHLAN_BRCA1_TARGETS_DN	16	0.8357	2.02461	0.00231481	0.0318981	0.0262312	72	tags=12%, list=0%, signal=12%	KRT4/KRT5
PID_HNF3A_PATHWAY	PID_HNF3A_PATHWAY	41	0.696372	2.02431	0.00219298	0.0318981	0.0262312	2513	tags=20%, list=6%, signal=18%	GCG/SFTPD/VTN/SCGB1A1/APOB/SHH/SERPINA1/DSCAM
REACTOME_INTEGRIN_SIGNALING	REACTOME_INTEGRIN_SIGNALING	27	0.744648	2.02214	0.00226244	0.0318981	0.0262312	214	tags=11%, list=1%, signal=11%	FGG/FGA/FGB
DARWICHE_PAPILLOMA_RISK_HIGH_UP	DARWICHE_PAPILLOMA_RISK_HIGH_UP	143	0.558988	2.0215	0.00204082	0.0318981	0.0262312	5759	tags=22%, list=14%, signal=19%	IL36A/RPTN/CSTA/KPRP/SDR9C7/S100A8/S100A9/SERPINB4/C10orf99/LYPD2/PRSS1/NCAN/GSTA1/SLPI/HRC/PMEPA1/WFDC2/RYR1/SFN/S100A11/CLVS1/LTB4R/ID1/TGFA/LY6E/UBE2C/MT1A/CACNA1E/LRIF1/SNHG9/FTL/PGK1
MEISSNER_NPC_HCP_WITH_H3K4ME2_AND_H3K27ME3	MEISSNER_NPC_HCP_WITH_H3K4ME2_AND_H3K27ME3	347	0.511329	2.01963	0.00208768	0.0318981	0.0262312	4275	tags=30%, list=10%, signal=27%	MAL/PROKR2/LMX1A/C1QL2/FEV/GSX1/SCRT1/NKX2-1/HRH3/BNC1/FOXE1/CDK5R2/HMX2/AMER3/WNT3A/CRYBA2/GABBR2/VAX1/LAMA1/DLX5/GNG4/VGLL2/GABRG3/KCNQ2/RPRML/RET/NEUROD2/SNTG1/GALR3/FAM155B/DMRT3/IGFBPL1/CACNA2D2/XKR7/PAQR9/SLCO4C1/PPP2R2C/HS3ST6/LBX1/ADRA2C/SIM1/C12orf56/ECEL1/ATP2B2/GJB2/GDNF/KCNG3/CALCR/TMEM151A/GPR27/STXBP5L/DACT2/POU4F2/CLGN/VSX1/NKX2-4/SYT12/NOTUM/GALNT14/HCN1/ATP2B3/PGBD5/FOXG1/ANKRD34…
VANDESLUIS_COMMD1_TARGETS_GROUP_4_UP	VANDESLUIS_COMMD1_TARGETS_GROUP_4_UP	17	0.823977	2.01866	0.00228311	0.0318981	0.0262312	3504	tags=35%, list=9%, signal=32%	AFP/APOA1/TTR/SLC2A1/APOM/CA4
HANSON_HRAS_SIGNALING_VIA_NFKB	HANSON_HRAS_SIGNALING_VIA_NFKB	22	0.776319	2.0184	0.00230947	0.0318981	0.0262312	1490	tags=27%, list=4%, signal=26%	LGALS7/NPPB/PKP1/SERPINB2/CRISP3/ADRA2C
REACTOME_PEPTIDE_HORMONE_BIOSYNTHESIS	REACTOME_PEPTIDE_HORMONE_BIOSYNTHESIS	13	0.861057	2.01822	0.00228833	0.0318981	0.0262312	849	tags=46%, list=2%, signal=45%	CGA/PCSK1/CGB8/CGB5/INHA/CGB3
BLANCO_MELO_COVID19_SARS_COV_2_LOW_MOI_INFECTION_A594_ACE2_EXPRESSING_CELLS_DN	BLANCO_MELO_COVID19_SARS_COV_2_LOW_MOI_INFECTION_A594_ACE2_EXPRESSING_CELLS_DN	14	0.854692	2.0132	0.00232019	0.0318981	0.0262312	2926	tags=50%, list=7%, signal=46%	KRT4/KRT15/CPA4/PSG5/CDH16/CST2/CPM
SU_PLACENTA	SU_PLACENTA	29	0.731264	2.01317	0.00227273	0.0318981	0.0262312	6071	tags=45%, list=15%, signal=38%	PAPPA2/ENDOU/SERPINB2/MAGEA10/DLX5/PSG6/INSL4/GCM1/CYP19A1/HMGB3/TLX2/GALE/KISS1
ENGELMANN_CANCER_PROGENITORS_DN	ENGELMANN_CANCER_PROGENITORS_DN	65	0.630852	2.0125	0.0021978	0.0318981	0.0262312	5676	tags=35%, list=14%, signal=31%	KRT13/ANXA8L1/BNIPL/CLIC3/ADCY1/IGSF1/FBXO27/BMP7/FGFR3/AKR1C2/TRPV4/CAPS/CEBPA/CITED4/OSGIN1/AKR1C1/AKR1C3/ID1/CD44/S100P/SLC35C1/SGK1/CEACAM6
COLDREN_GEFITINIB_RESISTANCE_DN	COLDREN_GEFITINIB_RESISTANCE_DN	220	0.53205	2.0086	0.0020284	0.0318981	0.0262312	10121	tags=44%, list=25%, signal=33%	TMEM40/KRT15/SCEL/CST6/PEG10/GRHL3/PPL/GPR87/KLC3/FGFBP1/ADGRF1/GRHL1/CRYBG1/SYNE4/SYTL5/CAPS/TACSTD2/CRYBG2/S100A16/S100A14/PRSS8/RAB38/ERP27/NECTIN4/FXYD3/ANXA9/PRSS22/WFDC3/LAD1/RHOD/CLDN9/CLDN4/RIPK4/LSR/SPINT1/BLACAT1/FAM110A/MAL2/AC005083.1/ESRP2/MPZL2/ENPP5/IKZF2/GNAS/EPN3/PRRG2/EPS8L1/MPZL3/RAB25/HS3ST1/C6orf132/CGN/OVOL1/SMPDL3B/DDR1/PTK6/IRF6/AIG1/SPTLC3/HSD17B7/EPS8L2/ARFGEF3/ITGB6/TMC…
FRASOR_TAMOXIFEN_RESPONSE_UP	FRASOR_TAMOXIFEN_RESPONSE_UP	49	0.663999	2.00848	0.00217391	0.0318981	0.0262312	3146	tags=18%, list=8%, signal=17%	KRT13/ASCL1/CLIC3/ZNF185/SERPINA1/SDC1/TM7SF2/CPM/WNT4
WANG_LSD1_TARGETS_DN	WANG_LSD1_TARGETS_DN	37	0.700963	2.00729	0.00220264	0.0318981	0.0262312	3276	tags=32%, list=8%, signal=30%	CHGB/CHGA/CGA/SYT4/DLL3/PCSK1N/PCLO/PRL/SNAP25/PCSK2/CPE/CPLX2
MURAKAMI_UV_RESPONSE_1HR_UP	MURAKAMI_UV_RESPONSE_1HR_UP	14	0.851752	2.00627	0.00232019	0.0318981	0.0262312	1878	tags=36%, list=5%, signal=34%	KRT13/KRT14/KRT1/DSG1/KRT10
AZARE_NEOPLASTIC_TRANSFORMATION_BY_STAT3_DN	AZARE_NEOPLASTIC_TRANSFORMATION_BY_STAT3_DN	17	0.818708	2.00576	0.00228311	0.0318981	0.0262312	4803	tags=59%, list=12%, signal=52%	KRT13/AQP3/PEG10/PPL/FOXG1/CDA/CRYBG2/CPE/CCL20/PTGES
REACTOME_PROLACTIN_RECEPTOR_SIGNALING	REACTOME_PROLACTIN_RECEPTOR_SIGNALING	15	0.833738	2.00536	0.00231481	0.0318981	0.0262312	958	tags=20%, list=2%, signal=20%	CSH1/GH2/PRL
PID_IL6_7_PATHWAY	PID_IL6_7_PATHWAY	47	0.676233	2.00353	0.00221239	0.0318981	0.0262312	585	tags=6%, list=1%, signal=6%	CRP/FGG/LBP
WIERENGA_PML_INTERACTOME	WIERENGA_PML_INTERACTOME	40	0.689566	2.00252	0.00219298	0.0318981	0.0262312	1590	tags=8%, list=4%, signal=7%	ALB/AHSG/DUOX1
ZHONG_SECRETOME_OF_LUNG_CANCER_AND_ENDOTHELIUM	ZHONG_SECRETOME_OF_LUNG_CANCER_AND_ENDOTHELIUM	68	0.623301	2.00242	0.00222222	0.0318981	0.0262312	958	tags=9%, list=2%, signal=9%	ALB/AHSG/TF/SERPINC1/EEF1A2/PRL
REACTOME_CELL_JUNCTION_ORGANIZATION	REACTOME_CELL_JUNCTION_ORGANIZATION	91	0.587406	2.00142	0.00213675	0.0318981	0.0262312	4396	tags=25%, list=11%, signal=23%	CLDN17/KRT5/CLDN8/KRT14/CDH9/CDH2/CLDN10/CDH7/PVR/CDH12/CADM1/CLDN2/CDH15/CLDN6/SDK2/NECTIN1/CLDN19/CLDN12/NECTIN4/NECTIN2/CDH4/CLDN9/CLDN4
BLANCO_MELO_COVID19_SARS_COV_2_INFECTION_A594_CELLS_DN	BLANCO_MELO_COVID19_SARS_COV_2_INFECTION_A594_CELLS_DN	75	0.606328	1.99762	0.00213675	0.0318981	0.0262312	5712	tags=33%, list=14%, signal=29%	KRT4/PEG10/NEB/SERPINA6/UPK3B/HABP2/SLC26A9/DACT2/INSL4/HSPA1A/H19/TM4SF4/RIBC2/SPDEF/SOX2/RASD1/BCAS1/DHCR24/CBLN2/FGFR4/PACSIN1/FASN/CNTNAP2/SLC25A10/KLHDC7A
SERVITJA_LIVER_HNF1A_TARGETS_DN	SERVITJA_LIVER_HNF1A_TARGETS_DN	164	0.543963	1.99701	0.0021097	0.0318981	0.0262312	5125	tags=31%, list=12%, signal=27%	CRP/AFM/APCS/UGT2B4/PAH/F13B/UGT3A2/CPB2/ITIH1/ADRA1B/EEF1A2/FTCD/RTP3/ONECUT1/MYCN/HABP2/CYP4A22/LECT2/ADGRF1/SERPINA1/C9/SERPINA12/AKR1C4/SLC17A3/CLDN2/DACH2/PKHD1/IL1RAP/HOPX/F11/C5/IGFALS/CABYR/PNPLA3/FRAS1/APOM/AKR1C1/LIN7A/SLCO1A2/CELSR1/NR0B2/FGFR4/NR1H4/SLC22A9/LY6E/MAD1L1/PLA2G4A/HRG/ALDH1L1/C8B/CLDN14
SHEPARD_BMYB_MORPHOLINO_DN	SHEPARD_BMYB_MORPHOLINO_DN	200	0.532347	1.99611	0.00205761	0.0318981	0.0262312	1788	tags=12%, list=4%, signal=12%	FGG/TGM1/ASCL1/FGA/VTN/DLX1/PRB1/SERPINC1/POU3F2/IGFBP1/AQP3/DLX2/RBP4/MIEN1/CEACAM20/F7/KRT2/KRT32/CDC6/KRT17/APOA4/RAX/PTPRN/HOGA1
CERVERA_SDHB_TARGETS_1_DN	CERVERA_SDHB_TARGETS_1_DN	34	0.710001	1.99602	0.00228311	0.0318981	0.0262312	3027	tags=32%, list=7%, signal=30%	AFP/F2/SCGN/PEG10/NPTX2/SULT2A1/FTCD/ANGPTL3/HSPA1A/TTYH1/SOX2
CHIANG_LIVER_CANCER_SUBCLASS_PROLIFERATION_DN	CHIANG_LIVER_CANCER_SUBCLASS_PROLIFERATION_DN	178	0.538054	1.99528	0.00202429	0.0318981	0.0262312	5125	tags=26%, list=12%, signal=23%	AFM/SLC2A2/CCL16/SLC38A4/SERPINC1/APOA5/CPB2/BHMT/GYS2/ITIH1/MAT1A/SULT2A1/SERPINA10/KNG1/BAAT/RTP3/SLC38A3/TPRG1/ABCG8/ANGPTL3/AMDHD1/CYP4A22/AZGP1/CYP4A11/LECT2/ETNK2/GAMT/ABCB4/CYP8B1/MTTP/PIPOX/PFKFB1/GPT2/ECHDC3/UGT1A10/ACADL/CYP4F3/NECAB2/POR/RGN/GLYATL1/C3P1/GNE/CYP2C9/CYP2B6/ALDH1L1/CLDN14
KOBAYASHI_EGFR_SIGNALING_24HR_DN	KOBAYASHI_EGFR_SIGNALING_24HR_DN	248	0.520706	1.99385	0.00205339	0.0318981	0.0262312	14619	tags=66%, list=36%, signal=43%	DKK1/CDC6/TFPI2/TREX2/MET/NETO2/TCN1/EREG/AURKA/FABP5/TUBB2A/ETV1/FOSL1/TGFA/TOP2A/MYBL2/UBE2C/UBE2S/ERCC6L/TEX30/KIF23/KPNA2/PLK1/ODC1/PUS7/EXO1/PRC1/PIMREG/TUBG1/FANCI/GINS2/TNFRSF12A/BIRC5/SPAG5/GMNN/CSE1L/PSRC1/TRIP13/DSCC1/DCBLD2/E2F1/CKS1B/MELK/TPX2/PPIF/NEK2/CDCA4/MAFF/TUBB4B/CCNA2/PSMC3IP/RFC3/DBF4/ESPL1/HJURP/IER3/STEAP1/SHCBP1/NME1/NDC80/STC1/CCND3/CDKN3/DPAGT1/SRM/CENPM/DEPDC1/RFC2/DSN…
WP_SELENIUM_MICRONUTRIENT_NETWORK	WP_SELENIUM_MICRONUTRIENT_NETWORK	87	0.589076	1.99346	0.00215517	0.0318981	0.0262312	3937	tags=24%, list=10%, signal=22%	CRP/ALB/FGG/FGA/FGB/APOA1/F2/APOB/DIO1/F7/SERPINA3/ALOX15B/GGT2/GPX3/KYNU/SCARB1/GGTLC1/GGTLC2/XDH/SEPHS2/PRDX4
BOYAULT_LIVER_CANCER_SUBCLASS_G3_DN	BOYAULT_LIVER_CANCER_SUBCLASS_G3_DN	52	0.651182	1.99287	0.00220264	0.0318981	0.0262312	3519	tags=23%, list=9%, signal=21%	SLC2A2/TF/CPN2/ASGR2/CPB2/KNG1/F7/SLC38A3/PON1/GAMT/TMPRSS6/PCSK6
REACTOME_INTRINSIC_PATHWAY_OF_FIBRIN_CLOT_FORMATION	REACTOME_INTRINSIC_PATHWAY_OF_FIBRIN_CLOT_FORMATION	21	0.774975	1.99256	0.00228833	0.0318981	0.0262312	2827	tags=38%, list=7%, signal=35%	F2/SERPINC1/SERPIND1/KNG1/SERPINA5/F10/PROC/F11
GOTZMANN_EPITHELIAL_TO_MESENCHYMAL_TRANSITION_DN	GOTZMANN_EPITHELIAL_TO_MESENCHYMAL_TRANSITION_DN	203	0.530034	1.98742	0.00204082	0.0318981	0.0262312	6516	tags=20%, list=16%, signal=17%	IVL/SPRR1A/S100A8/ITIH2/KRT15/ANXA8L1/BNC1/LBP/GATA5/TNNT2/FGFBP1/IL1RN/GSTM1/GPD1/CDKN2A/EDN2/CPE/UGT1A10/EYA2/ACADL/FOXA2/SLC9A3R1/FOSL1/SEPHS2/ECH1/PTPRR/SDF2/TOP2A/FXYD5/TM4SF1/CAPZA2/CXCL2/HS3ST1/BCAP31/SLC1A5/AHCY/CCT3/HAX1/SOD1/CDKN1A
PID_TAP63_PATHWAY	PID_TAP63_PATHWAY	53	0.646569	1.98627	0.00218818	0.0318981	0.0262312	7386	tags=30%, list=18%, signal=25%	CLCA2/S100A2/TP63/SHH/TFAP2C/CDKN2A/EVPL/ITGA3/TRAF4/PLK1/PERP/FLOT2/TP53I3/CDKN1A/AEN/GPX2
REACTOME_CHYLOMICRON_ASSEMBLY	REACTOME_CHYLOMICRON_ASSEMBLY	10	0.901563	1.98526	0.00468384	0.0503166	0.0413775	2605	tags=70%, list=6%, signal=66%	APOA2/APOC3/APOA1/APOB/APOA4/APOC2/MTTP
REACTOME_REGULATION_OF_GENE_EXPRESSION_IN_BETA_CELLS	REACTOME_REGULATION_OF_GENE_EXPRESSION_IN_BETA_CELLS	20	0.768137	1.98372	0.0021978	0.0318981	0.0262312	1010	tags=30%, list=2%, signal=29%	NKX2-2/SLC2A2/NEUROD1/RFX6/GCK/PKLR
INAMURA_LUNG_CANCER_SCC_UP	INAMURA_LUNG_CANCER_SCC_UP	13	0.846135	1.98325	0.00228833	0.0318981	0.0262312	4745	tags=69%, list=12%, signal=61%	KRT5/KRT14/DSC3/DSG3/NECTIN1/SFN/SLC2A1/PSMA8/TOP2A
LEE_LIVER_CANCER_CIPROFIBRATE_UP	LEE_LIVER_CANCER_CIPROFIBRATE_UP	59	0.633837	1.98277	0.00223214	0.0318981	0.0262312	1461	tags=14%, list=4%, signal=13%	APCS/SPRR1A/S100A9/LY6D/IGFBP1/KRT23/VNN3/CD24
ONGUSAHA_BRCA1_TARGETS_DN	ONGUSAHA_BRCA1_TARGETS_DN	11	0.883893	1.978	0.00469484	0.0503166	0.0413775	631	tags=18%, list=2%, signal=18%	SCEL/ANKRD1
OSADA_ASCL1_TARGETS_UP	OSADA_ASCL1_TARGETS_UP	45	0.668596	1.978	0.00219298	0.0318981	0.0262312	6333	tags=42%, list=15%, signal=36%	KRT13/CHGB/KRT14/SCG3/IGFBP1/SCG2/RET/RAB3B/SEMA3E/GAS2/ANGPT2/MTSS1/SEMA6A/ADGRG1/CLDN14/SSTR1/SSTR2/LFNG/BMF
KANG_GLIS3_TARGETS	KANG_GLIS3_TARGETS	34	0.703547	1.97787	0.00228311	0.0318981	0.0262312	2341	tags=35%, list=6%, signal=33%	GCG/SLC2A2/CHGA/NEUROD1/SCGN/SST/PYY/PPY/RBP4/ABCC8/PCSK2/FOXJ1
CHARAFE_BREAST_CANCER_LUMINAL_VS_MESENCHYMAL_UP	CHARAFE_BREAST_CANCER_LUMINAL_VS_MESENCHYMAL_UP	439	0.492995	1.97777	0.00209205	0.0318981	0.0262312	11995	tags=49%, list=29%, signal=35%	S100A8/LYPD3/ALDH3B2/DSCAM-AS1/KRT23/CRABP2/CYP4B1/BEX5/GRB7/CD24P4/ERBB2/PGAP3/TMPRSS13/AZGP1/TMEM79/GRHL1/MB/TTC9/TPD52L1/FREM2/SULT2B1/CA12/CD24P2/HILPDA/CBLC/SYNE4/TMEM184A/SYCP2/CACNG4/TM7SF2/GOLT1A/SPDEF/CRYBG2/CEBPA/ANKRD30A/CREB3L4/BCAS1/S100A14/PRSS8/CTNND2/SPINT2/SLC9A3R1/NECTIN4/IRX5/TTC39A/SEPHS2/FXYD3/TP53TG1/SPTBN2/TRIB3/FAM174B/TRAPPC6A/ANXA9/BOLA1/ABCA12/TUFT1/LAD1/CLDN4/PPDPF/LSR…
CERVERA_SDHB_TARGETS_2	CERVERA_SDHB_TARGETS_2	110	0.564904	1.97747	0.00210526	0.0318981	0.0262312	3297	tags=19%, list=8%, signal=18%	AFP/CGA/APOA1/TF/PAH/NTS/FXYD2/TTR/SUSD4/TNFRSF19/DLK1/ATP2B2/SYT12/CRYBG1/F5/PKHD1/IL1RAP/GAS2/MLF1/CXCL5/APOM
MIKKELSEN_MCV6_HCP_WITH_H3K27ME3	MIKKELSEN_MCV6_HCP_WITH_H3K27ME3	425	0.492385	1.9774	0.00204082	0.0318981	0.0262312	4103	tags=27%, list=10%, signal=24%	GJB6/FSTL4/LMX1A/C1QL2/FEV/NEUROD1/SCRT1/IRX4/GABRA4/DLL3/RELN/KCNH6/BEX1/PRDM13/FOXE1/ALOX12B/BHLHA9/PYY/NPTX2/PRLHR/VSTM2L/SLC18A2/WNT3A/GATA5/SEZ6L/RSPO4/SHH/EPHA8/RBP4/GABBR2/CACNA1G/ZIC1/PANX2/ALOX15/SLIT1/VGLL2/WNT7B/SCTR/OTOP3/KCNQ2/RPRML/LGI3/SLC38A3/DMRT3/CACNA2D2/NELL1/CHRNB2/RASL10B/IRX1/FAM163A/SLC6A5/HS3ST6/LRTM2/LBX1/ADRA2C/NHLH2/GFRA3/RAX/ECEL1/ATP2B2/GDNF/COMP/C1QL4/CLGN/HOXC12/VS…
KEGG_RETINOL_METABOLISM	KEGG_RETINOL_METABOLISM	64	0.620798	1.97721	0.0021978	0.0318981	0.0262312	4148	tags=36%, list=10%, signal=32%	UGT2B4/ADH7/UGT2B10/UGT1A7/UGT1A3/RDH8/UGT2A1/UGT1A1/UGT1A6/UGT1A5/CYP4A22/CYP4A11/UGT2B11/CYP2A6/CYP2A7/UGT2B7/UGT2B28/UGT1A4/UGT1A10/UGT1A8/RDH12/UGT2B15/LRAT
SEMENZA_HIF1_TARGETS	SEMENZA_HIF1_TARGETS	36	0.69279	1.976	0.00222222	0.0318981	0.0262312	9387	tags=72%, list=23%, signal=56%	TF/IGFBP1/ADRA1B/IGF2/EPO/SLC2A1/ALDOC/BNIP3/CA9/ADM/ALDOA/PGK1/IGFBP2/CDKN1A/VEGFA/HK2/GAPDH/PKM/TPI1/EDN1/SERPINE1/TFRC/ENO1/LDHA/HMOX1/P4HA2
PID_INTEGRIN3_PATHWAY	PID_INTEGRIN3_PATHWAY	42	0.677805	1.97247	0.00223714	0.0318981	0.0262312	2824	tags=17%, list=7%, signal=16%	FGG/FGA/VTN/FGB/PVR/SPP1/SDC1
WP_HUMAN_COMPLEMENT_SYSTEM	WP_HUMAN_COMPLEMENT_SYSTEM	96	0.57543	1.97215	0.00211416	0.0318981	0.0262312	2830	tags=19%, list=7%, signal=17%	CRP/ALB/FGG/APCS/FGA/VTN/FGB/APOA1/MBL2/CFHR4/C4BPA/CPN1/LRP2/F10/C9/SPP1/F11/C5
LEE_LIVER_CANCER_ACOX1_UP	LEE_LIVER_CANCER_ACOX1_UP	64	0.61906	1.97168	0.0021978	0.0318981	0.0262312	6379	tags=28%, list=16%, signal=24%	APCS/SPRR1A/IGFBP1/KRT23/VNN3/CSTB/CD24/SLPI/RAP1GAP/TM4SF4/CIDEC/PLIN2/LY6E/QPCT/SGK1/TAGLN2/CBR1/IGFBP2
WP_PPAR_ALPHA_PATHWAY	WP_PPAR_ALPHA_PATHWAY	26	0.731502	1.97042	0.00222222	0.0318981	0.0262312	2478	tags=23%, list=6%, signal=22%	APOA2/APOC3/APOA1/APOA5/CYP4A11/CYP8B1
BOYAULT_LIVER_CANCER_SUBCLASS_G12_UP	BOYAULT_LIVER_CANCER_SUBCLASS_G12_UP	39	0.678805	1.97005	0.00219298	0.0318981	0.0262312	8497	tags=33%, list=21%, signal=26%	AFP/CEBPA/EFNA1/MYH4/FGFR4/SCAMP3/ARF1/PRCC/PIGC/SMYD3/GORASP2/UXS1/ATRN
WP_FIBRIN_COMPLEMENT_RECEPTOR_3_SIGNALING_PATHWAY	WP_FIBRIN_COMPLEMENT_RECEPTOR_3_SIGNALING_PATHWAY	40	0.678074	1.96914	0.00219298	0.0318981	0.0262312	585	tags=10%, list=1%, signal=10%	FGG/FGA/FGB/LBP
REACTOME_HDL_REMODELING	REACTOME_HDL_REMODELING	10	0.894025	1.96866	0.00468384	0.0503166	0.0413775	1676	tags=40%, list=4%, signal=38%	ALB/APOC3/APOA1/APOC2
DARWICHE_PAPILLOMA_RISK_LOW_UP	DARWICHE_PAPILLOMA_RISK_LOW_UP	156	0.537219	1.9678	0.00205761	0.0318981	0.0262312	5759	tags=22%, list=14%, signal=19%	IL36A/RPTN/CSTA/KPRP/SDR9C7/S100A8/S100A9/SERPINB4/C10orf99/LYPD2/PRSS1/GSTA1/SLPI/HRC/PMEPA1/WFDC2/RYR1/ACTL6B/SFN/S100A11/LTB4R/ID1/GBA/TCTE1/TGFA/LY6E/TRBV4-2/UBE2C/CACNA1E/LRIF1/SCN1B/SNHG9/FTL/PGK1
LIU_LIVER_CANCER	LIU_LIVER_CANCER	33	0.698207	1.9644	0.00224215	0.0318981	0.0262312	2478	tags=18%, list=6%, signal=17%	ALB/APOA2/SLC22A31/AZGP1/SERPINA1/CYP8B1
REACTOME_SCAVENGING_OF_HEME_FROM_PLASMA	REACTOME_SCAVENGING_OF_HEME_FROM_PLASMA	69	0.610874	1.964	0.00221729	0.0318981	0.0262312	4922	tags=35%, list=12%, signal=31%	ALB/APOA1/HPR/AMBP/IGKV2D-40/HP/IGLV3-27/IGKV1D-16/IGHV3-13/IGLV7-43/IGLV1-47/IGLV2-23/IGHV4-39/HPX/IGLC3/IGHA2/IGHV4-59/IGKV3-20/IGHV2-70/IGKV1-16/IGKV2-28/IGKV2D-30/IGHV1-46/HBA1
SARRIO_EPITHELIAL_MESENCHYMAL_TRANSITION_DN	SARRIO_EPITHELIAL_MESENCHYMAL_TRANSITION_DN	141	0.545692	1.96181	0.00209205	0.0318981	0.0262312	4087	tags=18%, list=10%, signal=17%	KRT13/SPRR3/S100A8/KRT14/SPRR1B/ANXA8L1/DSC3/TP63/KRT16/AQP3/CYP4B1/FGFBP1/ROS1/SERPINA3/IL1RN/TRIM29/TACSTD2/KYNU/DSP/EFNA1/SNCAIP/MME/FXYD3/PC/RARRES1/VNN1
REACTOME_AMYLOID_FIBER_FORMATION	REACTOME_AMYLOID_FIBER_FORMATION	51	0.643015	1.95941	0.00221239	0.0318981	0.0262312	1530	tags=14%, list=4%, signal=13%	CALCA/APCS/FGA/APOA1/PRL/TTR/APOA4
ROSTY_CERVICAL_CANCER_PROLIFERATION_CLUSTER	ROSTY_CERVICAL_CANCER_PROLIFERATION_CLUSTER	139	0.545114	1.958	0.00208768	0.0318981	0.0262312	12494	tags=60%, list=30%, signal=42%	CDC6/NETO2/CDKN2A/DNMT3B/AURKA/GGH/TOP2A/MYBL2/UBE2C/UBE2S/ERCC6L/KIF23/KPNA2/PLK1/PRC1/EBP/FANCI/BIRC5/SPAG5/PRELID3B/GMNN/TRIP13/PAFAH1B3/E2F1/KIF20A/ACACA/MELK/TPX2/NEK2/HMGA1/CCNA2/DBF4/ESPL1/HJURP/SHCBP1/FOXM1/CCNB2/NDC80/JPT1/DPAGT1/CENPM/BID/TTK/CDC20/RPA3/PLEK2/KIF4A/ATAD2/CDCA3/CENPA/CCNF/POLA2/DTYMK/KIF2C/E2F8/BUB1/MCM2/BUB1B/NUSAP1/ASPM/POLQ/CELSR3/AURKB/SPDL1/OIP5/NCAPH/KIF18B/GTSE1/P…
NIKOLSKY_BREAST_CANCER_5P15_AMPLICON	NIKOLSKY_BREAST_CANCER_5P15_AMPLICON	26	0.726399	1.95667	0.00222222	0.0318981	0.0262312	1825	tags=23%, list=4%, signal=22%	IRX4/SLC6A18/SLC6A3/LRRC14B/PLEKHG4B/TERT
ZHONG_SECRETOME_OF_LUNG_CANCER_AND_FIBROBLAST	ZHONG_SECRETOME_OF_LUNG_CANCER_AND_FIBROBLAST	132	0.546437	1.95388	0.002079	0.0318981	0.0262312	10179	tags=39%, list=25%, signal=30%	AHSG/APOH/ITIH2/TF/SERPINC1/EEF1A2/PRL/GSTA1/ECM1/GSTM1/SPP1/P4HB/AKR1B1/LGALS4/PRSS3/CLU/MDH2/ALDOA/PGK1/PSMB4/PSMA7/CTRB2/PRDX1/PSMB5/NUCB1/AGRN/VCP/ACTN4/PNP/PSMB3/CST3/PKM/TPI1/CALR/GPI/CANT1/NPC2/QSOX1/CDH1/ANXA4/ENO1/LDHA/GSTP1/ARHGDIA/CAPG/LGALS3BP/SDC4/TINAGL1/C2/HSP90B1/HSP90AB1/CTSD
REACTOME_BIOLOGICAL_OXIDATIONS	REACTOME_BIOLOGICAL_OXIDATIONS	215	0.51681	1.95346	0.00200803	0.0318981	0.0262312	6394	tags=30%, list=16%, signal=26%	UGT2B4/DPEP3/ACSM2B/ADH7/UGT3A2/UGT2B10/UGT1A7/CYP4F22/GLYATL3/MAT1A/SULT2A1/CYP2F1/UGT1A3/CYP4B1/UGT2A1/UGT1A1/GSTA2/UGT1A6/UGT1A5/CYP4A22/GSTA1/CYP4A11/UGT2B11/GSTM1/ACSM2A/CYP2A6/SULT2B1/CYP2A7/CYP8B1/UGT2B7/UGT2B28/UGT1A4/UGT1A10/SULT1E1/UGT1A8/CYP4F3/SMOX/CYP19A1/POR/UGT2B15/NR1H4/GGT1/GLYATL1/GSTA3/UGT3A1/CYP11B2/CYP2W1/FMO2/CYP2C9/CYP2B6/CYP11A1/GSTA4/ALDH3A1/PAPSS2/GSTZ1/CYP2C19/UGT2A3/GG…
LEI_MYB_TARGETS	LEI_MYB_TARGETS	316	0.49739	1.95175	0.002079	0.0318981	0.0262312	9498	tags=37%, list=23%, signal=29%	KRT5/KRT6A/S100A8/LGALS7/S100A7/S100A9/KRT14/KRT15/LY6G6C/SERPINB3/SERPINB4/SERPINB2/KRT16/CRABP2/EEF1A2/PPL/CD24P4/KRT17/ANXA1/PPM1E/FGFBP1/IL1RN/SOX15/IGKV1OR1-1/TFAP2C/HSPA1A/CA12/TM7SF2/KRT7/AURKA/SFN/PI3/TUBB2A/FADS1/AKR1C1/FADS2/SLC9A3R1/HSPB1/DHRS2/POR/MRPS12/HSPA6/IDI1/BAIAP2/LY6E/UBE2C/ADGRG1/MT1A/TM4SF1/S100P/SRGAP3/TUBA4A/MDK/CLU/VPS72/CEACAM6/APRT/RAC3/GRN/EBP/TUBG1/DDR1/SLC16A3/IRF6/…
MEISSNER_BRAIN_HCP_WITH_H3K27ME3	MEISSNER_BRAIN_HCP_WITH_H3K27ME3	266	0.506519	1.95039	0.00207469	0.0318981	0.0262312	4623	tags=29%, list=11%, signal=26%	RHCG/PRSS50/LMX1A/FEV/PKP1/IRX4/NKX2-1/IRX6/GPR50/OTOP1/BNC1/CYP4F22/PRDM13/FOXE1/HMX2/PYY/ALX1/GBX2/SLC18A2/WNT3A/GATA5/FOXN4/RSPO4/WNT7B/CALB2/SPAG6/DMRT3/IGFBPL1/LBX1/GFRA3/SIM1/IGF2BP1/DLK1/RAX/ECEL1/CALCR/HOXC13/POU4F2/HOXC12/NKX2-4/GLP1R/TFAP2C/AQP5/POU4F3/CBLC/BARHL2/TRPV4/DMRTA1/KCNK15/ALX4/HNF1B/IGF2/SCNN1B/PITX1/KRT7/GSC/NTF4/FOXB2/PAX1/ALX3/FOXA2/LGR6/CELSR1/SIM2/NCMAP/LHX1/FGF3/HOXD12…
PYEON_CANCER_HEAD_AND_NECK_VS_CERVICAL_DN	PYEON_CANCER_HEAD_AND_NECK_VS_CERVICAL_DN	30	0.704224	1.94982	0.00227273	0.0318981	0.0262312	2490	tags=33%, list=6%, signal=31%	KRTDAP/S100A7A/DEFB4A/NEB/SLC6A15/MAGEA12/ADGRV1/KLK7/KLK8/H19
SCHUETZ_BREAST_CANCER_DUCTAL_INVASIVE_DN	SCHUETZ_BREAST_CANCER_DUCTAL_INVASIVE_DN	83	0.584749	1.94965	0.00218818	0.0318981	0.0262312	5740	tags=29%, list=14%, signal=25%	KRT14/ZNF750/DSC3/TP63/ALDH3B2/ATP6V0A4/GPR87/CD24P4/ERBB4/SERPINA1/CD24P2/OPN3/TTC39A/CELSR1/CELSR2/FAM174B/ANXA9/DNAJC12/EPN3/TM4SF1/MDK/PADI2/PDZK1IP1/PERP
NABA_SECRETED_FACTORS	NABA_SECRETED_FACTORS	317	0.496291	1.94895	0.00209205	0.0318981	0.0262312	3989	tags=22%, list=10%, signal=20%	CSH1/CSH2/CRNN/IL36A/RPTN/CSHL1/IL36RN/S100A8/S100A7/S100A9/CCL16/S100A7A/GH2/EPGN/FLG2/S100A2/IL36B/INHA/THPO/IL36G/IL1F10/CFC1/WNT3A/SHH/BRINP3/INSL6/PRL/WNT7B/WNT11/S100A1/FLG/ANGPTL3/IL17C/FGFBP1/IL1RN/GDNF/TCHHL1/IL22/BMP7/S100A12/EDA/CBLN4/BDNF/EREG/XCL1/IGF2/EGF/BRINP2/EPO/FST/WNT4/S100A16/NTF4/CXCL5/MEGF11/C1QTNF9B/S100A14/IFNE/CCL26/CHRD/ANGPTL5/FGF13/FGF21/S100A11/HRNR/ANGPT2/WNT8B/FGF3…
AMIT_SERUM_RESPONSE_240_MCF10A	AMIT_SERUM_RESPONSE_240_MCF10A	55	0.630589	1.94738	0.00220264	0.0318981	0.0262312	7159	tags=38%, list=17%, signal=32%	TGM1/KRT6A/SERPINB2/KRT6B/DSG3/DKK1/CD24P4/PGBD5/EMP1/FST/PRSS8/NECTIN2/TGFA/TNFRSF21/TM4SF1/CLDN1/ITGA2/B4GALT4/FBXL18/ITGB6/BCL2L1
DOANE_BREAST_CANCER_ESR1_DN	DOANE_BREAST_CANCER_ESR1_DN	46	0.659249	1.94701	0.00222717	0.0318981	0.0262312	4770	tags=41%, list=12%, signal=37%	KRT5/S100A8/LY6D/KRT6B/KRT16/GABBR2/ZIC1/BBOX1/COL9A3/SLPI/PGBD5/ROPN1/TTYH1/RARRES1/ELF5/MMP7/IGF2BP3/FABP7/FOXC1
RICKMAN_HEAD_AND_NECK_CANCER_B	RICKMAN_HEAD_AND_NECK_CANCER_B	53	0.633758	1.94691	0.00218818	0.0318981	0.0262312	5259	tags=49%, list=13%, signal=43%	MUC15/MAGEA11/MAGEA9/BEX1/MAGEA4/MAGEA10/ZIC1/CT45A3/NLRP2/GPC3/GTSF1/BBOX1/COMP/GAGE1/CSAG3/CDKN2A/MAGEA2/CCDC144NL-AS1/PNMA8A/SOST/CDKN2B/ELF5/SPESP1/FAR2P1/COCH/CNTNAP2
BRUECKNER_TARGETS_OF_MIRLET7A3_UP	BRUECKNER_TARGETS_OF_MIRLET7A3_UP	108	0.556235	1.94395	0.0021097	0.0318981	0.0262312	6512	tags=24%, list=16%, signal=20%	FGG/FGL1/CHGB/FGB/KRT9/DKK1/MAGEA6/RHOV/KRT85/SMOC1/SULT2B1/MAGEA2/EFNA1/TESC/THSD4/FOXC1/PLA2G4A/PGD/PON2/PIR/ETV4/PERP/REG3G/C7orf50/FAM107B/PRDX1
REACTOME_SYNTHESIS_OF_LEUKOTRIENES_LT_AND_EOXINS_EX	REACTOME_SYNTHESIS_OF_LEUKOTRIENES_LT_AND_EOXINS_EX	21	0.755865	1.94343	0.00228833	0.0318981	0.0262312	4278	tags=38%, list=10%, signal=34%	DPEP3/CYP4F22/ALOX15/CYP4B1/CYP4A22/CYP4A11/CYP4F3/GGT1
NIKOLSKY_BREAST_CANCER_1Q21_AMPLICON	NIKOLSKY_BREAST_CANCER_1Q21_AMPLICON	38	0.674546	1.93951	0.00222222	0.0318981	0.0262312	10530	tags=71%, list=26%, signal=53%	CELF3/PKLR/TDRKH/EFNA1/SLC50A1/GBA/SCAMP3/MTX1/FLAD1/MRPL9/LINGO4/EFNA4/MUC1/FDPS/CKS1B/FAM189B/RUSC1/PMVK/DPM3/SHC1/HCN3/CLK2/KRTCAP2/RUSC1-AS1/ZBTB7B/OAZ3/PYGO2
SENGUPTA_NASOPHARYNGEAL_CARCINOMA_DN	SENGUPTA_NASOPHARYNGEAL_CARCINOMA_DN	336	0.491497	1.93714	0.002079	0.0318981	0.0262312	7096	tags=37%, list=17%, signal=31%	KRT4/S100A9/KRT14/TMEM40/SCGB1A1/SERPINB3/SERPINB4/ATP12A/CHST9/ALDH3B2/BNIPL/AQP3/SRGAP3-AS2/DNER/SPAG17/C20orf85/UPK1B/C1orf87/C5orf49/ALOX15/CYP4B1/VNN3/CLDN10/SPAG6/CLIC3/RHOV/CSTB/C9orf135/ERICH3/DUOX1/PRR18/DMKN/GSTA1/SCGB2A1/ADGRF1/SLPI/FAM81B/TTC9/SAXO2/MSMB/CAPSL/FOXJ1/TEKT2/DNAI1/EFCAB1/PIFO/ENKUR/EPPIN/WFDC2/CAPS/RIBC2/KRT7/DNALI1/TMEM190/PI3/TMEM154/MUC16/TPPP3/TUBB2A/C19orf33/BPIFB1/…
REACTOME_TFAP2_AP_2_FAMILY_REGULATES_TRANSCRIPTION_OF_GROWTH_FACTORS_AND_THEIR_RECEPTORS	REACTOME_TFAP2_AP_2_FAMILY_REGULATES_TRANSCRIPTION_OF_GROWTH_FACTORS_AND_THEIR_RECEPTORS	15	0.805098	1.93648	0.00462963	0.0503166	0.0413775	2294	tags=47%, list=6%, signal=44%	CGA/CGB8/TFAP2B/CGB5/CGB3/ERBB2/TFAP2C
REACTOME_BINDING_AND_UPTAKE_OF_LIGANDS_BY_SCAVENGER_RECEPTORS	REACTOME_BINDING_AND_UPTAKE_OF_LIGANDS_BY_SCAVENGER_RECEPTORS	98	0.563153	1.93435	0.00214592	0.0318981	0.0262312	6098	tags=35%, list=15%, signal=30%	ALB/APOA1/HPR/AMBP/IGKV2D-40/HP/APOB/SCGB3A2/COLEC11/IGLV3-27/IGKV1D-16/IGHV3-13/IGLV7-43/IGLV1-47/IGLV2-23/IGHV4-39/HPX/SCARB1/IGLC3/IGHA2/IGHV4-59/IGKV3-20/IGHV2-70/IGKV1-16/IGKV2-28/IGKV2D-30/IGHV1-46/HBA1/HSPH1/FTL/IGLV2-14/IGHV4-34/IGHV2-5/IGHV1-2
BROWNE_HCMV_INFECTION_30MIN_UP	BROWNE_HCMV_INFECTION_30MIN_UP	52	0.631378	1.93226	0.00220264	0.0318981	0.0262312	3297	tags=17%, list=8%, signal=16%	ALB/TSPY2/GC/COL2A1/CTNNA2/ST8SIA3/HSF2BP/GPX3/APOM
MEBARKI_HCC_PROGENITOR_FZD8CRD_DN	MEBARKI_HCC_PROGENITOR_FZD8CRD_DN	434	0.480113	1.93225	0.00205761	0.0318981	0.0262312	5957	tags=27%, list=14%, signal=23%	ALB/AFM/LINC01667/FGA/S100A8/SLC2A2/FGB/TDRG1/ACSM2B/MUC15/LY6D/ORM1/F13B/KRTAP3-3/HP/ASGR2/SMLR1/ORM2/NEB/SULT2A1/WNT11/SERPINA5/BAAT/SLC6A10P/HPN/PON1/ONECUT1/MOGAT1/ABCG8/SLCO4C1/ATP2B2/FOLR3/GSTA1/CYP4A11/MAP7D2/SERPINA1/F10/VSX1/DCDC1/ABCB4/F5/CDH16/HGD/GPD1/DAND5/ACMSD/S100A12/SPP1/DNAI1/GFI1B/NAT8/CRYM/ASGR1/SLC28A1/GAS2/FAR2P4/CREB3L3/PDZK1/AGT/TM4SF4/GJB1/HHEX/GOLT1A/EVPLL/MUC20/PNPLA3/C…
SCHLESINGER_METHYLATED_DE_NOVO_IN_CANCER	SCHLESINGER_METHYLATED_DE_NOVO_IN_CANCER	88	0.568138	1.92973	0.00214133	0.0318981	0.0262312	5023	tags=26%, list=12%, signal=23%	CALCA/DSC3/FOXE1/EPHX3/NKX2-8/GATA5/RBP4/CACNA1G/SLIT1/GPC3/MT3/GJB2/TFAP2C/NTRK2/RARA/ASIC2/ALX3/FOXA2/CDH4/CD44/HBA1/GNAS/MT1A
REACTOME_TYPE_I_HEMIDESMOSOME_ASSEMBLY	REACTOME_TYPE_I_HEMIDESMOSOME_ASSEMBLY	11	0.860603	1.92588	0.00469484	0.0503166	0.0413775	186	tags=18%, list=0%, signal=18%	KRT5/KRT14
NABA_ECM_REGULATORS	NABA_ECM_REGULATORS	237	0.504707	1.9249	0.00204918	0.0318981	0.0262312	2639	tags=21%, list=6%, signal=19%	TGM3/SERPINB13/TGM1/A2ML1/SERPINB12/CSTA/PAPPA2/ITIH2/TGM5/F2/CST6/SERPINC1/SERPINB3/F13B/AMBP/SERPINB4/SERPINB2/TGM7/CPN2/SERPINF2/SERPIND1/CST9/ITIH1/SERPINA10/KNG1/SERPINA6/SERPINA5/F7/PRSS1/SERPINA2/CSTB/TMPRSS15/HABP2/MMP11/SERPINA3/SERPINA1/F10/SLPI/MEP1B/SERPINE3/ADAMTS19/SERPINA12/CST2/SERPINA11/CST1/ADAM21/LPA/MMP24/ITIH6
CHIANG_LIVER_CANCER_SUBCLASS_UNANNOTATED_DN	CHIANG_LIVER_CANCER_SUBCLASS_UNANNOTATED_DN	188	0.518565	1.92398	0.00207469	0.0318981	0.0262312	15119	tags=72%, list=37%, signal=46%	TPD52L1/UQCRFS1/GLUD2/NEU1/MAGED1/IMPA2/PRDX4/MRPS12/RAE1/PPIL1/PSMD8/PGD/CAPZA2/SCAMP3/ILF2/DBI/ALDOA/PGK1/TSPAN6/PDIA6/MCTS1/LSM2/GMNN/RPS10P5/STOML2/DCTN3/SNRPD2/TPX2/C1GALT1C1/FKBP11/DAD1/C1orf112/MRPS23/COPA/SEC61A1/S100A10/DNAJA1/RFC3/DPM1/NDUFA4/EPDR1/HSPA8/TP53RK/UBE2T/EMC4/UBE2E3/CCNB2/ATP1A1/ATP6V0D1/MRPL13/CDKN3/MANF/GNAI1/PSMD10/RPA3/TMEM251/MORN2/E2F5/CHCHD2/RPS16/PRMT6/OSTC/RNASEH2A…
REACTOME_CELL_CELL_COMMUNICATION	REACTOME_CELL_CELL_COMMUNICATION	127	0.542433	1.92327	0.00212766	0.0318981	0.0262312	4647	tags=20%, list=11%, signal=18%	CLDN17/KRT5/CLDN8/SFTPD/KRT14/CDH9/CDH2/CLDN10/CDH7/PVR/CDH12/CADM1/CLDN2/CDH15/CLDN6/SDK2/NECTIN1/CLDN19/ACTN3/CLDN12/NECTIN4/NECTIN2/CDH4/CLDN9/CLDN4/NPHS2
REACTOME_TERMINATION_OF_O_GLYCAN_BIOSYNTHESIS	REACTOME_TERMINATION_OF_O_GLYCAN_BIOSYNTHESIS	23	0.73539	1.92327	0.00229885	0.0318981	0.0262312	6504	tags=65%, list=16%, signal=55%	MUC21/MUC7/MUC15/MUC5B/MUC5AC/MUC20/MUC16/MUC3A/ST3GAL4/MUC13/ST3GAL1/MUC4/MUC6/MUC1/MUC17
SATO_SILENCED_BY_METHYLATION_IN_PANCREATIC_CANCER_1	SATO_SILENCED_BY_METHYLATION_IN_PANCREATIC_CANCER_1	411	0.478416	1.92002	0.00204918	0.0318981	0.0262312	5056	tags=23%, list=12%, signal=21%	APOA2/SPRR3/DPEP3/IL36RN/SSX3/VTN/UPK2/XAGE1B/OPRK1/OBP2B/S100A2/LYPD3/KLK12/MAGEA9/SSX1/SLC6A11/MAGEB1/AQP3/FOXE1/NPTX2/HLA-G/RBP4/CRABP2/CTAG1B/CACNA1G/NLRP2/SOHLH2/MAGEA12/SUSD4/DLK1/HTR1A/APOC2/KRT85/SNAP25/IL1RAPL2/GSTA1/HOXC13/SYN3/SERPINA1/GAMT/GAGE1/ALOX12/ULBP2/MCOLN3/CST2/TFAP2C/NETO2/CST1/FGFR3/CACNA1A/JPH3/LRRC36/FSCN1/MAGEA2/DNAJC6/TH/IL1RL2/XCL1/MAGED4B/IGF2/CDA/QPRT/KRT7/TACSTD2/NE…
SCHMIDT_POR_TARGETS_IN_LIMB_BUD_UP	SCHMIDT_POR_TARGETS_IN_LIMB_BUD_UP	26	0.712734	1.91986	0.00222222	0.0318981	0.0262312	6915	tags=58%, list=17%, signal=48%	FGL1/TM7SF2/SQLE/ZMAT4/MSMO1/NSDHL/IDI1/DHCR7/FOXC1/MVD/MVK/HMGCS1/ACAT2/FDPS/SC5D
SHEN_SMARCA2_TARGETS_DN	SHEN_SMARCA2_TARGETS_DN	296	0.493238	1.91887	0.00209205	0.0318981	0.0262312	6479	tags=32%, list=16%, signal=28%	TSPY2/IL36A/IVL/ENDOU/FGA/SSX3/CCL16/UPK2/FGB/PADI1/TF/SMR3B/C6orf15/CRYGB/TEX13B/LBP/MAT1A/LINC01711/MAGEA10/ARSF/GABBR2/COL11A2/CALB2/CAMKV/TMPRSS15/AMHR2/FOLR1/SLC14A2/RUNDC3A/MEPE/CACNG3/KRT85/IL1RN/KCNJ10/EFNB3/TBX6/GLP1R/GPR12/MYT1/CYP2A6/BMP7/AQP5/CYP17A1/CA12/DSCAM/GCM1/HSF2BP/SLC28A1/PRORY/NECTIN1/NOX5/KCNJ4/CDK5R1/SLC7A10/ABCC2/DDN/CHRM5/FOXA2/HTR4/B3GNT4/WNT8B/NR0B2/MC2R/SCN2A/DGCR5/SP…
SMID_BREAST_CANCER_RELAPSE_IN_PLEURA_DN	SMID_BREAST_CANCER_RELAPSE_IN_PLEURA_DN	30	0.692862	1.91836	0.00227273	0.0318981	0.0262312	5303	tags=40%, list=13%, signal=35%	S100A7/S100A9/PEG10/MAGEA3/POPDC3/SLPI/CST1/IGKV3-20/CEACAM1/FABP7/S100P/SIX1
LOPEZ_EPITHELIOID_MESOTHELIOMA	LOPEZ_EPITHELIOID_MESOTHELIOMA	17	0.782297	1.91655	0.00456621	0.049951	0.0410769	4166	tags=47%, list=10%, signal=42%	HP/GPR37/UPK1B/GRB7/UPK3B/LRP2/ANXA9/KLK11
JAZAERI_BREAST_CANCER_BRCA1_VS_BRCA2_UP	JAZAERI_BREAST_CANCER_BRCA1_VS_BRCA2_UP	48	0.642499	1.91606	0.00220751	0.0318981	0.0262312	11742	tags=54%, list=29%, signal=39%	AFP/PPY2P/CXCL5/PAF1/NT5DC2/SF3B4/ENOX2/NCSTN/GCAT/UBAP2L/COPA/MPI/TUFM/ELOB/GNB2/RNF167/MNAT1/RUNX1/CALU/RALY/NOC2L/PEF1/MAPRE1/CTNNBL1/BAD/DLGAP5
REACTOME_NGF_STIMULATED_TRANSCRIPTION	REACTOME_NGF_STIMULATED_TRANSCRIPTION	39	0.659747	1.91474	0.00219298	0.0318981	0.0262312	4231	tags=21%, list=10%, signal=18%	ASCL1/TPH1/CDK5R2/VGF/SH3GL3/CDK5R1/FOSL1/ID1
DELYS_THYROID_CANCER_UP	DELYS_THYROID_CANCER_UP	437	0.476094	1.91385	0.00206186	0.0318981	0.0262312	10249	tags=41%, list=25%, signal=31%	KRT13/KRT6A/SFTPB/KRT14/ANXA8/KRT15/SCEL/CST6/S100A2/HP/NPTX2/CRABP2/GABBR2/PPL/SLIT1/GRB7/CDH2/GABRG3/CLDN10/S100A1/HPN/KRT17/ANXA1/MMP11/APOC2/IL1RN/COMP/IGSF1/SERPINA1/SLPI/PCSK2/ECM1/CRYBG1/MET/SLC17A9/ALOX15B/SPP1/TRIM29/IL1RAP/EVPL/EREG/SDC1/RYR1/TACSTD2/TUSC3/ATP11A/SFN/DSP/MALL/ETV1/S100A11/MSMO1/PC/SV2A/ITGA3/CLDN9/SLC26A3/PLIN2/TGFA/LSR/SPINT1/LY6E/MFAP2/MMP7/TNFRSF21/DHCR7/CHIT1/PTPRU/…
RAMPON_ENRICHED_LEARNING_ENVIRONMENT_LATE_UP	RAMPON_ENRICHED_LEARNING_ENVIRONMENT_LATE_UP	20	0.740989	1.91361	0.0043956	0.0499235	0.0410542	1059	tags=20%, list=3%, signal=19%	SEZ6/ZIC1/CALB2/CDH2
WP_METABOLIC_PATHWAY_OF_LDL_HDL_AND_TG_INCLUDING_DISEASES	WP_METABOLIC_PATHWAY_OF_LDL_HDL_AND_TG_INCLUDING_DISEASES	16	0.788393	1.91	0.00231481	0.0318981	0.0262312	4327	tags=38%, list=11%, signal=34%	APOA2/APOA1/APOB/MTTP/SCARB1/LIPC
ANDERSEN_CHOLANGIOCARCINOMA_CLASS2	ANDERSEN_CHOLANGIOCARCINOMA_CLASS2	175	0.514424	1.90919	0.00203666	0.0318981	0.0262312	9646	tags=42%, list=23%, signal=32%	KRT15/SCEL/CST6/SERPINB2/KRT6B/EPHX3/VSTM2L/DKK1/GPR87/CLIC3/KRT17/FGFBP1/ADGRF1/KLK7/GJB5/CBLC/AURKA/PSCA/SFN/C19orf33/REG4/FXYD3/TUFT1/HSPA1B/ZBED2/PTPRR/CLDN4/LGALS4/TOP2A/UBE2C/QPCT/EPS8L1/S100P/SCIN/SLC6A14/CEACAM6/SMPDL3B/PTK6/SLC16A3/SLC39A4/ITGA2/TFCP2L1/MUC17/SLC6A20/ST6GALNAC1/ANLN/LEMD1/ITGB6/COL11A1/LAMB3/C1orf116/TPX2/HK2/CTHRC1/SOX21/PLA2G10/KRT19/DTX2/FA2H/AUNIP/MYEOV/CCNB2/ALDH3B1…
SHEDDEN_LUNG_CANCER_POOR_SURVIVAL_A6	SHEDDEN_LUNG_CANCER_POOR_SURVIVAL_A6	446	0.474448	1.90873	0.00208768	0.0318981	0.0262312	12641	tags=48%, list=31%, signal=34%	AFP/TUBA3C/COL2A1/GPR37/CCNE1/DUSP9/TAF7L/MAGEA3/CDC6/STEAP1B/PVR/ELOVL4/NETO2/CDKN2A/FOXG1/IL1RAP/TMEFF1/PITX1/AURKA/SLC2A1/MUC16/PFN2/CDK5R1/GGH/DSP/ANGPT2/PLIN2/IGF2BP3/CBS/TOP2A/MYBL2/UBE2C/PPIAP21/GNAS/UBE2S/ERCC6L/TEX30/SLC9A2/TFPT/TUBA4A/KIF23/KPNA2/LRIF1/SEMA3A/STRN4/RAB22A/SLC25A10/TOMM40/ADM/EXO1/PRC1/PGK1/EIF4A3/PIMREG/PSMA7/MRGBP/TUBG1/AP2S1/POMT2/FANCI/SLC16A3/GINS2/TFG/PAX8/PRMT1/NU…
ONGUSAHA_BRCA1_TARGETS_UP	ONGUSAHA_BRCA1_TARGETS_UP	12	0.837256	1.90789	0.00471698	0.0503521	0.0414068	2037	tags=25%, list=5%, signal=24%	KRT13/RBP4/ECM1
YAO_TEMPORAL_RESPONSE_TO_PROGESTERONE_CLUSTER_14	YAO_TEMPORAL_RESPONSE_TO_PROGESTERONE_CLUSTER_14	141	0.530561	1.90741	0.00209205	0.0318981	0.0262312	12713	tags=63%, list=31%, signal=44%	CALCA/P3H4/GSTM1/TUBB3/MME/ASL/GPS1/TMEM97/TMEM147/PADI2/PDIA4/ODC1/SSR2/CCT3/PRMT1/PRELID3B/SLC39A7/RAB34/PSMB5/IPO4/DCTPP1/FBL/EFTUD2/TBCB/PDIA3/APEX1/YKT6/FKBP11/CLPTM1L/ATF6B/PSMB3/MORF4L2/SEC61A1/IRAK1/RPN1/PKM/NME1/UQCC2/GORASP2/GOLGA5/PTOV1/SND1/LMAN2/SMYD2/C6orf136/METAP1/MRPS18B/NHP2/MRPS10/EIF4G1/HTRA2/MRPL12/GALK1/HDLBP/CCT8/ARHGDIA/SEC13/C9orf16/DDX41/PPP1R14B/DTYMK/DNAJC2/NOP16/UBE2M…
AIGNER_ZEB1_TARGETS	AIGNER_ZEB1_TARGETS	35	0.673503	1.90664	0.00223714	0.0318981	0.0262312	4783	tags=34%, list=12%, signal=30%	SCEL/PPL/CD24/GJB2/DMKN/PMEPA1/TACSTD2/SFN/DSP/CDH4/MAL2/MPZL2
CHIANG_LIVER_CANCER_SUBCLASS_PROLIFERATION_UP	CHIANG_LIVER_CANCER_SUBCLASS_PROLIFERATION_UP	176	0.5138	1.90624	0.00202429	0.0318981	0.0262312	12244	tags=55%, list=30%, signal=38%	AFP/CCNE1/DUSP9/CDC6/P3H4/CD24/G6PD/H19/AURKA/SALL4/NT5DC2/TNFRSF21/IGF2BP3/TOP2A/TRNP1/UBE2C/S100P/TUBA4A/KIF23/TMED3/PRC1/ETV4/SLC1A5/BACE2/DDR1/FANCI/SLC16A3/FLVCR1/BIRC5/TRIP13/ANLN/DSCC1/PAFAH1B3/KIF20A/CKAP4/GLIS2/TPX2/ELF4/NEK2/HK2/CDCA5/CCNA2/PDE9A/HJURP/ZFAS1/SHCBP1/PKM/ASRGL1/FOXM1/CCNB2/ARID3A/ATP1A1/NDC80/WSB1/TMEM65/JPT1/CDKN3/DEPDC1/ORC6/TTK/CDC20/NUF2/KIF4A/MARCKSL1/SPHK1/KIF2C/E2F…
NAKAMURA_METASTASIS_MODEL_DN	NAKAMURA_METASTASIS_MODEL_DN	43	0.6493	1.90417	0.00222222	0.0318981	0.0262312	4830	tags=26%, list=12%, signal=23%	CALCA/AQP3/FAM83A/IRX3/FGFBP1/FABP5/SNCAIP/ALDOC/RRAGD/NTSR1/CD44
REACTOME_APOPTOTIC_CLEAVAGE_OF_CELL_ADHESION_PROTEINS	REACTOME_APOPTOTIC_CLEAVAGE_OF_CELL_ADHESION_PROTEINS	11	0.849874	1.90187	0.00469484	0.0503166	0.0413775	3317	tags=36%, list=8%, signal=33%	PKP1/DSG3/DSG1/DSP
REACTOME_HEME_BIOSYNTHESIS	REACTOME_HEME_BIOSYNTHESIS	14	0.807411	1.90183	0.00696056	0.0650788	0.0535171	6	tags=7%, list=0%, signal=7%	ALB
REACTOME_ANTIGEN_PROCESSING_CROSS_PRESENTATION	REACTOME_ANTIGEN_PROCESSING_CROSS_PRESENTATION	106	0.545622	1.90049	0.0021322	0.0318981	0.0262312	1122	tags=7%, list=3%, signal=6%	FGG/FGA/S100A8/S100A9/FGB/HLA-G/S100A1
WP_NUCLEAR_RECEPTORS_METAPATHWAY	WP_NUCLEAR_RECEPTORS_METAPATHWAY	317	0.483629	1.89923	0.00209205	0.0318981	0.0262312	7000	tags=30%, list=17%, signal=25%	APOA2/UGT2B4/SLC2A2/APOC3/ADH7/APOA1/SERPINB2/UGT1A7/IGFBP1/APOA5/SLC6A11/ANKRD1/DNER/SLC6A18/SULT2A1/SLC39A2/SLC6A3/UGT1A3/SLC6A15/PPP1R14C/UGT1A1/BAAT/GSTA2/ABCG8/UGT1A6/SLC6A5/FGFBP1/GSTA1/CYP4A11/ADGRF4/SERPINA1/ETNK2/GSTM1/ABCB4/ABCG5/CYP2A6/G6PD/HSPA1A/GGT2/SLC5A12/CYP8B1/UGT2B7/AMIGO2/EDN2/UGT1A4/GPX3/SLC2A1/GGTLC1/ABCC2/GGTLC2/FGF13/SLC6A17/TNS4/CES4A/SLC6A4/SLC2A10/NR0B2/NR1H4/GGT1/SLC6A…
WP_HAIR_FOLLICLE_DEVELOPMENT_CYTODIFFERENTIATION_PART_3_OF_3	WP_HAIR_FOLLICLE_DEVELOPMENT_CYTODIFFERENTIATION_PART_3_OF_3	83	0.569363	1.89835	0.00218818	0.0318981	0.0262312	1934	tags=20%, list=5%, signal=20%	GJB6/SPINK6/KLK13/KRT15/SPINK5/DSG4/KRTAP3-3/KLK4/FOXN1/TP63/FOXE1/KLK5/DKK1/DSG1/CASP14/HOXC12/KLK7
BLANCO_MELO_COVID19_SARS_COV_2_INFECTION_CALU3_CELLS_DN	BLANCO_MELO_COVID19_SARS_COV_2_INFECTION_CALU3_CELLS_DN	21	0.738227	1.89808	0.00457666	0.049951	0.0410769	5976	tags=57%, list=15%, signal=49%	SCGN/NEB/NPBWR1/MIR31HG/SYT12/ABCG5/CLDN2/TM4SF4/C9orf116/ANXA13/EPN3/TEX15
STAMBOLSKY_RESPONSE_TO_VITAMIN_D3_UP	STAMBOLSKY_RESPONSE_TO_VITAMIN_D3_UP	82	0.571395	1.89678	0.00220264	0.0318981	0.0262312	2861	tags=15%, list=7%, signal=14%	CLCA2/S100A7/VTN/FMO9P/ERVW-1/PNMT/IL17C/CADM1/SMOC1/G6PD/P2RX2/TM7SF2
CHEN_LUNG_CANCER_SURVIVAL	CHEN_LUNG_CANCER_SURVIVAL	27	0.698329	1.89636	0.00226244	0.0318981	0.0262312	8353	tags=52%, list=20%, signal=41%	ANXA8/KRT1/MYCN/ANXA1/SERPINA1/KRT7/P4HB/PGK1/EPHX1/GFAP/KRT19/PKM/HSPA5/PDIA5
REACTOME_FORMATION_OF_FIBRIN_CLOT_CLOTTING_CASCADE	REACTOME_FORMATION_OF_FIBRIN_CLOT_CLOTTING_CASCADE	37	0.662141	1.89612	0.00220264	0.0318981	0.0262312	2827	tags=38%, list=7%, signal=35%	FGG/FGA/FGB/F2/SERPINC1/F13B/SERPIND1/KNG1/SERPINA5/F7/F10/F5/PROC/F11
FUJIWARA_PARK2_HEPATOCYTE_PROLIFERATION_UP	FUJIWARA_PARK2_HEPATOCYTE_PROLIFERATION_UP	11	0.846392	1.89408	0.00469484	0.0503166	0.0413775	5473	tags=82%, list=13%, signal=71%	APCS/APOA4/CYP4A22/HSPA1A/NAT8/FST/SULT1E1/TFB2M/CXCL2
CROONQUIST_NRAS_SIGNALING_DN	CROONQUIST_NRAS_SIGNALING_DN	69	0.589003	1.89368	0.00221729	0.0318981	0.0262312	11337	tags=62%, list=28%, signal=45%	CDC6/AURKA/TOP2A/MYBL2/UBE2C/PLK1/GALE/SPAG5/CSE1L/TRIP13/CKS1B/TPX2/RAD51C/TRAIP/HMGA1/CCNA2/MYRF/RFC3/FOXM1/CCNB2/NDC80/KIF22/CDKN3/GNAI1/GPX4/CDC20/POLD1/CENPA/KIF2C/STMN1/SNRPA1/MCM2/BUB1B/PLK4/PLOD2/AURKB/SPC25/CDC25C/OIP5/NCAPH/WEE1/PTTG1/TK1
HAMAI_APOPTOSIS_VIA_TRAIL_DN	HAMAI_APOPTOSIS_VIA_TRAIL_DN	195	0.505612	1.89067	0.00205339	0.0318981	0.0262312	7278	tags=33%, list=18%, signal=27%	TSPY1/TSPY2/VCX2/GPR78/PRDM13/MAGEC1/MAGEA1/VCX/CDH2/VSIG10L/MAGEA6/MAGEA3/SH3GL3/ZSCAN10/ERBB2/FZD9/ADRA2C/VCX3A/HTR1A/TERT/TMEM45A/BEGAIN/ECHDC3/KYNU/MAPK8IP2/SEZ6L2/EFNA1/UCHL1/PYCR1/DHRS2/CPT1C/KCNG1/ALDOC/LINC01006/ASPHD1/FXYD5/SLC27A5/TRAF4/RPP25L/PCDHB2/PLTP/CACNA1E/MDK/NMB/CENPBD1/NOL6/SLC1A5/TAGLN2/BCL3/SSTR2/SRD5A3/MRPL2/DDAH2/TP53I3/SLC39A4/GRWD1/TMEM121/BRSK1/SLC5A6/IMPDH1/TMEM42/FOXB…
LIN_TUMOR_ESCAPE_FROM_IMMUNE_ATTACK	LIN_TUMOR_ESCAPE_FROM_IMMUNE_ATTACK	20	0.7306	1.88678	0.00879121	0.0763346	0.0627733	1505	tags=20%, list=4%, signal=19%	DYNAP/NPPB/PRL/TNNT2
MANALO_HYPOXIA_DN	MANALO_HYPOXIA_DN	284	0.487858	1.88519	0.00209205	0.0318981	0.0262312	15140	tags=63%, list=37%, signal=40%	CPN2/CCNE1/CDC6/RPL39L/DHCR24/PCYT2/MRPS12/ID1/DHCR7/POLD2/UBE2S/FASN/ERCC6L/KIF23/SLC25A10/ODC1/EXO1/PRC1/RUVBL1/SLC1A5/TUBG1/POMT2/FANCI/BYSL/GINS2/UMPS/GRWD1/PWP2/GMNN/CSE1L/C3orf52/FANCG/TRIP13/IPO4/ACAT2/SLC5A6/MAZ/NOL11/PSME3/RPP40/AIMP2/MELK/TPX2/PPIF/WDR77/NLE1/MRPL40/POLR2L/TTLL4/C1orf112/HMGA1/TUBB4B/URB2/CCNA2/RITA1/BUD23/PSMC3IP/RFC3/DKC1/DBF4/HJURP/SHCBP1/NME1/SLC19A1/PHB/HEATR1/POP7…
WP_CONSTITUTIVE_ANDROSTANE_RECEPTOR_PATHWAY	WP_CONSTITUTIVE_ANDROSTANE_RECEPTOR_PATHWAY	32	0.677117	1.88482	0.0022779	0.0318981	0.0262312	6559	tags=44%, list=16%, signal=37%	SULT2A1/UGT1A3/UGT1A1/GSTA2/UGT1A6/CYP4A11/CYP2A6/UGT1A4/ABCC2/CYP2C9/CYP2B6/CYP2C19/ABCC3/HSP90AA1
LINDGREN_BLADDER_CANCER_CLUSTER_3_UP	LINDGREN_BLADDER_CANCER_CLUSTER_3_UP	316	0.479864	1.88298	0.002079	0.0318981	0.0262312	12450	tags=55%, list=30%, signal=39%	SSX1/CCNE1/PPP1R14C/MAGEA6/TINCR/CDC6/ERBB2/POP4/URI1/NTRK2/NETO2/ST8SIA3/MLF1/AURKA/NEU1/PLAGL1/GGH/IMPA2/TTC39A/PYCR1/PRDX4/MRPS12/PKIB/TOP2A/TMEM97/MYBL2/UBE2C/TEAD2/PSMC4/TM4SF1/PEPD/TEX30/PRSS3/KIF23/KPNA2/PLK1/C12orf75/EXO1/HENMT1/DBI/PRC1/CXCL14/EBP/SIRT2/EPHX1/GINS2/TFG/HLTF/BIRC5/GMNN/PRDX1/DYNLT3/SAE1/TRIP13/E2F1/SMIM29/PIGC/POLDIP2/TNFAIP1/CKS1B/ACOX1/CPD/KAT14/MELK/RAD51C/NEK2/BCL2L1/…
WP_NRF2_PATHWAY	WP_NRF2_PATHWAY	144	0.519764	1.88153	0.00207039	0.0318981	0.0262312	8387	tags=47%, list=20%, signal=37%	SLC2A2/ADH7/UGT1A7/SLC6A11/SLC6A18/SLC39A2/SLC6A3/UGT1A3/SLC6A15/UGT1A1/GSTA2/UGT1A6/SLC6A5/GSTA1/CYP4A11/SERPINA1/GSTM1/CYP2A6/G6PD/HSPA1A/GGT2/SLC5A12/UGT2B7/UGT1A4/GPX3/SLC2A1/GGTLC1/ABCC2/GGTLC2/FGF13/SLC6A17/CES4A/SLC6A4/SLC2A10/GGT1/SLC6A19/TGFA/GSTA3/SLC6A8/PGD/GSTA4/ALDH3A1/SLC6A14/FTL/SLC6A1/GSTM3/SLC39A4/ABCC3/CBR1/SLC39A7/PRDX1/SLC6A20/HSP90AA1/SLC5A6/FTH1/GCLM/SLC6A13/GPX2/MAFF/ABCC4/…
MEISSNER_NPC_HCP_WITH_H3K27ME3	MEISSNER_NPC_HCP_WITH_H3K27ME3	74	0.572709	1.88124	0.00214133	0.0318981	0.0262312	2924	tags=32%, list=7%, signal=30%	FSTL4/ATP12A/CA10/OTOP1/PRDM13/PYY/ALX1/VSTM2L/GATA5/GPR37/FOXN4/TMEM114/NELL1/IGF2BP1/HTR1A/ATP2B2/SLC7A14/HOXC13/HOXC12/TFAP2C/ST8SIA3/KCNK15/HNF1B/FEZF2
LEE_LIVER_CANCER_ACOX1_DN	LEE_LIVER_CANCER_ACOX1_DN	64	0.590303	1.88009	0.0021978	0.0318981	0.0262312	4782	tags=39%, list=12%, signal=35%	SFTPD/PAH/ORM1/MYH1/MBL2/ITIH1/ORM2/GPR37/CYP2F1/BAAT/C4BPA/HAL/TNNT3/LECT2/SERPINA1/ETNK2/HGD/IL1RAP/PIPOX/AKR1C1/RGN/LIPC/GSTA3/PRODH/SLC27A5
WOO_LIVER_CANCER_RECURRENCE_DN	WOO_LIVER_CANCER_RECURRENCE_DN	77	0.56872	1.87953	0.004329	0.049575	0.0407677	6377	tags=25%, list=16%, signal=21%	SLC2A2/APOC3/PAH/MAT1A/SULT2A1/C4BPA/HGD/MTTP/PIPOX/PCYT2/CYP4F3/PC/POR/PLIN1/ALDH1L1/DCXR/TTPA/EPHX1/SLC35A2
CAVARD_LIVER_CANCER_MALIGNANT_VS_BENIGN	CAVARD_LIVER_CANCER_MALIGNANT_VS_BENIGN	31	0.677869	1.87898	0.00228833	0.0318981	0.0262312	3549	tags=32%, list=9%, signal=29%	FGA/FGB/REG3A/SPP1/FST/REG1A/GGH/UGT1A8/A1CF/AKR1C1
AUJLA_IL22_AND_IL17A_SIGNALING	AUJLA_IL22_AND_IL17A_SIGNALING	11	0.838104	1.87554	0.00469484	0.0503166	0.0413775	3172	tags=45%, list=8%, signal=42%	S100A7/DEFB4A/IL36G/S100A12/CXCL5
ENK_UV_RESPONSE_EPIDERMIS_UP	ENK_UV_RESPONSE_EPIDERMIS_UP	290	0.483155	1.87116	0.00210526	0.0318981	0.0262312	9295	tags=31%, list=23%, signal=24%	RHCG/TGM1/KRT6A/SPRR2A/ENDOU/S100A8/S100A7/SERPINB3/DEFB4A/KRT16/DLX5/CSTB/KRT17/NHLH2/SERPINA1/ULBP2/ENTPD3/CD24P2/HILPDA/RAP1GAP/PLA2G3/FSCN1/SLC2A1/CXCR2/PSMD3/PRSS22/BNIP3/TGFA/LSR/CERS2/FXYD5/CPNE1/S100P/PROCR/FKBPL/RUVBL1/SLC1A5/NELFE/MRPS7/CBX4/GALE/TUBG1/EIF2B2/BCL3/SLC35B1/TP53I3/RUVBL2/PYGL/CSE1L/MDFI/POLR2G/PAFAH1B3/PRSS2/SLC5A6/FTH1/PUDP/HYOU1/SLC25A13/PSME3/GCLM/AIMP2/CACNB3/FAM189B/…
REACTOME_ASSEMBLY_OF_ACTIVE_LPL_AND_LIPC_LIPASE_COMPLEXES	REACTOME_ASSEMBLY_OF_ACTIVE_LPL_AND_LIPC_LIPASE_COMPLEXES	19	0.741712	1.87076	0.00904977	0.0770672	0.0633757	4327	tags=47%, list=11%, signal=42%	APOA5/APOA4/ANGPTL3/APOC2/CREB3L3/FGF21/PCSK6/CIDEC/LIPC
BURTON_ADIPOGENESIS_PEAK_AT_24HR	BURTON_ADIPOGENESIS_PEAK_AT_24HR	45	0.632119	1.87009	0.00219298	0.0318981	0.0262312	11337	tags=64%, list=28%, signal=47%	S100A8/ANXA8L1/PRL/WFDC12/SLPI/AGT/EXOSC5/TOP2A/UBE2C/KPNA2/PRC1/ANLN/KIF20A/DCTPP1/MELK/CCNA2/KIF22/CDC20/GALK1/C9orf16/BUB1/STMN1/NUSAP1/RANGAP1/CENPL/AURKB/CDC25C/PTTG1/TK1
REACTOME_TRANSLATION	REACTOME_TRANSLATION	277	0.485508	1.86968	0.00211416	0.0318981	0.0262312	15572	tags=61%, list=38%, signal=38%	EEF1A2/RPL39L/MRPS12/RPS4Y2/RPN2/ERAL1/SSR4/RPS4Y1/DARS2/MRPL55/MRPS7/MRPL9/EIF2B2/SSR2/EARS2/MRPL2/MRPS18A/MRPS21/MRPL24/SRPRB/EIF3B/MRPS24/AIMP2/PARS2/MRPL14/MRPL40/SRP68/RPL19/MRPS23/SRPRA/SEC61A1/RPN1/MRPL15/EIF3K/TRAM1/MRPL45/MRPL3/RPL23/TUFM/SPCS1/DDOST/MRPL13/RPL28/RPL10L/MRPL36/SARS2/MRPS11/MRPL49/MRPL46/RPL23A/MRPS18B/TARS2/MRPL58/MRPS10/MRPL28/EIF4G1/SRP54/MRPL12/RPS21/RPS16/MRPL27/MRPL…
WINTER_HYPOXIA_UP	WINTER_HYPOXIA_UP	93	0.550469	1.86911	0.00215054	0.0318981	0.0262312	10935	tags=58%, list=27%, signal=43%	KRT17/PVR/TFAP2C/CA12/HILPDA/SLC2A1/TNS4/NDUFA4L2/TANC2/BNIP3/CA9/SLC6A8/PFKFB4/VAPB/MTX1/ALDOA/XPO5/PGK1/PSMA7/MRGBP/RUVBL2/DPM2/PYGL/TPBG/ANLN/VEGFA/MRPL14/CDCA4/TMEM30B/ANKRD37/TUBB4B/PLAU/TPD52L2/PDZD11/GAPDH/S100A10/TPI1/NME1/C16orf74/GSS/PSMD2/NDRG1/LDHA/RHOC/BCAR1/SLIRP/PSMB7/MNAT1/B4GALT2/PPP4R1/GEMIN2/CNIH4/KCTD11/GPN3
WP_CANONICAL_AND_NONCANONICAL_NOTCH_SIGNALING	WP_CANONICAL_AND_NONCANONICAL_NOTCH_SIGNALING	27	0.688177	1.86879	0.00226244	0.0318981	0.0262312	2568	tags=19%, list=6%, signal=17%	DLL3/DNER/CNTN6/DLK1/DLK2
ZHAN_MULTIPLE_MYELOMA_PR_UP	ZHAN_MULTIPLE_MYELOMA_PR_UP	46	0.632582	1.86825	0.00222717	0.0318981	0.0262312	12598	tags=76%, list=31%, signal=53%	MAGEA1/MAGEA3/GAGE1/AURKA/TOP2A/UBE2C/KPNA2/PRC1/FANCI/BIRC5/TRIP13/DSCC1/TPX2/NEK2/SLC19A1/UBE2T/FOXM1/CCNB2/MPC2/TTK/NUF2/E2F8/BUB1B/NUSAP1/ASPM/CENPL/SPC25/KIF14/PRR11/DLGAP5/RFC4/RACGAP1/CCNB1/MCM10/DEPDC1B
NIKOLSKY_BREAST_CANCER_20Q12_Q13_AMPLICON	NIKOLSKY_BREAST_CANCER_20Q12_Q13_AMPLICON	141	0.519642	1.86816	0.00209205	0.0318981	0.0262312	9206	tags=55%, list=22%, signal=43%	WFDC5/HRH3/GATA5/C20orf85/EEF1A2/WFDC12/KCNQ2/MC3R/CTCFL/COL9A3/KCNS1/SLPI/C20orf204/MYT1/SLC17A9/BMP7/TFAP2C/PMEPA1/CBLN4/SYCP2/AURKA/PI3/BCAS1/ZNF512B/NKAIN4/LKAAEAR1/CABLES2/KCNG1/SPO11/CDH26/NTSR1/SALL4/CDH4/TUBB1/PPDPF/NELFCD/RAE1/GNAS/FAM210B/CSTF1/VAPB/TOMM34/PFDN4/SS18L1/RAB22A/TCEA2/GID8/PSMA7/MRGBP/PTK6/RBBP8NL/MOCS3/SAMD10/MTG2/PRELID3B/ARFGAP1/ZNF217/ADRM1/UBE2V1/SNAI1/SYS1/OSBPL2/LSM…
WUNDER_INFLAMMATORY_RESPONSE_AND_CHOLESTEROL_DN	WUNDER_INFLAMMATORY_RESPONSE_AND_CHOLESTEROL_DN	12	0.819435	1.86727	0.00471698	0.0503521	0.0414068	1873	tags=17%, list=5%, signal=16%	ALB/SERPINA1
WP_METAPATHWAY_BIOTRANSFORMATION_PHASE_I_AND_II	WP_METAPATHWAY_BIOTRANSFORMATION_PHASE_I_AND_II	181	0.503712	1.86556	0.00206612	0.0318981	0.0262312	6554	tags=36%, list=16%, signal=31%	UGT2B4/UGT1A7/CYP4F22/CHST9/SULT2A1/HS3ST4/CYP2F1/UGT1A3/NAT8L/CYP4B1/UGT2A1/UGT1A1/BAAT/GSTA2/UGT1A6/UGT1A5/HS3ST6/GSTA1/UGT2B11/HS6ST2/GSTM1/CYP2A6/HS3ST5/AKR1C4/CYP17A1/SULT2B1/CYP2A7/NAT8/CYP8B1/UGT2B7/AKR1C2/UGT2B28/UGT1A4/GPX3/UGT1A10/SULT1E1/AKR1C1/CYP4F3/CYP19A1/GAL3ST1/UGT2B15/AKR1C3/GLYATL1/GSTA3/AKR1B1/CYP11B2/CYP2W1/CHST6/FMO2/CYP2C9/CYP2B6/CYP11A1/GSTA4/GSTZ1/AKR1D1/CYP2C19/HS3ST1/CH…
SCHAEFFER_PROSTATE_DEVELOPMENT_48HR_UP	SCHAEFFER_PROSTATE_DEVELOPMENT_48HR_UP	439	0.465	1.86546	0.00209205	0.0318981	0.0262312	5624	tags=21%, list=14%, signal=18%	CALCA/AFM/KRT13/KRT78/SPRR1A/TMEM40/UPK2/KRT15/SPINK5/ALDH3B2/AQP3/ANKRD1/SPINK8/DNER/LYPD2/SHH/CYP2F1/KRT23/INSL6/MIEN1/NAPSA/ANXA1/LY6G6E/SLCO4C1/CD24/ELOVL2/COL9A3/RIPPLY3/DCDC2/GSTA1/GSDMC/SYNPR/SCT/ALOX12/ECM1/CRYBG1/CDH16/TPD52L1/GRP/SMOC1/TFAP2C/FGFR3/BHLHA15/PTPN13/TRPV4/TMEM184A/HOPX/CPM/TENM1/KRT7/TACSTD2/RASD1/PSCA/WNT4/S100A14/SULT1E1/TMEM37/AIF1L/LRRC26/SMOX/FXYD3/CLCA1/CEACAM1/TESC/…
REACTOME_TOLL_LIKE_RECEPTOR_CASCADES	REACTOME_TOLL_LIKE_RECEPTOR_CASCADES	154	0.509982	1.86539	0.00206186	0.0318981	0.0262312	1122	tags=6%, list=3%, signal=6%	FGG/FGA/S100A8/SFTPD/S100A9/FGB/APOB/LBP/S100A1
DAZARD_UV_RESPONSE_CLUSTER_G5	DAZARD_UV_RESPONSE_CLUSTER_G5	10	0.846371	1.86372	0.00702576	0.0651192	0.0535504	21	tags=10%, list=0%, signal=10%	SLURP1
RICKMAN_METASTASIS_DN	RICKMAN_METASTASIS_DN	254	0.487936	1.86282	0.00210526	0.0318981	0.0262312	10300	tags=34%, list=25%, signal=26%	KRT5/KRT6A/ANXA8/PKP1/ZNF750/LY6D/SPRR1B/DSC3/S100A2/DSG3/RHOV/KRT17/TRIM29/HES7/S1PR5/NECTIN1/SDC1/S100A16/MEGF11/SFN/SLC2A1/GNA15/S100A14/MALL/NECTIN4/S100A11/FXYD3/NDUFA4L2/TUFT1/LAD1/BAIAP2/ANXA2P3/PRODH/ABCB9/MPZL2/C15orf39/CD44/SLC6A8/DUSP7/TBC1D2/MTUS1/NPM2/PERP/FLOT2/TAGLN2/SLC16A3/IRF6/PAX8/ZDHHC12/MUC1/CDKN1A/ARF1/LRRC8A/BCL2L1/SEMA3F/UBAP2L/POLR2E/SCAMP2/ZMAT5/PKM/DMTN/SLC19A1/GIPC1/LM…
REACTOME_TRANSCRIPTIONAL_REGULATION_BY_THE_AP_2_TFAP2_FAMILY_OF_TRANSCRIPTION_FACTORS	REACTOME_TRANSCRIPTIONAL_REGULATION_BY_THE_AP_2_TFAP2_FAMILY_OF_TRANSCRIPTION_FACTORS	38	0.647865	1.86279	0.00222222	0.0318981	0.0262312	4849	tags=29%, list=12%, signal=26%	CGA/CGB8/TFAP2B/CGB5/CGB3/ERBB2/TFAP2C/CITED4/TGFA/PITX2/MYBL2
SMID_BREAST_CANCER_LUMINAL_B_UP	SMID_BREAST_CANCER_LUMINAL_B_UP	165	0.506992	1.86163	0.00210526	0.0318981	0.0262312	7398	tags=35%, list=18%, signal=28%	ASCL1/CHGA/INSM1/CGA/NKAIN1/DIO1/CRABP2/EEF1A2/SERPINA6/PCLO/SERPINA5/RET/HPN/CACNA2D2/ERBB4/SERPINA3/ABCC8/MSMB/MYT1/CYP2A6/CYP2B7P/CA12/AMIGO2/CACNG4/WFDC2/DNALI1/GP2/TPPP3/PCSK6/SLC9A3R1/SLC6A4/CELSR1/ANXA9/SYT17/DNAJC12/G6PC3/STK32B/C9orf116/PTGES/BAIAP3/CYP2B6/GSTZ1/CLSTN2/SSTR2/PYCR3/SCCPDH/GSTM3/EPOR/TMEM101/SLC19A2/SERPINI1/CACNA1D/CCDC106/TOX3/SIAH2/BMPR1B/AGR2
WP_CODEINE_AND_MORPHINE_METABOLISM	WP_CODEINE_AND_MORPHINE_METABOLISM	15	0.773806	1.86121	0.00925926	0.0778593	0.0640271	3403	tags=53%, list=8%, signal=49%	UGT2B4/UGT1A3/UGT1A1/UGT1A6/UGT2B7/UGT1A10/UGT1A8/ABCC2
FARMER_BREAST_CANCER_APOCRINE_VS_BASAL	FARMER_BREAST_CANCER_APOCRINE_VS_BASAL	322	0.473329	1.85867	0.00210526	0.0318981	0.0262312	6915	tags=25%, list=17%, signal=21%	KRT6A/CLDN8/CLCA2/PKP1/DSC3/S100A2/TFAP2B/KRT6B/KRT16/ALDH3B2/BRINP3/PCLO/CRISP3/ACE2/ERBB4/AZGP1/UGT2B11/CLGN/HGD/G6PD/CDKN2A/P2RY2/RND1/MLF1/EGF/KRT7/SPDEF/PLAGL1/KYNU/FABP5/GGTLC1/ACSS3/SLC9A3R1/DHCR24/SEPHS2/SLC2A10/AMACR/MSMO1/TP53TG1/FAM174B/DHRS2/PLEKHB1/ABCA12/CERS4/HSPA6/IDI1/GGT1/SLC26A3/MFAP2/TNFRSF21/FAH/TOP2A/FOXC1/UBE2C/FASN/PON2/CNTNAP2/PFDN4/DCXR/KIF23/CLU/PAPSS2/GSTZ1/AKR1D1/ESRR…
ALONSO_METASTASIS_EMT_UP	ALONSO_METASTASIS_EMT_UP	35	0.656513	1.85854	0.00223714	0.0318981	0.0262312	3473	tags=17%, list=8%, signal=16%	FGG/TUBA3C/CDH2/SERPINA3/EMP1/TUBB3
PID_EPHRINB_REV_PATHWAY	PID_EPHRINB_REV_PATHWAY	30	0.671026	1.85791	0.00454545	0.049951	0.0410769	214	tags=10%, list=1%, signal=10%	FGG/FGA/FGB
HOLLERN_PAPILLARY_BREAST_TUMOR	HOLLERN_PAPILLARY_BREAST_TUMOR	18	0.746494	1.85778	0.00681818	0.0642977	0.0528748	1279	tags=28%, list=3%, signal=27%	CSN1S1/MUC15/HP/RHOV/BBOX1
PIONTEK_PKD1_TARGETS_DN	PIONTEK_PKD1_TARGETS_DN	16	0.766721	1.8575	0.00925926	0.0778593	0.0640271	2826	tags=25%, list=7%, signal=23%	AFP/ATP12A/SERPINA1/NDP
BOYAULT_LIVER_CANCER_SUBCLASS_G3_UP	BOYAULT_LIVER_CANCER_SUBCLASS_G3_UP	187	0.500358	1.85745	0.00207469	0.0318981	0.0262312	15638	tags=70%, list=38%, signal=43%	CDC6/G6PD/PFN2/MPZL2/PSMC4/PGD/MED24/PUS7/PGK1/EIF4A3/FANCI/SLC16A3/SRI/TRIP13/SNRPD2/FAM50A/ACACA/FTH1/NOL11/PSME3/EIF3B/MELK/NLE1/ENOPH1/WDR45B/CCNA2/TPD52L2/RFC3/DKC1/HJURP/HGS/TGIF1/CCDC86/CLIC1/NME1/TMEM185B/PHB/CANT1/CCT5/NDC80/NGRN/JPT1/SUB1/RIT1/ACTL6A/POLR2K/SRM/AGA/COIL/CENPM/LRRC59/NDRG1/TTK/ENO1/PRMT5/SMG8/PAK1IP1/TXN/SLC7A1/NPEPPS/GLA/CSNK1D/ADSL/KIF2C/BUB1/STMN1/ATIC/PIGF/SNRPA1/WAS…
WEBER_METHYLATED_ICP_IN_FIBROBLAST	WEBER_METHYLATED_ICP_IN_FIBROBLAST	16	0.766559	1.85711	0.0115741	0.0910267	0.0748552	4325	tags=56%, list=11%, signal=50%	TUBA3C/TDRD1/PRAME/PPP3R2/CTCFL/DDX4/ELOA2/ADAM18/RNF17
MURAKAMI_UV_RESPONSE_6HR_DN	MURAKAMI_UV_RESPONSE_6HR_DN	21	0.722145	1.85673	0.00686499	0.0642977	0.0528748	2702	tags=24%, list=7%, signal=22%	KRT13/KRT14/VTN/KRT10/EDN2
STONER_ESOPHAGEAL_CARCINOGENESIS_UP	STONER_ESOPHAGEAL_CARCINOGENESIS_UP	38	0.645319	1.85548	0.00222222	0.0318981	0.0262312	2218	tags=8%, list=5%, signal=7%	BPIFB2/PVR/CYP2A6
LEE_LIVER_CANCER_DENA_UP	LEE_LIVER_CANCER_DENA_UP	60	0.594412	1.85473	0.0022779	0.0318981	0.0262312	3123	tags=20%, list=8%, signal=19%	APCS/S100A9/LY6D/IGFBP1/ANKRD1/VNN3/GPC3/ANXA1/CD24/SPP1/TM4SF4/CPE
SABATES_COLORECTAL_ADENOMA_UP	SABATES_COLORECTAL_ADENOMA_UP	137	0.516085	1.8536	0.002079	0.0318981	0.0262312	6468	tags=38%, list=16%, signal=32%	S100A8/PCSK1/DSG4/DSC3/S100A2/UGT1A7/KRT6B/IRX3/GRHL3/REG3A/DSG3/KRT23/KRT80/SERPINA3/AZGP1/GRHL1/NOTUM/FREM2/CLDN2/CST1/TRIM29/TCN1/LRRC36/RNF183/MUC5AC/TACSTD2/REG1A/TNS4/S100A11/REG4/WDR72/DUOXA2/KLK11/ODAM/CCL20/MMP7/CRNDE/CD44/NKD1/QPCT/FABP6/S100P/CXCL2/SLC6A14/AJUBA/CLDN1/ETV4/BACE2/CXCL3/IGFBP2/DGAT2/DUOX2
HEIDENBLAD_AMPLIFIED_IN_SOFT_TISSUE_CANCER	HEIDENBLAD_AMPLIFIED_IN_SOFT_TISSUE_CANCER	13	0.79072	1.85336	0.00915332	0.0773332	0.0635945	40	tags=8%, list=0%, signal=8%	APOA2
AMIT_SERUM_RESPONSE_480_MCF10A	AMIT_SERUM_RESPONSE_480_MCF10A	38	0.644392	1.85281	0.00222222	0.0318981	0.0262312	6903	tags=42%, list=17%, signal=35%	SPRR1A/KRT6A/SPRR2A/SPRR1B/CD24P4/PVR/KRT10/MALL/FOSL1/SIGMAR1/S100P/MRGBP/CYB5R1/B4GALT4/HSPBP1/MRM2
PID_TOLL_ENDOGENOUS_PATHWAY	PID_TOLL_ENDOGENOUS_PATHWAY	24	0.696827	1.84703	0.00683371	0.0642977	0.0528748	175	tags=8%, list=0%, signal=8%	S100A8/S100A9
REACTOME_PEPTIDE_HORMONE_METABOLISM	REACTOME_PEPTIDE_HORMONE_METABOLISM	86	0.549606	1.84627	0.00218341	0.0318981	0.0262312	3681	tags=23%, list=9%, signal=21%	GPR119/GCG/CGA/PCSK1/CGB8/CGB5/INHA/CPB2/CGB3/ACE2/REN/PCSK2/GRP/MBOAT4/STX1A/AGT/ANPEP/CPE/CRHR2/MME
OUELLET_OVARIAN_CANCER_INVASIVE_VS_LMP_UP	OUELLET_OVARIAN_CANCER_INVASIVE_VS_LMP_UP	111	0.527647	1.84626	0.00211864	0.0318981	0.0262312	15228	tags=63%, list=37%, signal=40%	MAL/CCNE1/CSTB/SPP1/MEST/PRSS8/SPINT2/RHEBP1/GNAS/TM4SF1/PSMB4/SLC35B1/SLC35A2/CSE1L/CSNK2B/CKS1B/ZNF146/MELK/KDELR2/DPM1/COPB2/GPI/MRPL3/POLR2K/CDKN3/LDHA/ATP13A3/TUBBP1/CAPG/TMED10/ATP1B3/RALY/COX7B/BTG3/MAPRE1/HMGN3/SRSF9/ACP1/SLC25A5/SNRPD3/RFC4/CKAP5/ADAR/ARF4/CYCS/SDHB/SSR1/CBX1/COX6A1/PSMC6/NUP153/HERPUD1/THAP11/CFI/NUP205/PRKCD/FH/YWHAZ/PSMB2/PSMA3/SUMO2/PARP1/PRKDC/PSMA2/GLO1/DDX5/MAP2K1…
PECE_MAMMARY_STEM_CELL_UP	PECE_MAMMARY_STEM_CELL_UP	132	0.51633	1.84623	0.002079	0.0318981	0.0262312	10486	tags=33%, list=26%, signal=24%	KRT14/PKP1/S100A2/KRT6B/KRT16/TUBB2B/CSTB/KRT17/SERPINA3/NDP/TUBB2A/AKR1C1/OXLD1/TUBA4A/DUSP7/CLU/PERP/PPIA/DDR1/NDUFAF8/EPS8L2/LAMB3/LAMTOR2/TUBB4B/GAPDH/EIF3K/F11R/RPL28/STK35/MANBA/RPL23A/DYNLL1/PRDX2/TMX2/RPS16/SELENOH/TXN/C9orf16/GAS5/CLTB/COX6C/CNP/RPS19BP1
SHETH_LIVER_CANCER_VS_TXNIP_LOSS_PAM3	SHETH_LIVER_CANCER_VS_TXNIP_LOSS_PAM3	75	0.55973	1.8441	0.00213675	0.0318981	0.0262312	3948	tags=19%, list=10%, signal=17%	AFP/LY6D/IGFBP1/BEX2/MYCN/GPC3/SLPI/MEP1B/BMP7/CYP17A1/FABP5/BEX3/OCSTAMP/CDKN2B
KIM_RESPONSE_TO_TSA_AND_DECITABINE_UP	KIM_RESPONSE_TO_TSA_AND_DECITABINE_UP	126	0.522011	1.84372	0.00215517	0.0318981	0.0262312	5385	tags=31%, list=13%, signal=27%	SSX3/XAGE1B/CST6/SSX4/S100A2/MAGEA9/SSX1/SST/MAGEB1/AQP3/TFDP3/MAGEA4/COLEC11/SSX2/KRT23/PPL/CLIC3/KRT17/RND2/TPD52L1/IL1RAP/TM7SF2/CDA/CABYR/KRT7/TACSTD2/DNALI1/SFN/MAGEB2/TTC39A/FBXO2/PLIN2/SLC6A8/MUC13/S100P/KRT86/ICAM2/NMB/CLU
REACTOME_REGULATION_OF_BETA_CELL_DEVELOPMENT	REACTOME_REGULATION_OF_BETA_CELL_DEVELOPMENT	41	0.633339	1.84108	0.00219298	0.0318981	0.0262312	1223	tags=20%, list=3%, signal=19%	NKX2-2/SLC2A2/INSM1/NEUROD1/RFX6/GCK/PKLR/ONECUT1
WENG_POR_TARGETS_GLOBAL_DN	WENG_POR_TARGETS_GLOBAL_DN	23	0.703834	1.84074	0.0091954	0.0775663	0.0637861	5731	tags=43%, list=14%, signal=37%	FGL1/APOA4/CYP4A22/VNN1/ACOT1/CYP2C19/MGLL/ATF5/HSPH1/GRN
MIKKELSEN_MEF_HCP_WITH_H3_UNMETHYLATED	MIKKELSEN_MEF_HCP_WITH_H3_UNMETHYLATED	225	0.487283	1.84062	0.00204082	0.0318981	0.0262312	2947	tags=24%, list=7%, signal=22%	KRT4/DPEP3/NAA11/RNF225/IL20RB/STRA8/SCG3/GPR50/BEX1/FAM178B/LY6K/TEX13B/LYPD2/TDRD1/FXYD2/BRDT/PCDHA11/PCSK1N/TAF7L/PCDHA13/TKTL2/GABRQ/LGI3/KRT2/SPAG6/MYCN/CNIH2/FSTL5/COL9A3/PCDHA1/DUSP13/SYP/KRT85/MAEL/NR0B1/DEUP1/IL1RAPL2/KRT26/SOX15/MAP7D2/IGSF1/SYNPR/PCDHA2/SOX3/DDX4/KRT27/BCL2L10/CCDC185/BHLHA15/NPB/SYCP2/PCDHAC1/RIIAD1/RPH3A
REACTOME_METABOLISM_OF_STEROID_HORMONES	REACTOME_METABOLISM_OF_STEROID_HORMONES	35	0.650024	1.84017	0.00223714	0.0318981	0.0262312	6189	tags=46%, list=15%, signal=39%	CGA/HSD3B1/SERPINA6/HSD3B2/SRD5A2/CYP17A1/CYP19A1/HSD17B14/AKR1B1/CYP11B2/AKR1B15/STAR/CYP11A1/HSD17B2/SRD5A3/LHB
MURAKAMI_UV_RESPONSE_24HR	MURAKAMI_UV_RESPONSE_24HR	20	0.712205	1.83928	0.0131868	0.100969	0.0830314	3317	tags=35%, list=8%, signal=32%	KRT14/VTN/KRT1/DSG1/KRT10/EDN2/DSP
BLANCO_MELO_COVID19_SARS_COV_2_LOW_MOI_INFECTION_A594_ACE2_EXPRESSING_CELLS_UP	BLANCO_MELO_COVID19_SARS_COV_2_LOW_MOI_INFECTION_A594_ACE2_EXPRESSING_CELLS_UP	157	0.500704	1.83797	0.00204918	0.0318981	0.0262312	3579	tags=13%, list=9%, signal=12%	FGG/FGA/FGB/HRH3/IGFBP1/LBP/DLX2/COL2A1/VGF/ARHGAP40/PPM1E/NBEAP1/TCERG1L/GRHL1/SNORD15B/EREG/GPR142/RASD1/FST/DCAF4L1/EFNA1
LIM_MAMMARY_STEM_CELL_DN	LIM_MAMMARY_STEM_CELL_DN	407	0.457418	1.83494	0.00206186	0.0318981	0.0262312	11698	tags=39%, list=28%, signal=28%	CLDN8/ZNF750/LYPD3/ALDH3B2/PPL/GRB7/HPN/CXCL17/ERBB2/SUSD4/CD24/PGAP3/TMPRSS13/GJB2/BARX2/GRHL1/ZNF334/MB/SULT2B1/CBLC/EVPL/TM7SF2/WFDC2/SPDEF/C1orf56/NEU1/KYNU/CREB3L4/FGF13/TDRKH/SLC9A3R1/LRRC26/NECTIN4/DHCR24/SMIM1/TRAPPC6A/CEACAM1/BOLA1/TUFT1/OXLD1/KLK11/CLDN4/ACOT4/DNAJC12/LSR/SPINT1/PIGO/FAM110A/CAMSAP3/DHCR7/RHBDD2/PGD/VTCN1/ILDR1/PDZK1IP1/TMED3/SLC28A3/RAB25/MTUS1/ACOT8/CLDN1/SLC44A4/SSH3…
MOHANKUMAR_HOXA1_TARGETS_DN	MOHANKUMAR_HOXA1_TARGETS_DN	163	0.498538	1.8343	0.00209205	0.0318981	0.0262312	3918	tags=20%, list=10%, signal=18%	FGG/SPINK7/S100A7/NPPB/SPINK5/GPR50/FOXN1/BEX1/GRHL3/CLIC3/MYCN/ANXA1/WFDC21P/ERBB4/SERPINA3/CALCR/CLGN/RAB3B/CADM1/RNF39/BMP7/PLA2G3/PLAC1/LINC01587/XCL1/MUC5AC/S100A14/FGF13/AKR1C1/PLA2G2E/FXYD3/CYP19A1
KARAKAS_TGFB1_SIGNALING	KARAKAS_TGFB1_SIGNALING	18	0.736111	1.83194	0.00681818	0.0642977	0.0528748	1684	tags=22%, list=4%, signal=21%	LY6D/CST6/CDH2/FOLR3
REACTOME_DISEASES_ASSOCIATED_WITH_SURFACTANT_METABOLISM	REACTOME_DISEASES_ASSOCIATED_WITH_SURFACTANT_METABOLISM	10	0.830627	1.82906	0.00702576	0.0651192	0.0535504	805	tags=30%, list=2%, signal=29%	SFTPB/SFTPD/SFTA3
REACTOME_AMINO_ACID_TRANSPORT_ACROSS_THE_PLASMA_MEMBRANE	REACTOME_AMINO_ACID_TRANSPORT_ACROSS_THE_PLASMA_MEMBRANE	33	0.650053	1.82892	0.0044843	0.049951	0.0410769	7388	tags=45%, list=18%, signal=37%	SLC38A4/SLC7A2/SLC6A18/SLC6A15/SLC38A3/SLC7A10/SLC7A9/SLC6A19/SLC6A14/SLC6A12/SLC1A5/SLC6A20/SLC43A1/SLC38A5/SLC43A2
ROYLANCE_BREAST_CANCER_16Q_COPY_NUMBER_DN	ROYLANCE_BREAST_CANCER_16Q_COPY_NUMBER_DN	26	0.67872	1.82824	0.00666667	0.0642977	0.0528748	3122	tags=27%, list=8%, signal=25%	CAPNS2/IRX6/ANKRD26P1/CNTNAP4/NETO2/GPT2/CES1P1
DAZARD_UV_RESPONSE_CLUSTER_G4	DAZARD_UV_RESPONSE_CLUSTER_G4	17	0.746242	1.82822	0.0114155	0.090311	0.0742667	9521	tags=76%, list=23%, signal=59%	SOX15/SULT2B1/KRT34/TUBB4A/TUBB3/PRSS3/APRT/CAPNS1/TUBB4B/ZFP36/MMP10/PPP2R1A/ARHGDIA
WP_PARKINUBIQUITIN_PROTEASOMAL_SYSTEM_PATHWAY	WP_PARKINUBIQUITIN_PROTEASOMAL_SYSTEM_PATHWAY	69	0.568317	1.82718	0.00221729	0.0318981	0.0262312	10481	tags=49%, list=26%, signal=37%	TUBA3C/TUBB2B/GPR37/CCNE1/HSPA1A/TUBB4A/TUBB2A/TUBB3/PSMD3/SNCAIP/HSPA1B/HSPA6/TUBB1/TUBAL3/PSMD8/PSMC4/TUBA4A/TUBA1C/HSPA1L/PSMD4/SNCA/TUBA3E/SIAH2/TUBB4B/HSPA8/HSPA5/TUBA1B/PSMD10/PSMD2/PSMC2/PSMC5/TUBB/TUBB8/PSMD7
DAZARD_RESPONSE_TO_UV_NHEK_UP	DAZARD_RESPONSE_TO_UV_NHEK_UP	207	0.486789	1.827	0.00203252	0.0318981	0.0262312	10201	tags=45%, list=25%, signal=34%	SLURP1/TGM3/S100A9/KLK13/CST6/NKX2-1/DLX2/KNG1/GAD2/SOX15/CDH16/INSL4/SULT2B1/TCN1/KRT34/TACSTD2/NEU1/TUBB4A/KYNU/TUBB2A/TUBB3/HTR4/CEACAM1/TAGLN3/CLDN4/ANXA2P3/LY6E/CCL20/NR4A2/CCK/FOXC1/PSMD8/QPCT/UBE2S/TM4SF1/PRSS3/SCG5/CXCL2/ODC1/ERGIC3/SGK1/ADM/APRT/PGK1/CRYBA4/CXCL3/PAX8/NR1D1/TOM1/NUCB1/TRIB1/PPP1R15A/NDUFA1/COL11A1/ERCC2/PLXNA3/PPIF/CAPNS1/YKT6/TUBB4B/COX17/TOB1/ZFP36/MMP10/IER3/PKM/HMGCS…
REACTOME_VITAMIN_D_CALCIFEROL_METABOLISM	REACTOME_VITAMIN_D_CALCIFEROL_METABOLISM	11	0.815805	1.82563	0.00469484	0.0503166	0.0413775	1712	tags=18%, list=4%, signal=17%	GC/LRP2
REACTOME_METABOLISM_OF_FAT_SOLUBLE_VITAMINS	REACTOME_METABOLISM_OF_FAT_SOLUBLE_VITAMINS	48	0.612173	1.82562	0.00220751	0.0318981	0.0262312	4182	tags=35%, list=10%, signal=32%	APOA2/APOC3/APOA1/APOB/RBP4/RBP1/GPC3/TTR/APOA4/APOC2/LRP2/AKR1C4/SDC1/APOM/AKR1C1/LRAT/AKR1C3
ACEVEDO_NORMAL_TISSUE_ADJACENT_TO_LIVER_TUMOR_DN	ACEVEDO_NORMAL_TISSUE_ADJACENT_TO_LIVER_TUMOR_DN	343	0.461497	1.82482	0.00206186	0.0318981	0.0262312	12969	tags=49%, list=32%, signal=34%	CALML3/CCL16/HPR/MAT1A/CFHR3/GSTA2/KANK4/APOA4/ANGPTL3/GSTA1/F10/CADM1/GPD1/CLDN2/RND1/AGT/GPT2/TM7SF2/IGFALS/CDA/EMP1/POLR2F/FST/TMPRSS6/ABCC2/MAMDC4/HEPACAM/MT1B/NSDHL/SLC16A11/TRAPPC6A/SLC50A1/PCOLCE2/HSD17B14/CLPTM1/CBS/INHBE/TMEM97/FGGY/FASN/CENPBD1/ATF5/DNAJB11/PSMB4/MVK/ZFAND2A/UBAP1/ROMO1/AHCY/TST/HMGCS1/SLC35B1/MRPS18A/ALPL/SMG5/MRPL24/ATP6V0E2/DGAT2/SOD1/WBP2/SRPRB/EIF2AK1/TECR/NUCB1/TP…
LU_EZH2_TARGETS_UP	LU_EZH2_TARGETS_UP	278	0.472896	1.82388	0.00210084	0.0318981	0.0262312	9809	tags=36%, list=24%, signal=28%	CSH1/FGA/FAM25A/SPANXD/S100A2/CGB8/CGB5/RNASEH2CP1/MIEN1/SLC6A10P/CLIC3/SH3GL3/PGAP3/ELFN2/CRYBB2/ZP3/AKR1C2/DLK2/CPM/PITX1/FAM71E1/ECHDC3/HSD11B1L/BEX3/WDR54/TLCD1/TRIB3/PRDX4/MYH4/TUFT1/OXLD1/STYXL1/MAFA/PEX16/TM4SF1/RUVBL1/MTX1/JOSD2/ISOC2/TRIM16L/B4GALT1/KLHDC3/CBR1/PODXL2/PSMD4/HYAL3/S100A13/TMEM216/PAQR7/KLHDC9/CUTA/SNHG11/C6orf226/POLR2C/GSDMA/PIH1D1/STK19/PUSL1/PHGDH/ZNHIT1/PAGR1/LMTK3/UQ…
KONDO_PROSTATE_CANCER_WITH_H3K27ME3	KONDO_PROSTATE_CANCER_WITH_H3K27ME3	169	0.493588	1.82306	0.00205761	0.0318981	0.0262312	4473	tags=24%, list=11%, signal=22%	AFP/ALB/SPRR2G/TMPRSS11A/DYNAP/GJB6/SDR9C7/TPH1/ZIC4/SMR3B/NTS/LIN28B/GYS2/VAX1/ZIC1/DEFB126/C4BPA/TMPRSS15/HABP2/IGF2BP1/SLC26A9/IGFL3/OTOR/OR8D1/OR8A1/KRT222/GAS2/F11/BRINP2/ACADL/ATP1B4/ASTN1/A1CF/GRM3/CLCA1/WNT8B/MC2R/NR1H4/CCDC181/SLC26A3/ARPP21
DAZARD_UV_RESPONSE_CLUSTER_G24	DAZARD_UV_RESPONSE_CLUSTER_G24	21	0.708944	1.82279	0.01373	0.102984	0.0846886	5342	tags=48%, list=13%, signal=41%	S100A9/PRB2/FLG/ECM1/SULT2B1/PI3/TUBB2A/CLDN4/TM4SF1/PRSS3
SUMI_HNF4A_TARGETS	SUMI_HNF4A_TARGETS	30	0.658083	1.82207	0.00454545	0.049951	0.0410769	3918	tags=37%, list=10%, signal=33%	ACSM2B/SLC13A5/BHMT/DIO1/ABCG8/KANK4/SOAT2/MUC20/CYP4F3/SLC6A4/CYP19A1
REACTOME_SCAVENGING_BY_CLASS_A_RECEPTORS	REACTOME_SCAVENGING_BY_CLASS_A_RECEPTORS	19	0.721196	1.81902	0.00904977	0.0770672	0.0633757	758	tags=21%, list=2%, signal=21%	APOA1/APOB/SCGB3A2/COLEC11
ZHONG_RESPONSE_TO_AZACITIDINE_AND_TSA_UP	ZHONG_RESPONSE_TO_AZACITIDINE_AND_TSA_UP	180	0.490243	1.81883	0.00204082	0.0318981	0.0262312	3354	tags=16%, list=8%, signal=15%	LUZP4/DPEP3/SSX3/KRT12/SSX4/MAGEA9/TUBA3C/SSX1/MAGEB1/MAGEC1/TUBB2B/CT55/SSX2/VCX/CTAG1B/TAF7L/CLIC3/TKTL1/TDRD12/CLGN/ECM1/CARD14/PMEPA1/PLAC1/IGF2/NEU1/TUBB2A/MAGEB2/CGREF1
COULOUARN_TEMPORAL_TGFB1_SIGNATURE_DN	COULOUARN_TEMPORAL_TGFB1_SIGNATURE_DN	134	0.506626	1.81669	0.002079	0.0318981	0.0262312	7381	tags=29%, list=18%, signal=24%	TGM1/SPRR1A/UGT2B10/SERPIND1/CPN1/HABP2/GJB2/GSTA1/GPD1/TM7SF2/CDA/ACVR1/HCN2/SULT1E1/OSGIN1/SLC9A3R1/DHCR24/PCYT2/MSMO1/TRIB3/UGT2B15/CA8/DHCR7/CBS/ENTPD5/SLC35C1/MOSPD3/MAPRE3/CCDC85A/HMGCS1/ABCC3/DGAT2/EPS8L2/FDPS/SLC25A13/CXXC5/SNAI1/SERINC2/ACSL3
KIM_BIPOLAR_DISORDER_OLIGODENDROCYTE_DENSITY_CORR_DN	KIM_BIPOLAR_DISORDER_OLIGODENDROCYTE_DENSITY_CORR_DN	84	0.543352	1.81598	0.00218341	0.0318981	0.0262312	3681	tags=25%, list=9%, signal=23%	FGA/S100A8/APOC3/CGA/SCEL/ALDH3B2/SLC7A2/PYY/ALX1/WNT11/CRISP3/GABRA3/REN/MMP11/PLA2G1B/CAMP/SULT2B1/IL1RAP/PRSS8/CRHR2/MME
REACTOME_MAP2K_AND_MAPK_ACTIVATION	REACTOME_MAP2K_AND_MAPK_ACTIVATION	40	0.624943	1.81485	0.00219298	0.0318981	0.0262312	214	tags=8%, list=1%, signal=7%	FGG/FGA/FGB
LEE_LIVER_CANCER_CIPROFIBRATE_DN	LEE_LIVER_CANCER_CIPROFIBRATE_DN	66	0.562367	1.81318	0.00431965	0.0495741	0.0407669	3549	tags=36%, list=9%, signal=33%	KRT4/KRT13/SLC2A2/PAH/MBL2/BHMT/GPR37/CYP2F1/SERPINA6/BAAT/PON1/C4BPA/HAL/TNNT3/HSD3B2/LECT2/ETNK2/SLC17A3/NETO2/IL1RAP/PIPOX/KYNU/REG1A/AKR1C1
PID_DELTA_NP63_PATHWAY	PID_DELTA_NP63_PATHWAY	46	0.613269	1.81121	0.00222717	0.0318981	0.0262312	5030	tags=24%, list=12%, signal=21%	KRT5/KRT14/TP63/DLX5/CDKN2A/SFN/RAB38/DLX6/ITGA3/TOP2A/FASN
WP_GABA_RECEPTOR_SIGNALING	WP_GABA_RECEPTOR_SIGNALING	31	0.653398	1.81115	0.00457666	0.049951	0.0410769	3843	tags=39%, list=9%, signal=35%	GABRA4/SLC6A11/GABBR2/GABRQ/GABRG3/GAD2/GABRA3/GABRG1/GABRB1/GABRE/GABRB3/GABRB2
REACTOME_DEFECTIVE_GALNT3_CAUSES_FAMILIAL_HYPERPHOSPHATEMIC_TUMORAL_CALCINOSIS_HFTC	REACTOME_DEFECTIVE_GALNT3_CAUSES_FAMILIAL_HYPERPHOSPHATEMIC_TUMORAL_CALCINOSIS_HFTC	16	0.747446	1.8108	0.0138889	0.103164	0.0848359	6504	tags=81%, list=16%, signal=68%	MUC21/MUC7/MUC15/MUC5B/MUC5AC/MUC20/MUC16/MUC3A/MUC13/MUC4/MUC6/MUC1/MUC17
LIM_MAMMARY_LUMINAL_MATURE_UP	LIM_MAMMARY_LUMINAL_MATURE_UP	110	0.517265	1.81071	0.00210526	0.0318981	0.0262312	9620	tags=40%, list=23%, signal=31%	FGL1/SPRR1A/ALDH3B2/SLC7A2/EEF1A2/WNT7B/ABCC8/G6PD/SULT2B1/PAK4/CACNG4/GPRC5C/SPDEF/WNT4/TMPRSS6/FGF13/NECTIN4/DNAJC12/EPS8L1/SLC44A4/GALE/TUBG1/ATP6V0E2/TGM2/TP53INP2/ARFGEF3/TOX3/CACNB3/BATF/GMPR/HID1/MLPH/HMGCS2/FER1L4/PHKA1/ALDH3B1/TSPAN13/PON3/SPINK1/YIPF6/FOXA1/PROM2/FLVCR2/ALCAM
RHODES_UNDIFFERENTIATED_CANCER	RHODES_UNDIFFERENTIATED_CANCER	66	0.561512	1.81042	0.00431965	0.0495741	0.0407669	13256	tags=70%, list=32%, signal=47%	CDC6/TUBB4A/GGH/PRDX4/TOP2A/MYBL2/UBE2C/UBE2S/KIF23/KPNA2/ILF2/BIRC5/ADRM1/TRIP13/CKS1B/GCLM/MELK/CCNA2/DPM1/SSBP1/NME1/FOXM1/NUDT1/POLR2K/CDKN3/PSMD2/CDC20/RPA3/CEBPG/PSMB7/CENPA/KIF2C/MCM2/EIF2S2/TUBB/NCAPH/KIF14/MAD2L1/DLGAP5/RFC4/SEC61B/CCNB1/CCT6A/PSMD14/TMSB10/MCM3
WONG_EMBRYONIC_STEM_CELL_CORE	WONG_EMBRYONIC_STEM_CELL_CORE	329	0.460536	1.80962	0.00210526	0.0318981	0.0262312	15611	tags=66%, list=38%, signal=41%	CRABP2/CDC6/PIPOX/TMEFF1/SQLE/AURKA/SOX2/POLR2F/SLC2A1/SEPHS2/GLDC/ALDOC/NT5DC2/EIF6/TOP2A/MYBL2/TEAD2/ERCC6L/KIF23/KPNA2/PLK1/PDIA4/EXO1/RUVBL1/DARS2/PSMA7/PPP4C/PRMT1/NIPSNAP1/RUVBL2/BIRC5/SPAG5/LSM2/GMNN/PRDX1/RAB34/STOML2/PSMB5/CSE1L/TRIP13/KIF20A/FBL/FDPS/CKS1B/PSME3/RPP40/WDR77/NEK2/CDCA5/APEX1/CCNA2/IPO9/RFC3/DBF4/MRPL15/EIF3K/TGIF1/PHB/CCNB2/CCT5/NDC80/POP7/KIF22/MRPL13/JPT1/CDKN3/EMC8/MR…
IIZUKA_LIVER_CANCER_PROGRESSION_G2_G3_UP	IIZUKA_LIVER_CANCER_PROGRESSION_G2_G3_UP	27	0.666331	1.80946	0.00452489	0.049951	0.0410769	4323	tags=30%, list=11%, signal=27%	ACSM2B/PAH/CPB2/BAAT/SDC1/SCML2/PCSK6/BNIP3
FARMER_BREAST_CANCER_APOCRINE_VS_LUMINAL	FARMER_BREAST_CANCER_APOCRINE_VS_LUMINAL	318	0.460854	1.8093	0.00209205	0.0318981	0.0262312	6179	tags=23%, list=15%, signal=20%	CLDN8/CLCA2/S100A8/S100A9/ORM1/TFAP2B/ALDH3B2/LBP/BRINP3/CRABP2/SERPINA5/CLIC3/CACNA2D2/CSTB/ACE2/IGF1R/ELOVL2/COL9A3/AZGP1/UGT2B11/TMSB15A/SLPI/CRYBG1/HGD/G6PD/TTYH1/MLF1/QPRT/KRT7/NDNF/DNALI1/KYNU/PI3/S100A14/GGTLC1/RAB38/PCSK6/OPN3/DHCR24/WIPF2/SEPHS2/AMACR/MSMO1/ANXA9/PLEKHB1/ABCA12/GGT1/BNIP3/SMARCE1/STK32B/DHCR7/FABP7/FASN/PON2/ERGIC2/TUBA4A/CLU/PAPSS2/PDZK1IP1/AKR1D1/MPP6/MTUS1/CROT/ADM/CL…
ZHENG_IL22_SIGNALING_UP	ZHENG_IL22_SIGNALING_UP	58	0.580607	1.80802	0.0044843	0.049951	0.0410769	3865	tags=24%, list=9%, signal=22%	TGM1/CSTA/S100A8/S100A9/HP/REG3A/DMKN/STXBP5L/SLPI/TTC9/NECTIN4/RETNLB/CELSR1/NCMAP
WP_VITAMIN_B12_METABOLISM	WP_VITAMIN_B12_METABOLISM	47	0.610176	1.80782	0.00221239	0.0318981	0.0262312	1712	tags=19%, list=4%, signal=18%	CRP/ALB/APOA1/F2/APOB/MAT1A/F7/SERPINA3/LRP2
REACTOME_PLATELET_ACTIVATION_SIGNALING_AND_AGGREGATION	REACTOME_PLATELET_ACTIVATION_SIGNALING_AND_AGGREGATION	259	0.470627	1.80693	0.00207469	0.0318981	0.0262312	2062	tags=9%, list=5%, signal=8%	ALB/FGG/AHSG/DGKK/APOH/FGA/FGB/APOA1/TF/F2/ORM1/SCG3/THPO/SERPINF2/ORM2/KNG1/GNG4/ADRA2C/LY6G6F/SERPINA3/SERPINA1/ECM1/F5
WAGSCHAL_EHMT2_TARGETS_UP	WAGSCHAL_EHMT2_TARGETS_UP	18	0.725999	1.80677	0.00909091	0.0772083	0.0634917	1535	tags=44%, list=4%, signal=43%	NPPB/NAA11/KLK12/MAGEA10/PRL/TKTL2/GTSF1/TFPI2
REACTOME_DEFECTIVE_C1GALT1C1_CAUSES_TN_POLYAGGLUTINATION_SYNDROME_TNPS	REACTOME_DEFECTIVE_C1GALT1C1_CAUSES_TN_POLYAGGLUTINATION_SYNDROME_TNPS	17	0.736456	1.80425	0.0114155	0.090311	0.0742667	6504	tags=76%, list=16%, signal=64%	MUC21/MUC7/MUC15/MUC5B/MUC5AC/MUC20/MUC16/MUC3A/MUC13/MUC4/MUC6/MUC1/MUC17
WELCSH_BRCA1_TARGETS_DN	WELCSH_BRCA1_TARGETS_DN	136	0.503604	1.80381	0.00209205	0.0318981	0.0262312	15634	tags=66%, list=38%, signal=41%	KRT6B/CCNE1/FGFR3/DHCR24/DANCR/NSDHL/MRPS12/HSPA1B/RAE1/ALG3/SLC6A8/FASN/SKIV2L/SLC1A5/EIF2B2/BYSL/CLTA/UBL4A/PWP2/SLC39A7/PHKG2/CKAP4/EIF3B/PRRC2A/AIMP2/APEX1/UBAP2L/MOGS/CDC25B/SCAP/SSBP1/GAL/SLC19A1/FKBP4/STC1/MANF/SRM/P2RX4/NDRG1/POLD1/KAT2A/GALK1/HDLBP/GCSH/HSP90B1/ATIC/SNRPA1/CTPS1/PPAT/RASSF7/MCM2/SMAD6/NMT1/EIF4H/HSF1/BOP1/SLC29A1/PMPCA/MYC/HRAS/GTF3C2/CDK4/BRD2/VDAC1/AGPAT2/DDX10/TRAP1/A…
REACTOME_MITOCHONDRIAL_TRANSLATION	REACTOME_MITOCHONDRIAL_TRANSLATION	96	0.525705	1.80173	0.00211416	0.0318981	0.0262312	15542	tags=69%, list=38%, signal=43%	MRPS12/ERAL1/MRPL55/MRPS7/MRPL9/MRPL2/MRPS18A/MRPS21/MRPL24/MRPS24/MRPL14/MRPL40/MRPS23/MRPL15/MRPL45/MRPL3/TUFM/MRPL13/MRPL36/MRPS11/MRPL49/MRPL46/MRPS18B/MRPL58/MRPS10/MRPL28/MRPL12/MRPL27/MRPL51/MRPL37/MRPS14/MRPL39/MRPL32/MRPL10/MRPS26/MRPL47/MRPL20/MRPS2/MRPL52/DAP3/MRPS15/MRPL38/MRPS33/GFM1/MRPL18/MRPS5/MRPL50/MRPL16/OXA1L/MRPL17/MRPL53/MRPL41/MRPL43/AURKAIP1/MRPL23/MRPL11/MRPS9/MRPS34/MRPS…
BORCZUK_MALIGNANT_MESOTHELIOMA_UP	BORCZUK_MALIGNANT_MESOTHELIOMA_UP	300	0.462442	1.80045	0.00209205	0.0318981	0.0262312	15031	tags=61%, list=37%, signal=39%	S100A2/TUBA3C/CRABP2/KRT10/FSCN1/SQLE/TUSC3/FADS1/MAGED1/S100A11/MSMO1/PYCR1/PRDX4/TOP2A/FZD6/PSMD8/TMEM97/UBE2C/UBE2S/DUSP7/KPNA2/SCAMP3/ERGIC3/ILF2/DBI/PGK1/PPP4C/KDM5B/AP2S1/AHCY/CCT3/PLD3/SCCPDH/DYNLT3/PIGC/FBL/CKS1B/TPX2/TUBA3E/LAMP2/JTB/YKT6/HMGA1/UBAP2L/HDGF/COPA/MORF4L2/UBA2/ISG20L2/DNAJA1/DKC1/HSPA8/SSBP1/PKM/NME1/MRPL3/FKBP4/UBE2E3/NUDT1/QSOX1/CCT5/DDOST/MPC2/BLMH/BPHL/RIT1/ACTL6A/PSMD1…
MCBRYAN_PUBERTAL_BREAST_4_5WK_UP	MCBRYAN_PUBERTAL_BREAST_4_5WK_UP	263	0.467907	1.80039	0.00208768	0.0318981	0.0262312	6701	tags=27%, list=16%, signal=23%	CSN2/CLDN8/KRT14/CSN1S1/TMEM40/MUC15/LY6D/TP63/IRX3/FXYD2/BEX2/RBP1/CLDN10/FOLR1/IRX1/CD24/CSN1S2AP/SLPI/TFAP2C/SPP1/AQP5/SDC1/NPR3/WFDC2/COL9A1/KRT7/TACSTD2/SLC2A1/PFN2/BEX3/DSP/IRX5/FXYD3/CEACAM1/ARG2/PLEKHB1/ALDOC/ELF5/HSPA1B/LAD1/CLDN4/RIPK4/SPINT1/GSTA3/CCK/ACOT1/ESRP2/FZD6/ATP1A3/TEAD2/PIAS3/TUBA4A/MDK/SCIN/PADI2/PDZK1IP1/TMED3/RAB25/PERP/CXCL14/CYB561/TTPA/DDR1/IRF6/TNFRSF12A/VASN/ABCC3/IG…
BOCHKIS_FOXA2_TARGETS	BOCHKIS_FOXA2_TARGETS	416	0.448286	1.79776	0.00204918	0.0318981	0.0262312	7945	tags=27%, list=19%, signal=22%	AHSG/APOH/CHGA/FGB/SERPINC1/F13B/AMBP/IGFBP1/APOA5/THPO/SERPINF2/MBL2/COL2A1/ITIH1/MAT1A/HAVCR1/KNG1/SERPINA6/PRL/SLC17A2/CDH2/BAAT/F7/C4BPA/TTR/HABP2/C19orf12/SERPINA3/SLC25A47/SERPINA1/SPZ1/RAB3B/GSTM1/HGD/CYP2A6/SERPINA11/CYP17A1/NAT8/GPRC5C/HPX/SCARB1/RPL39L/EFNA1/FOXA2/SEPHS2/LHX1/NR0B2/KLK11/RHOD/BNIP3/LIPC/PLIN2/PIGO/FAH/DHCR7/INHBE/MAL2/RENBP/ESRP2/ARHGAP23/MPZL2/FMO2/COCH/C8B/PON2/HM13/C…
MATTIOLI_MULTIPLE_MYELOMA_SUBGROUPS	MATTIOLI_MULTIPLE_MYELOMA_SUBGROUPS	17	0.733442	1.79686	0.0114155	0.090311	0.0742667	3466	tags=35%, list=8%, signal=32%	SSX1/SSX2/MAGEA12/MAGEA3/GAGE1/FGF13
REACTOME_NA_CL_DEPENDENT_NEUROTRANSMITTER_TRANSPORTERS	REACTOME_NA_CL_DEPENDENT_NEUROTRANSMITTER_TRANSPORTERS	19	0.711185	1.79377	0.0180995	0.12421	0.102144	1463	tags=37%, list=4%, signal=36%	SLC18A1/SLC6A11/SLC18A2/SLC6A18/SLC6A3/SLC6A15/SLC6A5
WESTON_VEGFA_TARGETS_12HR	WESTON_VEGFA_TARGETS_12HR	26	0.66483	1.79083	0.00666667	0.0642977	0.0528748	3328	tags=31%, list=8%, signal=28%	CFHR1/ANKRD1/TFPI2/FGFBP1/BDNF/AQP7/MEST/SULT1E1
WEST_ADRENOCORTICAL_TUMOR_UP	WEST_ADRENOCORTICAL_TUMOR_UP	288	0.460854	1.7888	0.00208768	0.0318981	0.0262312	13797	tags=55%, list=34%, signal=37%	INHA/NPTX2/CCNE1/DNAJC6/SQLE/IGF2/MLF1/AURKA/NEU1/TUBB2A/GGH/PCSK6/MSMO1/ANGPT2/FGFR4/NR1H4/RPN2/IGF2BP3/MAD1L1/DHCR7/TOP2A/TMEM97/UBE2S/MVD/PIR/TUBA1C/PRC1/EBP/MVK/STXBP1/DOLK/PPIA/FANCI/HMGCS1/GNRHR/HSD17B7/SRPRB/GMNN/KIF20A/ACAT2/FDPS/SC5D/MELK/TPX2/ELF4/WDR77/NEK2/YKT6/TUBB4B/MICA/YIPF2/TMED9/TPD52L2/GAPDH/MAPK6/ESPL1/ENSA/KIF3C/TARBP2/FOXM1/ATP1A1/NUDT1/DNAJB1/SUCO/FBN2/STC1/TUBA1B/POLR2K/IN…
BECKER_TAMOXIFEN_RESISTANCE_DN	BECKER_TAMOXIFEN_RESISTANCE_DN	54	0.582913	1.78853	0.00660793	0.0642977	0.0528748	2940	tags=22%, list=7%, signal=21%	CLCA2/ALDH3B2/PEG10/RBP1/CD24P4/IGF1R/ELOVL2/LRP2/CRYBG1/TCN1/PDZK1/EMP1
COULOUARN_TEMPORAL_TGFB1_SIGNATURE_UP	COULOUARN_TEMPORAL_TGFB1_SIGNATURE_UP	107	0.512591	1.78846	0.00211864	0.0318981	0.0262312	2872	tags=7%, list=7%, signal=6%	AFP/SPRR3/CRCT1/GRB7/TFPI2/PMEPA1/SQLE
WP_CHOLESTEROL_METABOLISM_INCLUDES_BOTH_BLOCH_AND_KANDUTSCHRUSSELL_PATHWAYS	WP_CHOLESTEROL_METABOLISM_INCLUDES_BOTH_BLOCH_AND_KANDUTSCHRUSSELL_PATHWAYS	46	0.605518	1.78832	0.00222717	0.0318981	0.0262312	10841	tags=65%, list=26%, signal=48%	ELOVL2/ELOVL4/SOAT2/TM7SF2/SQLE/FADS1/FADS2/DHCR24/MSMO1/NSDHL/IDI1/DHCR7/FASN/MVD/EBP/MVK/HMGCS1/HSD17B7/FDPS/SC5D/ACSL3/HMGCS2/PMVK/GGPS1/ACOT2/HMGCR/LSS/SCD/SOAT1/CYP27A1
ODONNELL_METASTASIS_DN	ODONNELL_METASTASIS_DN	24	0.674175	1.78699	0.00683371	0.0642977	0.0528748	2910	tags=25%, list=7%, signal=23%	TGM3/KRT13/MYCN/TTC9/NTRK2/RIBC2
HALMOS_CEBPA_TARGETS_DN	HALMOS_CEBPA_TARGETS_DN	42	0.613944	1.78663	0.00223714	0.0318981	0.0262312	4840	tags=24%, list=12%, signal=21%	MAL/NKX2-1/UMOD/GRB7/TFAP2C/GGT2/TH/CEBPA/CLDN4/TM4SF5
REACTOME_RECYCLING_OF_BILE_ACIDS_AND_SALTS	REACTOME_RECYCLING_OF_BILE_ACIDS_AND_SALTS	16	0.73734	1.78632	0.0138889	0.103164	0.0848359	6299	tags=56%, list=15%, signal=48%	ALB/SLC10A2/BAAT/SLCO1A2/NR1H4/SLC27A5/FABP6/ABCB11/ABCC3
MUELLER_METHYLATED_IN_GLIOBLASTOMA	MUELLER_METHYLATED_IN_GLIOBLASTOMA	42	0.61361	1.78566	0.00223714	0.0318981	0.0262312	4495	tags=40%, list=11%, signal=36%	KRT4/SSX3/SSX1/SPANXB1/NPTX2/SERPIND1/SSX2/CGB3/TKTL1/KRT17/CDA/SFN/MAGEB2/FBXO2/CLDN4/LSR/SPINT1
REACTOME_DISEASES_ASSOCIATED_WITH_GLYCOSYLATION_PRECURSOR_BIOSYNTHESIS	REACTOME_DISEASES_ASSOCIATED_WITH_GLYCOSYLATION_PRECURSOR_BIOSYNTHESIS	18	0.717511	1.78565	0.0136364	0.102948	0.084659	10608	tags=83%, list=26%, signal=62%	NEU1/GNE/GLB1/GALE/DOLK/SRD5A3/DPM2/CTSA/PGM1/MPI/DPM1/DPM3/GALK1/GALT/PMM2
KOBAYASHI_EGFR_SIGNALING_24HR_UP	KOBAYASHI_EGFR_SIGNALING_24HR_UP	91	0.523918	1.7851	0.00213675	0.0318981	0.0262312	7188	tags=25%, list=17%, signal=21%	ANXA8/PSG1/PSG3/AQP3/PSG9/PPL/PSG6/GPX3/BCAM/CPE/FXYD3/TP53TG1/ABHD4/S100P/GRN/EPHX1/MUC1/CTSH/ZNF117/FTH1/CPD/PROS1/PSG7
YAMASHITA_LIVER_CANCER_WITH_EPCAM_DN	YAMASHITA_LIVER_CANCER_WITH_EPCAM_DN	17	0.728434	1.78459	0.0114155	0.090311	0.0742667	5303	tags=53%, list=13%, signal=46%	SERPINC1/GSTA2/UGT2B11/ACSM2A/UGT2B7/GSTA3/HRG/ALDH1L1/SIX1
WP_GLUTATHIONE_METABOLISM	WP_GLUTATHIONE_METABOLISM	21	0.694019	1.78442	0.0160183	0.113615	0.0934308	9770	tags=71%, list=24%, signal=54%	GSTA1/GSTM1/G6PD/GGT2/GPX3/ANPEP/GGTLC1/GGTLC2/GGT1/GPX1/GCLM/GPX2/GSS/GPX4/GCLC
BLANCO_MELO_BRONCHIAL_EPITHELIAL_CELLS_INFLUENZA_A_INFECTION_DN	BLANCO_MELO_BRONCHIAL_EPITHELIAL_CELLS_INFLUENZA_A_INFECTION_DN	78	0.538757	1.7841	0.00428266	0.0495741	0.0407669	7840	tags=37%, list=19%, signal=30%	UPK2/PADI1/LGALS7B/CYSRT1/GRHL3/ARHGAP40/RBP1/UPK3B/ECM1/TM7SF2/CAPS/ANPEP/MUC20/AIF1L/ANXA9/IDI2-AS1/UBE2S/RBBP8NL/RCOR2/ATP6V0E2/E2F1/SMIM5/CCDC74A/B3GNT8/TMEM160/C4orf48/TMEM125/PRR7/LMTK3
CASTELLANO_NRAS_TARGETS_UP	CASTELLANO_NRAS_TARGETS_UP	70	0.552323	1.78408	0.00440529	0.0499235	0.0410542	3263	tags=19%, list=8%, signal=17%	ITIH2/ANXA8L1/LBP/CRABP2/DLX5/P3H4/IL1RN/CRYBG1/SDC1/NPR3/MEST/UGT1A10/TUBB2A
MATZUK_CENTRAL_FOR_FEMALE_FERTILITY	MATZUK_CENTRAL_FOR_FEMALE_FERTILITY	28	0.651883	1.7805	0.00455581	0.049951	0.0410769	261	tags=7%, list=1%, signal=7%	AFP/CGA
CERIBELLI_PROMOTERS_INACTIVE_AND_BOUND_BY_NFY	CERIBELLI_PROMOTERS_INACTIVE_AND_BOUND_BY_NFY	32	0.639294	1.77954	0.00455581	0.049951	0.0410769	1909	tags=25%, list=5%, signal=24%	CLDN8/SERPIND1/LINC01711/SEZ6L/FTCD/CTCFL/ZNF280A/ANKRD20A11P
REACTOME_TRANSPORT_OF_CONNEXONS_TO_THE_PLASMA_MEMBRANE	REACTOME_TRANSPORT_OF_CONNEXONS_TO_THE_PLASMA_MEMBRANE	20	0.68891	1.77912	0.0175824	0.122118	0.100423	7496	tags=60%, list=18%, signal=49%	TUBA3C/TUBB2B/GJB2/TUBB4A/TUBB2A/TUBB3/TUBB1/TUBAL3/TUBA4A/TUBA1C/TUBA3E/TUBB4B
REACTOME_TRNA_PROCESSING	REACTOME_TRNA_PROCESSING	105	0.51152	1.77911	0.0021322	0.0318981	0.0262312	15004	tags=63%, list=37%, signal=40%	POP4/RAE1/LAGE3/PUS7/DDX1/NUP210/TRMT61A/LCMT2/RPP40/TRMT12/TP53RK/CTU2/CTU1/TSEN54/POP7/RPP25/POP5/URM1/METTL1/HSD17B10/TRMT6/FTSJ1/POM121C/CLP1/POM121/SEC13/TSEN34/NUP62/TRMT10C/NUP37/TRMT10A/DUS2/NUP35/CSTF2/NUP133/RPP30/RPP21/TSEN15/TYW1/NUP155/NUP85/QTRT2/RAN/NSUN2/TRMT5/NUP93/CPSF4/RPP38/NUP153/POP1/TRMU/NUP205/RTCB/XPOT/THADA/AAAS/NDC1/PUS1/TRIT1/ADAT1/TPRKB/NUP214/NUP107/TRMT112/MT-RNR1/N…
PRAMOONJAGO_SOX4_TARGETS_DN	PRAMOONJAGO_SOX4_TARGETS_DN	47	0.600301	1.77856	0.00442478	0.0499235	0.0410542	12704	tags=62%, list=31%, signal=43%	SPINK5/PEG10/KCNQ2/MRPS12/LY6E/SIGMAR1/PTGES/TMEM97/LAPTM4B/UBE2S/TMEM14A/BIRC5/LSM2/KIF20A/HSPA8/CDKN3/POLD1/GCSH/CTSC/BIN1/CLN3/NR2F6/DLGAP5/ANAPC5/CANX/CCNB1/SKP2/HNRNPL/LAMP1
WP_STEROID_BIOSYNTHESIS	WP_STEROID_BIOSYNTHESIS	10	0.80751	1.77815	0.00702576	0.0651192	0.0535504	2429	tags=50%, list=6%, signal=47%	F13B/HSD3B1/CPN1/HSD3B2/CYP17A1
SCHUHMACHER_MYC_TARGETS_UP	SCHUHMACHER_MYC_TARGETS_UP	78	0.536954	1.77813	0.00428266	0.0495741	0.0407669	13512	tags=63%, list=33%, signal=42%	MEST/FABP5/DANCR/PYCR1/PRDX4/TMEM97/POLD2/FASN/ODC1/AHCY/NEFH/AIMP2/NME1/MRPL3/FKBP4/TFRC/SRM/SORD/LDHA/TARBP1/GCSH/IMPDH2/ATP1B3/CTSC/CTPS1/PPAT/VRK1/EXOSC7/POLR2H/ABCE1/SLC20A1/BOP1/UCK2/PNO1/PRPS2/NAMPT/HSPE1/CYCS/EBNA1BP2/MYC/FXN/CDK4/PAICS/DDX10/AK4/TRAP1/SLC39A6/TBL3/CAD
LI_LUNG_CANCER	LI_LUNG_CANCER	41	0.611604	1.7779	0.00219298	0.0318981	0.0262312	4544	tags=24%, list=11%, signal=22%	S100A2/HP/CCNE1/EEF1A2/KRT17/HAP1/FABP5/HSPB1/P4HB/MMP7
SWEET_KRAS_TARGETS_DN	SWEET_KRAS_TARGETS_DN	64	0.557204	1.77467	0.00659341	0.0642977	0.0528748	6063	tags=31%, list=15%, signal=27%	TMPRSS11D/BEX1/SSX2/DKK1/GPD1/CXCL5/MALL/FOSL1/IGF2-AS/MRPS12/TNFRSF10D/NUP62CL/CHIT1/TPSD1/ALDH3A1/ODC1/CEACAM6/SLITRK2/IRS2/BYSL
WAMUNYOKOLI_OVARIAN_CANCER_LMP_UP	WAMUNYOKOLI_OVARIAN_CANCER_LMP_UP	266	0.460734	1.77409	0.00207469	0.0318981	0.0262312	15435	tags=65%, list=38%, signal=41%	CD24P4/TACSTD2/SFN/C19orf33/IMPA2/SLC2A10/FXYD3/FAM174B/POR/OXLD1/AKR1C3/PPDPF/UNC5CL/ESRP2/TRAF4/HM13/TUBA4A/MGLL/RAB25/TOMM40/DBI/BACE2/EBP/GALE/PPIA/MRPS18A/ABCC3/CACFD1/MUC1/HSP90AA1/UBALD2/C3orf52/EPS8L2/TOX3/UBE2V1/C1orf116/EPHB4/KDELR2/CXXC5/MRPL14/JTB/SIRT7/AGR2/CLPTM1L/TMEM30B/AACS/BAG1/SCAMP2/TMEM125/CAMK2N1/TC2N/ATP1B1/C9orf152/IER3/MYL12B/FA2H/NOSIP/MLPH/F11R/CANT1/NRBP1/GIPC1/QSOX1/P…
HOSHIDA_LIVER_CANCER_SURVIVAL_DN	HOSHIDA_LIVER_CANCER_SURVIVAL_DN	107	0.508261	1.77335	0.00211864	0.0318981	0.0262312	12104	tags=54%, list=29%, signal=38%	INSM1/PKLR/CPN1/TTR/ZNF185/HABP2/CALCR/GSTM1/C9/PFKFB1/C5/TM7SF2/GJB1/PCYT2/BAIAP2/LIPC/TMEM97/CYP2B6/GCKR/C8B/ADRA2B/AKR1D1/SCG5/SLC37A4/PMM1/SC5D/PROS1/DAD1/PSMB3/PLG/ANKRD46/MPC2/HMGCL/PON3/RFC2/ACOT2/GGCX/CCT8/SLC4A4/ALDH9A1/DLGAP4/TIMM8A/HMGCR/C4BPB/TXN2/NENF/VPS41/ATP6AP2/ACSM3/EMD/DCAF11/USP14/KCNJ3/AOX1/SREBF2/HSPE1/ARF4/PCK1
PID_INTEGRIN2_PATHWAY	PID_INTEGRIN2_PATHWAY	27	0.652821	1.77278	0.00678733	0.0642977	0.0528748	2802	tags=22%, list=7%, signal=21%	FGG/FGA/FGB/KNG1/F10/PROC
ROVERSI_GLIOMA_LOH_REGIONS	ROVERSI_GLIOMA_LOH_REGIONS	45	0.599207	1.77272	0.00219298	0.0318981	0.0262312	2940	tags=20%, list=7%, signal=19%	GC/MUC15/GSG1/NELL1/SLC6A5/NPFFR2/PVR/GAS2/EMP1
DESERT_PERIPORTAL_HEPATOCELLULAR_CARCINOMA_SUBCLASS_UP	DESERT_PERIPORTAL_HEPATOCELLULAR_CARCINOMA_SUBCLASS_UP	158	0.481765	1.77121	0.00205761	0.0318981	0.0262312	5540	tags=27%, list=13%, signal=23%	AFM/CSTA/APOA1/SCGN/FETUB/BHMT/GYS2/GPR37/FTCD/PON1/HAL/AZGP1/GSTA1/CYP4A11/ECM1/ABCB4/C9/GPD1/SRD5A2/CYP2B7P/FOLH1B/LPA/IGFALS/CDA/TENM1/ANPEP/HPX/ACADL/ITIH4/RGN/FAH/LGALS4/CBS/HMGB3/SLC27A5/GNE/CYP2C9/HRG/C8B/GSTZ1/AKR1D1/SLC37A4
LI_CISPLATIN_RESISTANCE_DN	LI_CISPLATIN_RESISTANCE_DN	33	0.629137	1.77007	0.00672646	0.0642977	0.0528748	4405	tags=33%, list=11%, signal=30%	GSG1/CFHR1/GPC3/ZFP42/FOXG1/PSG11/AMIGO2/MEST/AKR1C1/AKR1C3/SEMA6A
TSUNODA_CISPLATIN_RESISTANCE_DN	TSUNODA_CISPLATIN_RESISTANCE_DN	48	0.593372	1.76955	0.00441501	0.0499235	0.0410542	9051	tags=44%, list=22%, signal=34%	ANXA8L1/MAGEA9/MAGEA6/FOLR1/FOLR3/NPR3/KRT7/KYNU/ID1/ESRP2/PTGES/S100P/CLU/SGK1/B4GALT1/LCMT2/SLC3A2/FSTL3/FBN2/SORD/GALNT2
WEBER_METHYLATED_ICP_IN_SPERM_DN	WEBER_METHYLATED_ICP_IN_SPERM_DN	10	0.803437	1.76918	0.00702576	0.0651192	0.0535504	4325	tags=70%, list=11%, signal=63%	TUBA3C/PRAME/PPP3R2/DDX4/ELOA2/ADAM18/RNF17
KEGG_MATURITY_ONSET_DIABETES_OF_THE_YOUNG	KEGG_MATURITY_ONSET_DIABETES_OF_THE_YOUNG	24	0.667278	1.76871	0.00911162	0.0772083	0.0634917	4579	tags=50%, list=11%, signal=44%	NKX2-2/SLC2A2/NEUROD1/GCK/PKLR/ONECUT1/BHLHA15/HNF1B/HHEX/FOXA2/FOXA3/MAFA
PYEON_HPV_POSITIVE_TUMORS_DN	PYEON_HPV_POSITIVE_TUMORS_DN	10	0.803136	1.76852	0.00702576	0.0651192	0.0535504	2394	tags=30%, list=6%, signal=28%	KRTDAP/DEFB4A/KLK8
HOEGERKORP_CD44_TARGETS_DIRECT_UP	HOEGERKORP_CD44_TARGETS_DIRECT_UP	26	0.656283	1.7678	0.00666667	0.0642977	0.0528748	307	tags=8%, list=1%, signal=8%	ALB/SERPINC1
GRADE_COLON_AND_RECTAL_CANCER_UP	GRADE_COLON_AND_RECTAL_CANCER_UP	279	0.45774	1.76776	0.00208768	0.0318981	0.0262312	15307	tags=65%, list=37%, signal=41%	CDC6/AZGP1/URI1/SPP1/HILPDA/AURKA/S100A14/GYG2/PRDX4/TMSB4Y/PDCD2L/LY6E/EIF6/FXYD5/TMEM97/CD44/LAPTM4B/POLD2/ADGRG1/FAM210B/CSTF1/HM13/KIF23/PLK1/ITGB5/ETV4/PERP/ZDHHC9/BACE2/MRPL9/MRGBP/DOLK/PPIA/AHCY/GTPBP10/DDX1/DGAT2/PRDX1/DNTTIP1/PAFAH1B3/PSMD4/FBL/VEGFA/OSER1/EFTUD2/EIF3B/MELK/DDX27/ANXA5/NSMCE2/PLAU/MLST8/PSMB3/CDC25B/IRAK1/PNPO/DPM1/HJURP/PABPC3/PKM/TPI1/MRPL3/DDX39B/CCT5/ICA1/BPHL/PFDN2/…
REACTOME_CREATION_OF_C4_AND_C2_ACTIVATORS	REACTOME_CREATION_OF_C4_AND_C2_ACTIVATORS	71	0.544016	1.76632	0.00437637	0.0499235	0.0410542	6098	tags=32%, list=15%, signal=28%	CRP/IGKV2D-40/MBL2/COLEC11/IGLV3-27/IGKV1D-16/IGHV3-13/IGLV7-43/IGLV1-47/IGLV2-23/IGHV4-39/IGLC3/IGHV4-59/IGKV3-20/IGHV2-70/IGKV1-16/IGKV2-28/IGKV2D-30/IGHV1-46/IGLV2-14/IGHV4-34/IGHV2-5/IGHV1-2
PID_INTEGRIN1_PATHWAY	PID_INTEGRIN1_PATHWAY	66	0.547786	1.76617	0.00647948	0.0642977	0.0528748	939	tags=11%, list=2%, signal=10%	FGG/FGA/VTN/FGB/COL2A1/COL11A2/LAMA1
WP_CLASSICAL_PATHWAY_OF_STEROIDOGENESIS_WITH_GLUCOCORTICOID_AND_MINERALOCORTICOID_METABOLISM	WP_CLASSICAL_PATHWAY_OF_STEROIDOGENESIS_WITH_GLUCOCORTICOID_AND_MINERALOCORTICOID_METABOLISM	16	0.729022	1.76617	0.0138889	0.103164	0.0848359	5245	tags=56%, list=13%, signal=49%	HSD3B1/HSD3B2/SRD5A2/CYP17A1/CYP19A1/POR/CYP11B2/STAR/CYP11A1
REACTOME_ADHERENS_JUNCTIONS_INTERACTIONS	REACTOME_ADHERENS_JUNCTIONS_INTERACTIONS	33	0.627453	1.76533	0.00672646	0.0642977	0.0528748	5767	tags=39%, list=14%, signal=34%	CDH9/CDH2/CDH7/PVR/CDH12/CADM1/CDH15/NECTIN1/NECTIN4/NECTIN2/CDH4/CDH18/ANG
SATO_SILENCED_BY_METHYLATION_IN_PANCREATIC_CANCER_2	SATO_SILENCED_BY_METHYLATION_IN_PANCREATIC_CANCER_2	46	0.597728	1.76531	0.00222717	0.0318981	0.0262312	7046	tags=39%, list=17%, signal=32%	XAGE1B/FOXE1/NPTX2/CACNA1G/GAGE1/JPH3/MAGED4B/IGF2/SFN/UCHL1/ANGPT2/LHX1/BNIP3/HOXA1/NEFH/SMARCA1/CDKN1A/PLAT
TAKEDA_TARGETS_OF_NUP98_HOXA9_FUSION_3D_DN	TAKEDA_TARGETS_OF_NUP98_HOXA9_FUSION_3D_DN	30	0.63743	1.76489	0.00454545	0.049951	0.0410769	175	tags=10%, list=0%, signal=10%	ALB/S100A8/S100A9
REACTOME_COMMON_PATHWAY_OF_FIBRIN_CLOT_FORMATION	REACTOME_COMMON_PATHWAY_OF_FIBRIN_CLOT_FORMATION	22	0.678528	1.76415	0.0115473	0.0909502	0.0747923	2802	tags=50%, list=7%, signal=47%	FGG/FGA/FGB/F2/SERPINC1/F13B/SERPIND1/SERPINA5/F10/F5/PROC
HINATA_NFKB_TARGETS_KERATINOCYTE_DN	HINATA_NFKB_TARGETS_KERATINOCYTE_DN	23	0.673961	1.76261	0.0114943	0.0906656	0.0745583	4057	tags=39%, list=10%, signal=35%	SCEL/UPK1B/DSG3/PPL/ZNF185/KLK7/SULT2B1/HOPX/RIMS2
TERAMOTO_OPN_TARGETS_CLUSTER_1	TERAMOTO_OPN_TARGETS_CLUSTER_1	15	0.7328	1.76258	0.0138889	0.103164	0.0848359	4323	tags=27%, list=11%, signal=24%	FMR1NB/GSTA1/ACTL6B/BNIP3
MURAKAMI_UV_RESPONSE_6HR_UP	MURAKAMI_UV_RESPONSE_6HR_UP	32	0.633124	1.76236	0.00455581	0.049951	0.0410769	10326	tags=53%, list=25%, signal=40%	KRT1/DSG1/EVPL/DSP/PRODH/CDKN1A/CYTH2/PLAT/TRAIP/XRCC1/MAPK6/NME1/PTPRF/ERCC1/ARHGDIA/RND3/DAPK1
REACTOME_DNA_REPLICATION	REACTOME_DNA_REPLICATION	128	0.496403	1.76155	0.00211416	0.0318981	0.0262312	14549	tags=64%, list=35%, signal=42%	CCNE1/CDC6/PSMD3/POLD4/PSMA8/ANAPC11/PSMD8/UBE2C/POLD2/PSMC4/UBE2S/PSMB4/PSMA7/GINS2/GMNN/PSMB5/POLE4/E2F1/PSMD4/PSME3/ORC5/CCNA2/PSMB3/RFC3/DBF4/CCNA1/ANAPC10/PSMD10/PSMD2/RFC2/ORC6/RPA3/CDC45/POLD1/PSMB7/PSMF1/PSMC2/PSMC5/POLA2/MCM2/ANAPC2/PSMD7/UBC/PSMB6/CDC26/ANAPC7/POLE2/RPA2/RBX1/PSMA5/GINS3/RFC4/ANAPC5/E2F3/CDC23/PSMD12/SKP2/CDC16/MCM10/UBB/ORC3/MCM8/PSMD14/UBA52/PSMC6/CDT1/MCM3/PSMD11/MCM…
REACTOME_TRANSPORT_OF_BILE_SALTS_AND_ORGANIC_ACIDS_METAL_IONS_AND_AMINE_COMPOUNDS	REACTOME_TRANSPORT_OF_BILE_SALTS_AND_ORGANIC_ACIDS_METAL_IONS_AND_AMINE_COMPOUNDS	85	0.526787	1.76131	0.00220751	0.0318981	0.0262312	6528	tags=34%, list=16%, signal=29%	RHCG/SLC18A1/SLC6A11/SLC13A5/SLC18A2/SLC6A18/SLC39A2/SLC6A3/SLC6A15/SLC14A2/SLC6A5/SLC13A3/SLC22A11/RHBG/SLC22A12/SLC10A6/SLC44A5/SLC47A2/SLC6A19/SLC30A3/SLC6A14/SLC6A12/SLC44A4/SLC16A3/SLC30A10/SLC6A1/SLC39A4/SLC39A7/SLC6A20
WP_REGUCALCIN_IN_PROXIMAL_TUBULE_EPITHELIAL_KIDNEY_CELLS	WP_REGUCALCIN_IN_PROXIMAL_TUBULE_EPITHELIAL_KIDNEY_CELLS	33	0.625927	1.76104	0.00672646	0.0642977	0.0528748	3	tags=3%, list=0%, signal=3%	CALCA
HOEGERKORP_CD44_TARGETS_TEMPORAL_DN	HOEGERKORP_CD44_TARGETS_TEMPORAL_DN	24	0.664329	1.76089	0.0113895	0.090311	0.0742667	1607	tags=17%, list=4%, signal=16%	GCG/APOC3/SLC18A1/HTR1A
REACTOME_TRANSFERRIN_ENDOCYTOSIS_AND_RECYCLING	REACTOME_TRANSFERRIN_ENDOCYTOSIS_AND_RECYCLING	31	0.634933	1.75997	0.00457666	0.049951	0.0410769	9831	tags=55%, list=24%, signal=42%	TF/ATP6V0A4/ATP6V1G3/ATP6V1C2/ATP6AP1/ATP6V1F/ATP6V0E2/ATP6V0C/STEAP3/ATP6V1C1/ATP6V0D1/TFRC/ATP6V1G1/ATP6V0A1/ATP6V0B/ATP6V1D/MCOLN1
REACTOME_FATTY_ACIDS	REACTOME_FATTY_ACIDS	15	0.731451	1.75934	0.0138889	0.103164	0.0848359	5039	tags=53%, list=12%, signal=47%	CYP4F22/CYP2F1/CYP4B1/CYP4A22/CYP4A11/CYP2A7/CYP4F3/CYP2B6
CREIGHTON_AKT1_SIGNALING_VIA_MTOR_DN	CREIGHTON_AKT1_SIGNALING_VIA_MTOR_DN	23	0.672682	1.75927	0.0114943	0.0906656	0.0745583	10891	tags=78%, list=27%, signal=58%	DHCR7/ATP6AP1/ATP6V1F/ALDOA/PPP4C/MRPS7/TNFRSF12A/TOM1/ATP6V0C/PAFAH1B3/CTSA/TUBB4B/GPI/PPP2R1A/ATP6V0B/CIB1/TSPAN1/RGL2
REACTOME_COMPLEMENT_CASCADE	REACTOME_COMPLEMENT_CASCADE	113	0.498737	1.75716	0.00421053	0.0495741	0.0407669	4763	tags=27%, list=12%, signal=24%	CRP/CFHR5/VTN/F2/IGKV2D-40/CPN2/CFHR1/CPB2/MBL2/COLEC11/CFHR3/IGLV3-27/CFHR4/IGKV1D-16/C4BPA/CPN1/IGHV3-13/IGLV7-43/IGLV1-47/C9/IGLV2-23/IGHV4-39/C5/IGLC3/IGHV4-59/IGKV3-20/IGHV2-70/IGKV1-16/IGKV2-28/IGKV2D-30/IGHV1-46
DALESSIO_TSA_RESPONSE	DALESSIO_TSA_RESPONSE	20	0.680274	1.75681	0.0197802	0.131409	0.108064	2309	tags=25%, list=6%, signal=24%	CGA/NTS/SSX1/ANXA1/HSPA1A
REACTOME_VISUAL_PHOTOTRANSDUCTION	REACTOME_VISUAL_PHOTOTRANSDUCTION	98	0.511224	1.75598	0.00214592	0.0318981	0.0262312	4410	tags=23%, list=11%, signal=21%	APOA2/SDR9C7/APOC3/APOA1/APOB/RBP4/RDH8/RBP1/GPC3/TTR/APOA4/APOC2/LRP2/AKR1C4/GNAT1/SDC1/APOM/AKR1C1/RBP3/RDH12/LRAT/AKR1C3/GUCY2D
DARWICHE_SQUAMOUS_CELL_CARCINOMA_UP	DARWICHE_SQUAMOUS_CELL_CARCINOMA_UP	143	0.485335	1.75515	0.00408163	0.0495741	0.0407669	5759	tags=20%, list=14%, signal=17%	RPTN/CSTA/SDR9C7/S100A8/S100A9/C10orf99/LYPD2/PRSS1/NCAN/GSTA1/SLPI/HRC/SPP1/PMEPA1/WFDC2/RYR1/S100A11/CLVS1/ID1/BAIAP2/TGFA/LY6E/UBE2C/MT1A/CACNA1E/SNHG9/FTL/PGK1
BARRIER_CANCER_RELAPSE_NORMAL_SAMPLE_UP	BARRIER_CANCER_RELAPSE_NORMAL_SAMPLE_UP	31	0.633125	1.75496	0.00457666	0.049951	0.0410769	4278	tags=19%, list=10%, signal=17%	GCG/CHGA/PYY/NDNF/PTGER2/GGT1
PELLICCIOTTA_HDAC_IN_ANTIGEN_PRESENTATION_UP	PELLICCIOTTA_HDAC_IN_ANTIGEN_PRESENTATION_UP	64	0.549767	1.75098	0.00659341	0.0642977	0.0528748	12174	tags=58%, list=30%, signal=41%	PSMD3/PSMA8/TRAPPC6A/PSMC4/BCAP31/PDIA4/ERGIC3/PSMB4/PPP1R15A/PSMD4/TBCB/KDELR2/PDIA3/TXNDC12/GOLPH3L/COPG1/TMED9/PSMB3/COPA/COPB2/CALR/HSPA5/COPG2/TRAPPC1/PSMD10/PSMD2/PSMB7/SELENOS/TMED10/COPZ1/HSP90B1/SIL1/YIPF1/PSMA5/COPE/GOSR2/SEC22A
ACEVEDO_LIVER_TUMOR_VS_NORMAL_ADJACENT_TISSUE_DN	ACEVEDO_LIVER_TUMOR_VS_NORMAL_ADJACENT_TISSUE_DN	263	0.455025	1.75082	0.00208768	0.0318981	0.0262312	6998	tags=23%, list=17%, signal=19%	AFM/FGL1/PNMA3/RELN/COLEC11/ANKRD33/ADRA1B/CDH2/SERPINA5/FTCD/PON1/BBOX1/SLC15A1/AZGP1/LECT2/HOGA1/SLC25A47/PVR/C9/GPD1/RAP1GAP/MTTP/PROC/IGF2/IGFALS/CDA/ANPEP/AQP12A/SPINT2/PNMA6A/PROZ/WDR72/NR0B2/VNN1/CERS4/PLIN2/LY6E/TNFRSF21/NR4A2/INHBE/CYP2C9/MT1A/GCKR/ENTPD5/SPTBN5/ATF5/CROT/MFSD2A/VKORC1/AIG1/B4GALT4/SYMPK/DGAT2/CHST4/TMEM86B/TRIB1/PPP1R15A/SPP2/SAA4/PAQR7
TOMIDA_METASTASIS_UP	TOMIDA_METASTASIS_UP	26	0.649902	1.75061	0.00888889	0.0765504	0.0629507	10349	tags=54%, list=25%, signal=40%	TUBA3C/DNER/CPLX2/ECH1/ALG3/GNAS/TUBA4A/CKAP4/DAD1/IER3/PSMD2/SLC16A9/HSP90AB1/TUBB
MAINA_VHL_TARGETS_DN	MAINA_VHL_TARGETS_DN	15	0.727698	1.75031	0.0162037	0.114475	0.0941376	7596	tags=53%, list=18%, signal=43%	PSG1/GNG4/GAL3ST1/BNIP3/CLDN4/SLC16A3/VEGFA/BHLHE40
WU_APOPTOSIS_BY_CDKN1A_VIA_TP53	WU_APOPTOSIS_BY_CDKN1A_VIA_TP53	52	0.571922	1.75031	0.00660793	0.0642977	0.0528748	12450	tags=54%, list=30%, signal=38%	FAT2/AURKA/TUBB4A/TUBB3/UBE2C/EXO1/PRC1/FANCI/CDKN1A/ANLN/VEGFA/TPX2/CDC25B/UBE2T/TCN2/TTK/ATAD2/BUB1/ZBTB5/MCM2/ASPM/AURKB/SPDL1/WDHD1/PARP2/DLGAP5/RACGAP1/CCNB1
YOKOE_CANCER_TESTIS_ANTIGENS	YOKOE_CANCER_TESTIS_ANTIGENS	35	0.617862	1.74912	0.00671141	0.0642977	0.0528748	6664	tags=31%, list=16%, signal=26%	MAGEA11/NPTX2/MMP11/TDRD9/TUBB4A/STK31/CXCR2/FABP6/MPP3/MVK/TRIP13
WHITFIELD_CELL_CYCLE_LITERATURE	WHITFIELD_CELL_CYCLE_LITERATURE	44	0.593674	1.74835	0.00221239	0.0318981	0.0262312	12450	tags=59%, list=30%, signal=41%	CCNE1/CDC6/AURKA/TOP2A/PLK1/BIRC5/CDKN1A/E2F1/KIF20A/CCNA2/CDC25B/CCNB2/CDKN3/CDC20/CDC45/E2F5/CENPA/CCNF/BUB1/MCM2/BUB1B/CDC25C/CDKN2C/CENPF/RACGAP1/CCNB1
REACTOME_ANDROGEN_BIOSYNTHESIS	REACTOME_ANDROGEN_BIOSYNTHESIS	11	0.781247	1.7483	0.00704225	0.0651591	0.0535832	2429	tags=45%, list=6%, signal=43%	CGA/HSD3B1/HSD3B2/SRD5A2/CYP17A1
CAMPS_COLON_CANCER_COPY_NUMBER_UP	CAMPS_COLON_CANCER_COPY_NUMBER_UP	87	0.516479	1.74779	0.00215517	0.0318981	0.0262312	3900	tags=22%, list=9%, signal=20%	KRT13/KRT31/KRT15/KRT33A/PAX9/MAGEA1/KRT32/KRT38/HAP1/NOTUM/NEUROG2/NPB/CASKIN1/CERS1/KRT34/RASD1/PCYT2/P4HB/PYCR1
REACTOME_EICOSANOIDS	REACTOME_EICOSANOIDS	12	0.766883	1.74752	0.0165094	0.116174	0.0955352	3710	tags=50%, list=9%, signal=45%	CYP4F22/CYP4B1/CYP4A22/CYP4A11/CYP8B1/CYP4F3
MIKKELSEN_MEF_ICP_WITH_H3K27ME3	MIKKELSEN_MEF_ICP_WITH_H3K27ME3	198	0.465903	1.747	0.00205339	0.0318981	0.0262312	5665	tags=34%, list=14%, signal=29%	AHSG/NCCRP1/VTN/UPK2/LY6G6C/ZIC4/TFAP2B/C6orf15/TDRD1/BRINP3/DKK1/ZNF663P/ALPI/GRB7/REN/MOGAT1/C9orf135/LY6G6E/TMEM63C/NCAN/APOA4/PRR19/CDH12/SYT3/GALNTL6/CNTNAP4/ZDHHC22/PRSS36/ENTPD3/ALOX15B/DNAJB13/SULT2B1/GFI1B/GNAT1/LRRC36/TMEM184A/UCP1/C5/LRRC43/RYR1/TBATA/EGF/QPRT/EPO/KCNJ9/MALL/SEZ6L2/PDE11A/SLC38A11/PNMA8A/GRM3/WNT8B/C11orf97/THSD4/CLDN9/KCND2/TCAM1P/EPN3/AQP6/LPO/NRSN2/KLB/SPACA7/SLC28A…
SATO_SILENCED_BY_DEACETYLATION_IN_PANCREATIC_CANCER	SATO_SILENCED_BY_DEACETYLATION_IN_PANCREATIC_CANCER	42	0.599998	1.74604	0.00447427	0.049951	0.0410769	6783	tags=36%, list=17%, signal=30%	KLK12/SSX1/CACNA1G/TFPI2/GAGE1/ULBP2/EREG/MAGED4B/WNT4/CGREF1/DHRS2/HBA1/ADM/SERPINI1/CLDN15
BLANCO_MELO_BRONCHIAL_EPITHELIAL_CELLS_INFLUENZA_A_DEL_NS1_INFECTION_DN	BLANCO_MELO_BRONCHIAL_EPITHELIAL_CELLS_INFLUENZA_A_DEL_NS1_INFECTION_DN	181	0.47077	1.74356	0.00206612	0.0318981	0.0262312	13560	tags=62%, list=33%, signal=42%	PADI1/PADI3/CDC6/UPK3B/MEX3A/HILPDA/S1PR5/AURKA/CBX2/FADS1/FOXA2/ZNF90/IDI2-AS1/TOP2A/TUBAL3/MYBL2/UBE2C/EPN3/EME1/ERCC6L/PLK1/EXO1/PRC1/PIMREG/SLITRK6/FANCI/RBBP8NL/GINS2/BIRC5/SPAG5/WDR62/KIF24/FANCG/PSRC1/ANLN/E2F1/KIF20A/SLC46A1/NEK2/CDCA5/NEIL3/TRAIP/CCNA2/PHGDH/HJURP/SHCBP1/UBE2T/FOXM1/RHNO1/CCNB2/TRIM45/MIR503HG/FANCB/CDKN3/CENPM/TTK/CENPO/CDC45/NUF2/KIF4A/MTFR2/LUARIS/LINC00847/TROAP/CDCA…
YIH_RESPONSE_TO_ARSENITE_C2	YIH_RESPONSE_TO_ARSENITE_C2	14	0.739315	1.74143	0.0162413	0.114589	0.0942316	103	tags=7%, list=0%, signal=7%	KRT6A
HELLER_HDAC_TARGETS_SILENCED_BY_METHYLATION_UP	HELLER_HDAC_TARGETS_SILENCED_BY_METHYLATION_UP	430	0.433679	1.74068	0.00206186	0.0318981	0.0262312	6146	tags=23%, list=15%, signal=20%	DPEP3/CSTA/SSX3/CGA/MAGEA11/MAGEA9/NTS/SSX1/PEG10/MAGEC1/TUBB2B/PYY/DLX2/NPTX2/MAGEA4/SSX2/CGB3/VCX/CACNA1G/PPL/PCLO/FTCD/MAGEA6/SPAG6/MAGEA3/TKTL1/MYCN/SH3GL3/GAGE2A/PPM1E/NCAN/CD24/TFPI2/SNAP25/TDRD12/TMSB15A/GAGE1/LGSN/DDX4/APLP1/ULBP2/PGBD5/MET/SLC17A7/TFAP2C/G6PD/HSPA1A/SPP1/FOXG1/FGFR3/MAPK8IP1/UQCRFS1/FSCN1/MLF1/SYN1/TENM1/NEU1/TUBB4A/PFN2/BEX3/TUBB2A/MAGEB2/CGREF1/TUBB3/DHRS2/ARG2/GLDC/AL…
REACTOME_POST_CHAPERONIN_TUBULIN_FOLDING_PATHWAY	REACTOME_POST_CHAPERONIN_TUBULIN_FOLDING_PATHWAY	23	0.665239	1.7398	0.0137931	0.103164	0.0848359	8650	tags=61%, list=21%, signal=48%	TUBA3C/TUBB2B/TUBB4A/TUBB2A/TUBB3/TUBB1/TUBAL3/TUBA4A/TUBA1C/TBCB/TUBA3E/TUBB4B/TBCD/TUBA1B
REACTOME_ARACHIDONIC_ACID_METABOLISM	REACTOME_ARACHIDONIC_ACID_METABOLISM	58	0.558206	1.73827	0.00672646	0.0642977	0.0528748	5466	tags=34%, list=13%, signal=30%	DPEP3/CYP4F22/ALOX12B/ALOX15/CYP4B1/PON1/CYP4A22/CYP4A11/ALOX12/ALOXE3/ALOX15B/CYP8B1/CYP4F3/AKR1C3/GGT1/PTGES/PLA2G4A/CYP2C9/PON2/CYP2C19
ZHOU_PANCREATIC_BETA_CELL	ZHOU_PANCREATIC_BETA_CELL	11	0.776465	1.7376	0.00938967	0.078832	0.064827	236	tags=18%, list=1%, signal=18%	NKX2-2/NEUROD1
REACTOME_HEME_DEGRADATION	REACTOME_HEME_DEGRADATION	15	0.722245	1.73719	0.0185185	0.125363	0.103092	3403	tags=33%, list=8%, signal=31%	ALB/UGT1A1/GSTA1/UGT1A4/ABCC2
REACTOME_SIGNALING_BY_MODERATE_KINASE_ACTIVITY_BRAF_MUTANTS	REACTOME_SIGNALING_BY_MODERATE_KINASE_ACTIVITY_BRAF_MUTANTS	45	0.586989	1.73658	0.00219298	0.0318981	0.0262312	214	tags=7%, list=1%, signal=7%	FGG/FGA/FGB
ROY_WOUND_BLOOD_VESSEL_DN	ROY_WOUND_BLOOD_VESSEL_DN	22	0.667794	1.73624	0.0138568	0.103164	0.0848359	5676	tags=41%, list=14%, signal=35%	KRT14/ANXA8/KRT15/CD24P4/F5/DSP/S100P/SLC6A14/CEACAM6
ISHIDA_E2F_TARGETS	ISHIDA_E2F_TARGETS	51	0.569658	1.73587	0.00663717	0.0642977	0.0528748	13465	tags=63%, list=33%, signal=42%	ANXA8L1/CCNE1/HMGB3/TOP2A/KPNA2/PRC1/TRIP13/ANLN/DCTPP1/CCNA2/RFC3/DBF4/UBE2T/CCNB2/CDC20/KIF2C/E2F8/BUB1/STMN1/NUSAP1/AURKB/CDKN2C/NCAPH/PTTG1/TK1/ASF1B/SGO1/CCNB1/CDT1/MCM3/MCM7/RAD51
WP_CHOLESTEROL_BIOSYNTHESIS_PATHWAY	WP_CHOLESTEROL_BIOSYNTHESIS_PATHWAY	15	0.721163	1.73459	0.0185185	0.125363	0.103092	10354	tags=87%, list=25%, signal=65%	SQLE/MSMO1/NSDHL/IDI1/DHCR7/MVD/MVK/HMGCS1/FDPS/SC5D/PMVK/HMGCR/LSS
WP_SPHINGOLIPID_PATHWAY	WP_SPHINGOLIPID_PATHWAY	29	0.629941	1.73423	0.00454545	0.049951	0.0410769	6249	tags=28%, list=15%, signal=23%	CERS3/ACER1/GAL3ST1/CERS4/GBA/CERS2/SPHK2/SPTLC3
LOCKWOOD_AMPLIFIED_IN_LUNG_CANCER	LOCKWOOD_AMPLIFIED_IN_LUNG_CANCER	208	0.462233	1.73356	0.00205339	0.0318981	0.0262312	13736	tags=60%, list=33%, signal=40%	NKX2-1/PAX9/MET/POLD4/TDRKH/AGPAT1/S100A11/PC/TUFT1/CAV2/PLD1/LY6E/CERS2/IGSF8/DHCR7/CD44/COCH/CAPZA2/ILF2/B4GALT3/NAXE/PSMB4/MRPL9/SSR2/CTSF/CDK5/HAX1/PMF1/PRCC/S100A13/MANBAL/HYOU1/MRM2/VEGFA/SETDB1/CKS1B/POLR2J/JTB/YKT6/CLPTM1L/HDGF/SLC4A2/SNAPIN/ATP6V1C1/SLC39A1/FASTK/FJX1/USP21/DEDD/PIP5K1A/DAP/MAGEF1/PMVK/NUDT1/BLCAP/CCT5/FIGNL1/SIVA1/AP2M1/TFRC/MRPL36/RIT1/GPAA1/SHC1/METTL1/KDM2A/PI4KB/EIF…
REACTOME_DISEASES_OF_METABOLISM	REACTOME_DISEASES_OF_METABOLISM	243	0.452857	1.7331	0.00202429	0.0318981	0.0262312	9345	tags=37%, list=23%, signal=29%	MUC21/SFTPB/MUC7/SFTPD/MUC15/PAH/CYP4F22/GYS2/MAT1A/SFTA3/MUC5B/UGT1A1/GPC3/NCAN/ADAMTS19/CYP17A1/UGT1A4/SDC1/MUC5AC/NEU1/MUC20/MUC16/GYG2/SLC34A2/NHLRC1/CYP19A1/PC/MC2R/MUC3A/THSD4/GGT1/G6PC3/CYP11B2/ALG3/CHST6/GNE/GLB1/MUC13/GUSB/CYP11A1/SFTPC/DCXR/PAPSS2/MUC4/ADAMTS14/SLC37A4/MUC6/GALE/DOLK/POMT2/SRD5A3/LFNG/AHCY/ADAMTS18/B4GALT1/ALG12/DPM2/CSPG5/MUC1/MUC17/GAA/ACACA/CTSA/GCLM/B3GALT6/C1GALT1C…
NAKAMURA_METASTASIS_MODEL_UP	NAKAMURA_METASTASIS_MODEL_UP	44	0.588105	1.73195	0.00221239	0.0318981	0.0262312	7647	tags=32%, list=19%, signal=26%	KRT13/PADI3/FKBP10/NTRK2/TUBB2A/MALL/FOSL1/FOLH1/HS3ST1/PGK1/SLC16A3/COL17A1/TYRO3/MEPCE
REACTOME_METABOLISM_OF_PORPHYRINS	REACTOME_METABOLISM_OF_PORPHYRINS	27	0.637316	1.73067	0.00904977	0.0770672	0.0633757	3403	tags=19%, list=8%, signal=17%	ALB/UGT1A1/GSTA1/UGT1A4/ABCC2
WP_PREGNANE_X_RECEPTOR_PATHWAY	WP_PREGNANE_X_RECEPTOR_PATHWAY	33	0.61464	1.72928	0.00672646	0.0642977	0.0528748	6559	tags=39%, list=16%, signal=33%	SULT2A1/UGT1A3/UGT1A1/GSTA2/UGT1A6/CYP2A6/UGT1A4/ABCC2/CYP2C9/CYP2B6/CYP2C19/ABCC3/HSP90AA1
CROMER_METASTASIS_DN	CROMER_METASTASIS_DN	74	0.525715	1.72688	0.00428266	0.0495741	0.0407669	10023	tags=47%, list=24%, signal=36%	PKP1/TP63/TNNT3/TRIM29/MALL/S100A11/IMPA2/CELSR1/FXYD3/MRPS12/CAV2/LAD1/ITGA3/BAIAP2/PRODH/PSMD8/TUBA4A/PRSS3/DUSP7/ALDOA/FLAD1/PPP4C/TPBG/COL17A1/EIF3K/DTX2/ALDH4A1/MAST4/IGSF3/GJB3/GSTP1/SDC4/TTLL12/NOP16/UBE2M
REACTOME_COPI_DEPENDENT_GOLGI_TO_ER_RETROGRADE_TRAFFIC	REACTOME_COPI_DEPENDENT_GOLGI_TO_ER_RETROGRADE_TRAFFIC	99	0.502474	1.72661	0.00215983	0.0318981	0.0262312	12334	tags=63%, list=30%, signal=44%	TUBA3C/TUBB2B/KLC3/KIF25/KIF1A/KIF19/TUBB4A/KIF6/TUBB2A/TUBB3/TUBB1/NAPA/TUBAL3/KDELR1/TUBA4A/KIF23/TMED3/TUBA1C/KDELR3/ARFGAP1/ARF1/KIF20A/KDELR2/TUBA3E/TUBB4B/COPG1/TMED9/COPA/ARF5/COPB2/KIF26B/KIF3C/KIF22/TUBA1B/COPG2/KLC4/KIF4A/NBAS/KIF21A/KIF3B/SURF4/KIF4B/TMED10/KIF5A/COPZ1/NAPG/KIF2C/KIFAP3/KIF18A/TUBB8/NSF/USE1/ARF3/RAB1B/KIF18B/RAB1A/COPE/ARFGAP2/RINT1/ARF4/RACGAP1/KIFC1
WANG_ESOPHAGUS_CANCER_VS_NORMAL_DN	WANG_ESOPHAGUS_CANCER_VS_NORMAL_DN	99	0.502363	1.72623	0.00215983	0.0318981	0.0262312	11715	tags=46%, list=29%, signal=33%	KRT5/MAL/NLRP2/PPP2R2C/GJB2/S100A12/EREG/GPX3/MALL/SLC9A3R1/S100A11/NSDHL/TIAM1/MOSPD3/DUSP7/FUT1/ALDH3A1/TSPAN6/EPHX1/PMM1/TSPAN5/IGFBP2/ADIPOR1/RABGGTA/ACOX1/CAPNS1/KCNK5/ALDH4A1/NRBP1/DNAJB1/UPP1/NUCB2/SLC27A4/TXNDC17/PPP4R1/ACAA1/SH3GL1/DUSP5/PITPNA/ARF3/GTF3C1/SHMT1/RPP30/NCOA3/HCAR3/TBC1D10A
LEE_LIVER_CANCER_MYC_TGFA_DN	LEE_LIVER_CANCER_MYC_TGFA_DN	64	0.541805	1.72562	0.00659341	0.0642977	0.0528748	4782	tags=27%, list=12%, signal=24%	ORM1/BHMT/ORM2/CRISP2/GPR37/CYP2F1/BAAT/C4BPA/HAL/ETNK2/NETO2/IL1RAP/IGFALS/KYNU/RGN/LIPC/SLC27A5
WP_PRADERWILLI_AND_ANGELMAN_SYNDROME	WP_PRADERWILLI_AND_ANGELMAN_SYNDROME	60	0.552964	1.7254	0.00683371	0.0642977	0.0528748	6189	tags=37%, list=15%, signal=31%	CGA/PCSK1/NPAP1/DLX5/GABRG3/CDC6/SLC45A2/GABRG1/NHLH2/GABRR1/CDKN2A/TACR3/MAGEL2/BDNF/GABRB3/CDKN2B/MKRN3/HTR2C/GHRL/KISS1/OXT/LHB
VECCHI_GASTRIC_CANCER_EARLY_UP	VECCHI_GASTRIC_CANCER_EARLY_UP	433	0.428636	1.72401	0.00206186	0.0318981	0.0262312	12598	tags=49%, list=31%, signal=34%	CCNE1/MAGEA3/CDC6/KLK7/TFAP2C/CLDN2/SPP1/PMEPA1/H19/KRT7/TACSTD2/AURKA/ATP11A/CXCL5/STK31/PI3/GGH/CBX2/S100A11/HSPB1/WDR72/FOSL1/C9orf24/MUC3A/RARRES1/SMARCE1/NELFCD/MMP7/NUP62CL/HMGB3/TOP2A/MYBL2/SLC6A8/LAPTM4B/UBE2C/TM4SF1/MUC13/PFDN4/TUBA4A/ILDR1/RBM42/PDZK1IP1/CDK12/SLC28A3/PUS7/AJUBA/CLDN1/HSPH1/PRC1/GRN/PABPC1L/XPO5/PSMA7/OVOL1/PROX1/FANCI/CXCL3/BYSL/DUXAP8/GINS2/CCT3/SLC39A4/ITGA2/PRMT1/EF…
ANDERSEN_CHOLANGIOCARCINOMA_CLASS1	ANDERSEN_CHOLANGIOCARCINOMA_CLASS1	60	0.552409	1.72367	0.00683371	0.0642977	0.0528748	6499	tags=38%, list=16%, signal=32%	ANKRD1/KRT23/SCTR/KCNF1/DCDC2/C1QL4/SYT12/CRYBB2/PGBD5/SPP1/PKHD1/CRYM/HNF1B/GAL3ST1/VEPH1/CLDN9/PAQR5/VTCN1/MPP6/PSPH/DBNDD1/TNFRSF12A/GMNN
REACTOME_GAP_JUNCTION_ASSEMBLY	REACTOME_GAP_JUNCTION_ASSEMBLY	37	0.601853	1.72347	0.00881057	0.0763346	0.0627733	5511	tags=41%, list=13%, signal=35%	GJB6/TUBA3C/TUBB2B/GJB2/GJB5/GJB1/TUBB4A/GJB7/TUBB2A/GJA10/TUBB3/TUBB1/TUBAL3/TUBA4A/TUBA1C
WP_EPITHELIAL_TO_MESENCHYMAL_TRANSITION_IN_COLORECTAL_CANCER	WP_EPITHELIAL_TO_MESENCHYMAL_TRANSITION_IN_COLORECTAL_CANCER	159	0.468329	1.72239	0.00206612	0.0318981	0.0262312	5645	tags=18%, list=14%, signal=16%	CLDN17/CLDN8/VTN/PKP1/DLL3/WNT3A/WNT7B/WNT11/CDH2/CLDN10/FZD9/DLK1/FZD10/CLDN2/CLDN6/CLDN19/TUSC3/WNT4/DSP/CLDN12/WNT8B/ID1/CLDN9/CLDN4/FZD6/CLDN14/WNT5B/WNT10B/CLDN1
MCBRYAN_PUBERTAL_BREAST_3_4WK_UP	MCBRYAN_PUBERTAL_BREAST_3_4WK_UP	204	0.460195	1.7217	0.00206186	0.0318981	0.0262312	6379	tags=26%, list=16%, signal=22%	FGG/SPRR1A/KRT14/CSN1S1/MUC15/LY6D/IRX3/GYS2/CLDN10/HAL/APOC2/TMEM79/SERPINA1/GRHL1/TFAP2C/SPP1/AQP5/MAPK8IP1/FSCN1/SDC1/WFDC2/COL9A1/KRT7/TACSTD2/BEX3/DSP/IGHA2/FGF13/FADS2/FXYD3/CDKN2B/CEACAM1/SLC15A2/ACSF2/ALDOC/ELF5/HSPA1B/DNAJC12/GSTA3/DNM1/ATP1A3/TEAD2/CLU/PADI2/ADM/PERP/CXCL14/IRF6/TNFRSF12A/TFCP2L1/ABCC3/CYP2D6/IGFBP2
WP_ONE_CARBON_METABOLISM	WP_ONE_CARBON_METABOLISM	30	0.621807	1.72163	0.00681818	0.0642977	0.0528748	6075	tags=27%, list=15%, signal=23%	BHMT/MAT1A/FTCD/DNMT3B/FOLH1B/FOLH1/ALDH1L1/AHCY
WANG_RESPONSE_TO_BEXAROTENE_UP	WANG_RESPONSE_TO_BEXAROTENE_UP	34	0.611372	1.71874	0.00684932	0.0642977	0.0528748	8283	tags=35%, list=20%, signal=28%	HDGFL1/COL26A1/CLDN2/EGF/CEACAM1/BNIP3/TLX1/EFNA4/HDGF/CTNNBIP1/PRRX2/CIAPIN1
CHIANG_LIVER_CANCER_SUBCLASS_INTERFERON_DN	CHIANG_LIVER_CANCER_SUBCLASS_INTERFERON_DN	51	0.563835	1.71813	0.00663717	0.0642977	0.0528748	6923	tags=43%, list=17%, signal=36%	PAGE4/MOGAT1/TNFRSF19/VWCE/SLC13A3/RHBG/IGF2/FADS1/PHYHIPL/MME/AMACR/SLC16A11/TENM2/DNM1/NKD1/SLC6A8/ASPSCR1/ADM/ATP6V0E2/ONECUT2/SLC5A6/ACOX1
VALK_AML_WITH_11Q23_REARRANGED	VALK_AML_WITH_11Q23_REARRANGED	24	0.648181	1.71809	0.0159453	0.113398	0.0932525	2408	tags=29%, list=6%, signal=27%	XAGE1B/TGM5/RET/TKTL1/APOC2/CADM1/P2RY2
NEWMAN_ERCC6_TARGETS_UP	NEWMAN_ERCC6_TARGETS_UP	25	0.638361	1.71624	0.0177384	0.122406	0.10066	3167	tags=20%, list=8%, signal=18%	CSTA/ALX1/CD24P2/KYNU/FABP5
REACTOME_GLUCOCORTICOID_BIOSYNTHESIS	REACTOME_GLUCOCORTICOID_BIOSYNTHESIS	10	0.779361	1.71617	0.0140515	0.104227	0.0857103	4662	tags=50%, list=11%, signal=44%	HSD3B1/SERPINA6/HSD3B2/CYP17A1/CYP11B2
REACTOME_O_LINKED_GLYCOSYLATION_OF_MUCINS	REACTOME_O_LINKED_GLYCOSYLATION_OF_MUCINS	61	0.546722	1.71602	0.00677201	0.0642977	0.0528748	7138	tags=39%, list=17%, signal=33%	MUC21/MUC7/MUC15/MUC5B/GALNT14/GALNTL6/MUC5AC/A4GNT/MUC20/MUC16/B3GNT4/MUC3A/ST3GAL4/MUC13/ST3GAL1/MUC4/MUC6/B3GNT7/CHST4/MUC1/MUC17/B3GNT9/B3GNT8/C1GALT1C1
REACTOME_REGULATION_OF_LIPID_METABOLISM_BY_PPARALPHA	REACTOME_REGULATION_OF_LIPID_METABOLISM_BY_PPARALPHA	119	0.486504	1.71503	0.00423729	0.0495741	0.0407669	5058	tags=13%, list=12%, signal=12%	APOA2/APOA1/APOA5/ANKRD1/SULT2A1/CYP4A11/GRHL1/ABCB4/AGT/FADS1/TRIB3/NR1H4/PLIN2/TNFRSF21/MED29/MED24
REACTOME_CHOLESTEROL_BIOSYNTHESIS	REACTOME_CHOLESTEROL_BIOSYNTHESIS	25	0.637734	1.71456	0.0177384	0.122406	0.10066	10354	tags=76%, list=25%, signal=57%	TM7SF2/SQLE/DHCR24/MSMO1/NSDHL/IDI1/DHCR7/MVD/EBP/MVK/HMGCS1/HSD17B7/ACAT2/FDPS/SC5D/PMVK/GGPS1/HMGCR/LSS
WU_CELL_MIGRATION	WU_CELL_MIGRATION	178	0.462292	1.71433	0.00202429	0.0318981	0.0262312	5505	tags=24%, list=13%, signal=21%	ANXA8/CST6/S100A2/AQP3/EEF1A2/PPL/GPR87/CD24P4/CSTB/MAGEA3/KRT17/TFPI2/SLPI/CRYBG1/GALNT14/TRIM29/CDA/KRT7/TACSTD2/PLAGL1/MEST/KYNU/FABP5/SFN/UGT1A10/S100A14/AKR1C1/FOSL1/FXYD3/AKR1C3/LAD1/CLDN4/PLIN2/SPINT1/TNFRSF21/PTGES/TM4SF1/S100P/PIR/TUBA4A/CLU/RAB25/MTUS1
KEGG_PPAR_SIGNALING_PATHWAY	KEGG_PPAR_SIGNALING_PATHWAY	68	0.533621	1.71431	0.00666667	0.0642977	0.0528748	5064	tags=26%, list=12%, signal=23%	APOA2/APOC3/APOA1/APOA5/CYP4A22/CYP4A11/CYP8B1/AQP7/UCP1/FABP5/ACADL/FADS2/CPT1C/PLIN1/FABP7/SLC27A5/FABP6/PLTP
CADWELL_ATG16L1_TARGETS_UP	CADWELL_ATG16L1_TARGETS_UP	102	0.494113	1.7137	0.0021322	0.0318981	0.0262312	4588	tags=28%, list=11%, signal=25%	APOA1/TF/CST6/KRT12/HP/THPO/UPK1B/SERPINA10/RBP4/ALPI/NEUROD2/RHOV/SUCNR1/APOA4/APOC2/NPC1L1/GSDMC/SLC5A12/MTTP/PDZK1/NPR3/FUZ/RETNLB/CIDEC/PC/VNN1/GGT1/PLIN1/LEP
JINESH_BLEBBISHIELD_VS_LIVE_CONTROL_DN	JINESH_BLEBBISHIELD_VS_LIVE_CONTROL_DN	299	0.440869	1.71362	0.00210084	0.0318981	0.0262312	9202	tags=28%, list=22%, signal=22%	SPRR3/SPRR1A/S100A8/S100A9/ANXA8/UGT1A7/TP63/KRT16/NLRP7/SLC7A2/C10orf99/KRT17/WFDC21P/KRT17P3/IGF1R/ENTPD3/CA12/S1PR5/KYNU/UGT1A10/PFN2/PRSS8/MALL/SNCAIP/REG4/RARRES1/GLMP/ACOT4/CCL20/MMP7/LRMDA/MPZL2/PTGES/CD44/QPCT/FAM210B/PON2/TFB2M/C3orf14/SYT7/PSMB4/HSD17B2/TAGLN2/HAS3/SSR2/BPGM/HOXD1/IMMP2L/DUSP23/RAB34/PYGL/SRI/PIGM/MARK1/IL23A/KIF20A/ARMC10P1/SMYD3/C1orf116/C1orf53/UBAP2L/TCEAL8/TMTC4/MM…
BIOCARTA_MAL_PATHWAY	BIOCARTA_MAL_PATHWAY	19	0.679333	1.71343	0.0248869	0.152983	0.125804	125	tags=5%, list=0%, signal=5%	MAL
GOZGIT_ESR1_TARGETS_UP	GOZGIT_ESR1_TARGETS_UP	143	0.47333	1.71173	0.00408163	0.0495741	0.0407669	4623	tags=17%, list=11%, signal=16%	SPRR3/KRT5/KRT14/ANXA8/VTN/PEG10/DUSP9/KRT71/VWDE/GRHL1/ECM1/S100A12/TH/ANPEP/CEBPA/WNT4/XDH/SMIM2-AS1/DHRS2/ACSF2/PC/GLDC/PLD1/HTR2C/IGF2BP3
REACTOME_NUCLEAR_EVENTS_KINASE_AND_TRANSCRIPTION_FACTOR_ACTIVATION	REACTOME_NUCLEAR_EVENTS_KINASE_AND_TRANSCRIPTION_FACTOR_ACTIVATION	61	0.54522	1.7113	0.00902935	0.0770672	0.0633757	6952	tags=21%, list=17%, signal=18%	ASCL1/TPH1/CDK5R2/VGF/SH3GL3/CDK5R1/FOSL1/ID1/DUSP7/SGK1/CDK5/TRIB1/VRK3
HERNANDEZ_ABERRANT_MITOSIS_BY_DOCETACEL_4NM_UP	HERNANDEZ_ABERRANT_MITOSIS_BY_DOCETACEL_4NM_UP	21	0.665505	1.7111	0.020595	0.134648	0.110727	2022	tags=24%, list=5%, signal=23%	FGG/PRAME/MAGEA6/MAGEA12/TNFRSF11B
LI_CISPLATIN_RESISTANCE_UP	LI_CISPLATIN_RESISTANCE_UP	25	0.636131	1.71025	0.0177384	0.122406	0.10066	3105	tags=32%, list=8%, signal=30%	PEG10/IRX3/CDH2/ANO3/IGF1R/TFPI2/VWDE/KYNU
ALONSO_METASTASIS_UP	ALONSO_METASTASIS_UP	187	0.460688	1.71019	0.00207469	0.0318981	0.0262312	12666	tags=45%, list=31%, signal=31%	FGG/MAL/CGA/TUBA3C/IGFBP1/CDH2/MAGEA6/SERPINA3/EMP1/GGH/TUBB3/CA9/RABAC1/TUBA4A/AKT1S1/GSTA4/VKORC1/SHB/PMM1/TP53I3/SMARCA1/CDKN1A/SRI/TMCO1/ANLN/COX6B1/CKS1B/ALDH1A2/APEX1/ACSL3/DAD1/S100A10/DCAF13/MRPL15/NDUFB11/HSPA8/NPC2/SPCS1/CCT5/ATP6V0D1/BRK1/TCEAL9/APLP2/NHP2/LRPAP1/ENO1/CHCHD2/TMEM199/TXNRD1/ATP6V0B/MDM2/MRPL37/ADSL/PCID2/ATRAID/LAMTOR5/SCD/TIMM10/SPA17/VBP1/WEE1/NDUFAB1/CDYL/MAPRE1/TMEM…
PID_AJDISS_2PATHWAY	PID_AJDISS_2PATHWAY	48	0.573448	1.71013	0.00441501	0.0499235	0.0410542	4964	tags=29%, list=12%, signal=26%	SLIT1/CDH2/RET/IGF1R/GDNF/MEP1B/MET/NTRK2/BDNF/IGF2/EGF/DSP/MMP7/TIAM1
REACTOME_INITIAL_TRIGGERING_OF_COMPLEMENT	REACTOME_INITIAL_TRIGGERING_OF_COMPLEMENT	79	0.516091	1.7093	0.00642398	0.0642977	0.0528748	4763	tags=24%, list=12%, signal=21%	CRP/IGKV2D-40/MBL2/COLEC11/IGLV3-27/IGKV1D-16/IGHV3-13/IGLV7-43/IGLV1-47/IGLV2-23/IGHV4-39/IGLC3/IGHV4-59/IGKV3-20/IGHV2-70/IGKV1-16/IGKV2-28/IGKV2D-30/IGHV1-46
MATTHEWS_SKIN_CARCINOGENESIS_VIA_JUN	MATTHEWS_SKIN_CARCINOGENESIS_VIA_JUN	17	0.697696	1.70929	0.0228311	0.143986	0.118406	2350	tags=18%, list=6%, signal=17%	CALML3/IL36B/SPP1
BUFFA_HYPOXIA_METAGENE	BUFFA_HYPOXIA_METAGENE	50	0.564316	1.70908	0.00662252	0.0642977	0.0528748	10010	tags=64%, list=24%, signal=48%	HILPDA/SLC2A1/BNIP3/CA9/TUBA1C/ADM/PGK1/PSMA7/MRGBP/MCTS1/PSRC1/ANLN/KIF20A/VEGFA/HK2/YKT6/ANKRD37/PNP/GAPDH/MRPL15/SHCBP1/TPI1/GPI/MRPL13/CDKN3/NDRG1/ENO1/LDHA/KIF4A/CHCHD2/ESRP1/MAD2L2
LIANG_SILENCED_BY_METHYLATION_2	LIANG_SILENCED_BY_METHYLATION_2	55	0.553378	1.70893	0.00660793	0.0642977	0.0528748	5473	tags=33%, list=13%, signal=28%	SERPINB2/MAGEA4/SSX2/CTAG1B/MAGEA12/MAGEA3/KRT17/GAGE1/SLPI/H19/MAGEA2/CXCL5/PI3/UCHL1/DHRS2/CCL20/STX3/CXCL2
SMITH_LIVER_CANCER	SMITH_LIVER_CANCER	47	0.576043	1.70669	0.00442478	0.0499235	0.0410542	11956	tags=66%, list=29%, signal=47%	CTNNA2/PAK4/AURKA/IMPA2/AMACR/BNIP3/TOP2A/PIR/GSTA4/ADIPOR1/ACACA/FDPS/IFT20/TOB1/HJURP/PLA2G12B/PDCD5/PMVK/CDKN3/NHP2/DDC/HTATIP2/TBCE/ALDH1A1/PGRMC1/MTFR1/RHOBTB3/CENPF/BMI1/TP53BP2/TMEM106C
LASTOWSKA_NEUROBLASTOMA_COPY_NUMBER_UP	LASTOWSKA_NEUROBLASTOMA_COPY_NUMBER_UP	183	0.460094	1.70663	0.00206186	0.0318981	0.0262312	9793	tags=38%, list=24%, signal=29%	KRTAP4-8/VTN/CA10/CDC6/ASGR1/GPRC5C/RASD1/CBX2/CCDC144NL-AS1/WIPF2/P4HB/PYCR1/ALDOC/BAIAP2/ANAPC11/TOP2A/GPS1/ARHGAP23/TMEM97/EME1/ICAM2/KPNA2/SCPEP1/SLC25A10/ETV4/EIF4A3/FLOT2/MRPS7/NDUFAF8/ABCC3/PTRH2/BIRC5/NAT9/TNFAIP1/NOL11/RAD51C/LINC02210/SRP68/ARMC7/MRPS23/SLC25A19/TACO1/DUS1L/NME1/PHB/DHX40/RPL23/MCRIP1/TSEN54/WSB1/JPT1/FOXK2/SLC38A10/TRAPPC1/SUPT4H1/LRRC59/MRPL58/CCDC47/HEATR6/MRPL12/TBX…
DUTERTRE_ESTRADIOL_RESPONSE_24HR_UP	DUTERTRE_ESTRADIOL_RESPONSE_24HR_UP	315	0.435546	1.70588	0.00210084	0.0318981	0.0262312	13737	tags=53%, list=33%, signal=36%	KRT13/RET/CDC6/CNIH2/ELOVL2/ADCY1/TPD52L1/TREX2/FREM2/CA12/H19/DSCAM/IL1RAP/KCNK15/SYTL5/AURKA/SLC2A1/GGH/SLC9A3R1/IMPA2/CELSR2/DHRS2/NXNL2/PKIB/EXOSC5/TOP2A/MYBL2/UBE2C/POLD2/KIF23/PLK1/EXO1/PRC1/DARS2/EBP/FANCI/TICRR/GINS2/TST/BIRC5/SPAG5/WDR62/GMNN/FANCG/TRIP13/ANLN/DSCC1/E2F1/LYPD6/MELK/TPX2/PPIF/KNSTRN/SIAH2/CDCA4/CDCA5/KCNK5/TRAIP/CCNA2/PSMC3IP/TMEM164/RFC3/ARMCX6/ESPL1/SHCBP1/NME1/UBE2T/TM…
YAGI_AML_WITH_INV_16_TRANSLOCATION	YAGI_AML_WITH_INV_16_TRANSLOCATION	404	0.426479	1.70486	0.00209644	0.0318981	0.0262312	3235	tags=9%, list=8%, signal=9%	ALB/KRT4/KRT13/SFTPD/SLC18A1/F2/LY6G6C/S100A2/ATP12A/KRT16/SLC6A11/MPZ/CTAG2/APOB/TUBB2B/ALX1/ZIC1/TBR1/F7/KRT32/ERBB4/ELOVL2/KCNS1/RIT2/HAP1/CDH16/PCDH8/HSPA1A/SPP1/AQP7/IGF2/RIBC2/EMP1/BCAM/ANPEP/SOX2/MEST/GNA15
REACTOME_DISSOLUTION_OF_FIBRIN_CLOT	REACTOME_DISSOLUTION_OF_FIBRIN_CLOT	13	0.727141	1.70434	0.0228833	0.144146	0.118537	8391	tags=62%, list=20%, signal=49%	SERPINB2/SERPINF2/HRG/PLAT/PLAU/S100A10/PLG/SERPINE1
REACTOME_GAP_JUNCTION_TRAFFICKING_AND_REGULATION	REACTOME_GAP_JUNCTION_TRAFFICKING_AND_REGULATION	50	0.562053	1.70223	0.00662252	0.0642977	0.0528748	8920	tags=50%, list=22%, signal=39%	GJB6/TUBA3C/TUBB2B/GJB2/GJB5/GJB1/TUBB4A/GJB7/TUBB2A/GJA10/TUBB3/TUBB1/TUBAL3/DNM1/TUBA4A/TUBA1C/CLTA/TUBA3E/GJD3/CLTCL1/TUBB4B/SRC/AP2M1/TUBA1B/CLTC
WP_VITAMIN_A_AND_CAROTENOID_METABOLISM	WP_VITAMIN_A_AND_CAROTENOID_METABOLISM	43	0.580221	1.70159	0.0133333	0.101288	0.0832935	4148	tags=28%, list=10%, signal=25%	RBP4/CRABP2/RDH8/RBP1/ABCG8/NPC1L1/ABCG5/SULT2B1/RARA/SCARB1/RDH12/LRAT
REACTOME_MISCELLANEOUS_SUBSTRATES	REACTOME_MISCELLANEOUS_SUBSTRATES	12	0.746201	1.70039	0.0212264	0.137933	0.113428	4664	tags=50%, list=11%, signal=44%	CYP4F22/CYP4B1/CYP4A22/CYP4A11/CYP4F3/CYP2W1
WHITEFORD_PEDIATRIC_CANCER_MARKERS	WHITEFORD_PEDIATRIC_CANCER_MARKERS	114	0.482274	1.6997	0.00419287	0.0495741	0.0407669	13000	tags=61%, list=32%, signal=42%	MYCN/TMEFF1/AURKA/GGH/GABRB2/HMGB3/TOP2A/MYBL2/UBE2C/KPNA2/ODC1/ILF2/PRC1/GINS2/BIRC5/GPX7/PAFAH1B3/E2F1/CKS1B/MELK/TPX2/NEK2/CDCA5/CCNA2/GAPDH/RFC3/DBF4/ESPL1/NME1/UBE2T/CCNB2/NUDT1/JPT1/PON3/TTK/ENO1/RRP1/CDC45/NUF2/ATAD2/CKAP2/RNASEH2A/CENPA/DTYMK/BUB1/STMN1/NUSAP1/PLK4/POLQ/SLC25A40/NCAPH/POLE2/PTTG1/TK1/KIF14/MAD2L1/ZNF300/CDCA8/DLGAP5/CENPF/RFC4/RECQL4/MND1/ASF1B/CCNB1/EIF4EBP1/CDK4/MLLT11/…
REACTOME_SWITCHING_OF_ORIGINS_TO_A_POST_REPLICATIVE_STATE	REACTOME_SWITCHING_OF_ORIGINS_TO_A_POST_REPLICATIVE_STATE	91	0.498566	1.69872	0.00213675	0.0318981	0.0262312	15527	tags=71%, list=38%, signal=45%	CCNE1/CDC6/PSMD3/PSMA8/ANAPC11/PSMD8/UBE2C/PSMC4/UBE2S/PSMB4/PSMA7/PSMB5/PSMD4/PSME3/ORC5/CCNA2/PSMB3/CCNA1/ANAPC10/PSMD10/PSMD2/ORC6/PSMB7/PSMF1/PSMC2/PSMC5/MCM2/ANAPC2/PSMD7/UBC/PSMB6/CDC26/ANAPC7/RBX1/PSMA5/ANAPC5/CDC23/PSMD12/SKP2/CDC16/UBB/ORC3/MCM8/PSMD14/UBA52/PSMC6/CDT1/MCM3/PSMD11/MCM7/PSMA4/PSMB2/PSMA3/PSMC3/SKP1/PSMB1/MCM5/PSMD5/PSMA2/ORC1/PSMC1/MCM4/PSME4/ANAPC1/CUL1
WP_NEURAL_CREST_DIFFERENTIATION	WP_NEURAL_CREST_DIFFERENTIATION	99	0.494109	1.69787	0.00215983	0.0318981	0.0262312	2902	tags=17%, list=7%, signal=16%	ASCL1/TFAP2B/DLL3/MPZ/GBX2/COL2A1/WNT3A/ZIC1/COL11A2/DLX5/CDH2/CDH7/TBX6/BMP7/FGFR3/OLIG1/GJB1
REACTOME_SEALING_OF_THE_NUCLEAR_ENVELOPE_NE_BY_ESCRT_III	REACTOME_SEALING_OF_THE_NUCLEAR_ENVELOPE_NE_BY_ESCRT_III	31	0.612486	1.69775	0.00686499	0.0642977	0.0528748	8650	tags=45%, list=21%, signal=36%	TUBA3C/TUBB2B/TUBB4A/TUBB2A/TUBB3/TUBB1/TUBAL3/TUBA4A/TUBA1C/TUBA3E/TUBB4B/CHMP2A/CHMP6/TUBA1B
REACTOME_COOPERATION_OF_PREFOLDIN_AND_TRIC_CCT_IN_ACTIN_AND_TUBULIN_FOLDING	REACTOME_COOPERATION_OF_PREFOLDIN_AND_TRIC_CCT_IN_ACTIN_AND_TUBULIN_FOLDING	33	0.603353	1.69752	0.0112108	0.0897532	0.073808	8650	tags=48%, list=21%, signal=38%	TUBA3C/TUBB2B/TUBB4A/TUBB2A/TUBB3/TUBB1/TUBAL3/PFDN4/TUBA4A/TUBA1C/CCT3/TUBA3E/TUBB4B/CCT5/PFDN2/TUBA1B
HANN_RESISTANCE_TO_BCL2_INHIBITOR_DN	HANN_RESISTANCE_TO_BCL2_INHIBITOR_DN	46	0.574664	1.6972	0.00668151	0.0642977	0.0528748	5508	tags=37%, list=13%, signal=32%	CALML3/KLK12/PRSS1/NELL1/FZD9/DLK1/POU4F2/GRP/HSPA1A/FRAS1/FOXA2/HSPB1/TRIB3/TESC/SNTB1/PRSS3/ATF5
MCCLUNG_COCAIN_REWARD_4WK	MCCLUNG_COCAIN_REWARD_4WK	69	0.527763	1.69679	0.00665188	0.0642977	0.0528748	389	tags=6%, list=1%, signal=6%	FMR1NB/APOH/SERPINB4/SERPINB2
REACTOME_SPHINGOLIPID_METABOLISM	REACTOME_SPHINGOLIPID_METABOLISM	88	0.499205	1.69559	0.00214133	0.0318981	0.0262312	9732	tags=33%, list=24%, signal=25%	CERS3/ALDH3B2/ACER1/ARSF/NEU2/CERS1/NEU1/GLB1L/ARSI/CERS4/GBA/CERS2/GLB1/VAPB/B4GALNT1/SPHK2/SPTLC3/GLTP/CTSA/GBA2/FA2H/GALC/ALDH3B1/PLPP2/CPTP/SPTSSB/ORMDL2/GLA/SPHK1
WP_MAMMARY_GLAND_DEVELOPMENT_PATHWAY_PREGNANCY_AND_LACTATION_STAGE_3_OF_4	WP_MAMMARY_GLAND_DEVELOPMENT_PATHWAY_PREGNANCY_AND_LACTATION_STAGE_3_OF_4	32	0.609047	1.69534	0.00683371	0.0642977	0.0528748	3019	tags=22%, list=7%, signal=20%	CSN2/PRL/ERBB2/ERBB4/GJB2/TTC9/CEBPA
NAKAYAMA_SOFT_TISSUE_TUMORS_PCA1_DN	NAKAYAMA_SOFT_TISSUE_TUMORS_PCA1_DN	76	0.514351	1.69471	0.00430108	0.0495741	0.0407669	4450	tags=33%, list=11%, signal=29%	MAGEA9/PEG10/NPTX2/COL2A1/RBP4/CTAG1B/CACNA1G/PRAME/RET/NELL1/SIM1/DLK1/COL9A3/EFNB3/GPD1/NTRK2/RIMBP2/FGFR3/MAGED4B/ECHDC3/SEZ6L2/LRRN2/RHOD/SEMA6A/RIPK4
PEDERSEN_METASTASIS_BY_ERBB2_ISOFORM_4	PEDERSEN_METASTASIS_BY_ERBB2_ISOFORM_4	105	0.487214	1.69457	0.0021322	0.0318981	0.0262312	6565	tags=32%, list=16%, signal=27%	CYSRT1/AQP3/FAM83A/GPR87/ANXA1/ELOVL2/CALCR/SOX3/TTC9/MSMB/ULBP2/ALOXE3/FREM2/PTPN13/EMP1/CPE/ZNF365/OPN3/CLVS1/DHRS2/CEACAM1/PRSS22/UGT2B15/LAD1/PLD1/IGSF8/KRT86/TUBA4A/CROT/SESN2/SLC16A3/ABCC3/FAM110C/UBALD2
CROMER_TUMORIGENESIS_UP	CROMER_TUMORIGENESIS_UP	58	0.54397	1.69394	0.00672646	0.0642977	0.0528748	3883	tags=22%, list=9%, signal=20%	DEFB4A/NTS/KRT16/MAGEA1/RBP1/MAGEA3/KRT17/MMP11/TPTEP1/SPP1/PFN2/SMOX/UCHL1
REACTOME_TRANSCRIPTIONAL_REGULATION_BY_MECP2	REACTOME_TRANSCRIPTIONAL_REGULATION_BY_MECP2	61	0.539666	1.69387	0.00902935	0.0770672	0.0633757	3027	tags=15%, list=7%, signal=14%	CRH/OPRK1/SST/GAD2/GAMT/MET/FOXG1/BDNF/SOX2
SMID_BREAST_CANCER_LUMINAL_A_DN	SMID_BREAST_CANCER_LUMINAL_A_DN	18	0.680487	1.69351	0.0272727	0.162241	0.133418	11673	tags=78%, list=28%, signal=56%	KRT16/CCNE1/TOP2A/MYBL2/TPX2/TTLL4/DKC1/NDC80/CDC20/CDC45/CDCA3/VGLL1/NCAPH/CDCA8
NAKAMURA_LUNG_CANCER_DIFFERENTIATION_MARKERS	NAKAMURA_LUNG_CANCER_DIFFERENTIATION_MARKERS	13	0.722366	1.69315	0.02746	0.162451	0.133591	269	tags=15%, list=1%, signal=15%	SFTPB/SCGB1A1
WANG_THOC1_TARGETS_DN	WANG_THOC1_TARGETS_DN	20	0.655587	1.69306	0.0285714	0.16663	0.137027	3015	tags=25%, list=7%, signal=23%	MAGEA4/AMHR2/NR0B1/GDNF/SOX8
PID_HIF1_TFPATHWAY	PID_HIF1_TFPATHWAY	66	0.524869	1.69228	0.00647948	0.0642977	0.0528748	9346	tags=44%, list=23%, signal=34%	TF/IGFBP1/GCK/TERT/EPO/SLC2A1/BNIP3/PLIN2/LEP/CA9/ADM/ALDOA/PGK1/ABCG2/VEGFA/PGM1/HK2/FURIN/BHLHE40/TFF3/PKM/EDN1/SERPINE1/TFRC/NDRG1/ENO1/LDHA/HMOX1/SMAD3
DESERT_PERIVENOUS_HEPATOCELLULAR_CARCINOMA_SUBCLASS_UP	DESERT_PERIVENOUS_HEPATOCELLULAR_CARCINOMA_SUBCLASS_UP	151	0.463644	1.69162	0.00413223	0.0495741	0.0407669	10432	tags=32%, list=25%, signal=24%	APCS/HPR/CPN2/MAT1A/REG3A/SULT2A1/SLC17A2/PLPPR1/LECT2/HGD/CADM1/MTTP/GGH/DSP/CGREF1/PGC/DNAJC12/CERS2/ALDH1L1/PIR/DCXR/BCAP31/SLC30A10/MRPL24/CDK5/RRNAD1/OSER1/TGIF1/PMVK/SPCS1/GNAI1/SMYD2/SEC14L2/PEX19/MRPS18B/NBAS/SMAD3/KATNB1/SLC4A4/RNPEP/ATOX1/PREB/MTMR11/TBCE/KIZ/ACAA1/TIMM17A/NMT1
REACTOME_RRNA_PROCESSING	REACTOME_RRNA_PROCESSING	202	0.4507	1.69133	0.00203666	0.0318981	0.0262312	14978	tags=54%, list=36%, signal=34%	RPL39L/RPS4Y2/EXOSC5/RPS4Y1/NOL6/BYSL/PWP2/FBL/NOL11/MRM2/RPP40/RPL19/BUD23/ISG20L2/DCAF13/DKC1/IMP3/RPL23/HEATR1/EXOSC4/RRP36/SNU13/RPP25/RPL28/RPL10L/MPHOSPH6/RPL23A/HSD17B10/NHP2/RRP1/RPS21/RPS16/NOP10/RPL37A/NOP56/FTSJ3/CSNK1D/C1D/UTP4/LAS1L/TRMT10C/WDR3/UTP14A/PES1/WDR46/DDX52/EXOSC7/NOB1/RPS5/RPL3L/UTP18/BOP1/RRP9/RPL32/WDR18/RPS28/RPL18/RPP30/RPP21/PNO1/NAT10/FAU/RPS11/GNL3/LTV1/RPS19/XRN2…
REACTOME_IRON_UPTAKE_AND_TRANSPORT	REACTOME_IRON_UPTAKE_AND_TRANSPORT	57	0.544137	1.68997	0.00671141	0.0642977	0.0528748	9831	tags=46%, list=24%, signal=35%	TF/ATP6V0A4/ATP6V1G3/ATP6V1C2/ATP6AP1/ATP6V1F/FTL/FLVCR1/ATP6V0E2/ABCG2/ATP6V0C/FTH1/SLC46A1/ACO1/NEDD8/STEAP3/ATP6V1C1/ATP6V0D1/TFRC/ATP6V1G1/ATP6V0A1/HMOX1/ATP6V0B/HMOX2/ATP6V1D/MCOLN1
WP_COMPUTATIONAL_MODEL_OF_AEROBIC_GLYCOLYSIS	WP_COMPUTATIONAL_MODEL_OF_AEROBIC_GLYCOLYSIS	11	0.755161	1.68992	0.0211268	0.13762	0.113171	9109	tags=82%, list=22%, signal=64%	SLC2A1/ALDOA/PGK1/GAPDH/PKM/TPI1/GPI/ENO1/LDHA
LEE_AGING_NEOCORTEX_DN	LEE_AGING_NEOCORTEX_DN	68	0.525896	1.6895	0.00666667	0.0642977	0.0528748	4330	tags=19%, list=11%, signal=17%	GCG/SEZ6/SERPINC1/RET/GDNF/ECM1/GPX3/FABP5/NEUROD4/NKX1-2/HTR4/MTNR1A/PTPRR
REACTOME_BILE_ACID_AND_BILE_SALT_METABOLISM	REACTOME_BILE_ACID_AND_BILE_SALT_METABOLISM	43	0.57504	1.68639	0.0155556	0.111466	0.0916632	6299	tags=40%, list=15%, signal=34%	ALB/SLC10A2/BAAT/AKR1C4/CYP8B1/AKR1C2/AKR1C1/SLCO1A2/AMACR/AKR1C3/NR1H4/SLC27A5/FABP6/AKR1D1/ACOT8/ABCB11/ABCC3
REACTOME_ASPARAGINE_N_LINKED_GLYCOSYLATION	REACTOME_ASPARAGINE_N_LINKED_GLYCOSYLATION	300	0.433112	1.68625	0.00209205	0.0318981	0.0262312	12937	tags=52%, list=31%, signal=36%	CGA/TUBA3C/ASGR2/TUBB2B/UMOD/FOLR1/CNIH2/SERPINA1/F5/NEU2/ST8SIA3/ASGR1/NEU1/TUBB4A/TUSC3/TUBB2A/TUBB3/SPTBN2/TRAPPC6A/SPTB/TUBB1/NAPA/TGFA/RPN2/ST3GAL4/ALG3/RENBP/TUBAL3/GNE/KDELR1/GLB1/ST3GAL1/SLC35C1/MVD/CAPZA2/TUBA4A/SPTBN5/TMED3/TUBA1C/B4GALT3/DOLK/SRD5A3/PMM1/LHB/TFG/B4GALT1/B4GALT4/ALG12/DPM2/KDELR3/RNF5/ARFGAP1/CHST10/DCTN3/CNIH3/ST6GALNAC1/ARF1/CTSA/EDEM2/KDELR2/PDIA3/TUBA3E/VCP/COG4/YKT…
GAL_LEUKEMIC_STEM_CELL_UP	GAL_LEUKEMIC_STEM_CELL_UP	127	0.475443	1.68575	0.00425532	0.0495741	0.0407669	6604	tags=19%, list=16%, signal=16%	IL36A/TMPRSS11D/GLRA2/SERPINB4/MYCNOS/IGF1R/MMP11/OR2B6/EVPL/AGT/NECTIN1/AKR1C1/ANXA9/IDI2-AS1/TSPAN9/MTUS1/KAZN/IRF6/GPR1/TSPAN5/B4GALT4/SRPK3/MED20/AGFG2
HOFMANN_MYELODYSPLASTIC_SYNDROM_LOW_RISK_DN	HOFMANN_MYELODYSPLASTIC_SYNDROM_LOW_RISK_DN	28	0.616942	1.68506	0.0136674	0.102948	0.084659	10854	tags=57%, list=26%, signal=42%	MAGEA4/MAGEA6/MAGEA3/TFAP2C/TUBB2A/MALL/PSMD8/CKAP4/CAPNS1/IER3/DUSP14/TXNRD1/UBE2M/ANXA2/STIP1/TSPAN1
REACTOME_THE_ROLE_OF_GTSE1_IN_G2_M_PROGRESSION_AFTER_G2_CHECKPOINT	REACTOME_THE_ROLE_OF_GTSE1_IN_G2_M_PROGRESSION_AFTER_G2_CHECKPOINT	78	0.508717	1.68462	0.00428266	0.0495741	0.0407669	12869	tags=60%, list=31%, signal=41%	TUBA3C/TUBB2B/TUBB4A/TUBB2A/TUBB3/PSMD3/PSMA8/TUBB1/TUBAL3/PSMD8/PSMC4/TUBA4A/FKBPL/PLK1/TUBA1C/PSMB4/PSMA7/CDKN1A/PSMB5/HSP90AA1/PSMD4/PSME3/TUBA3E/TUBB4B/PSMB3/CCNB2/TUBA1B/PSMD10/PSMD2/PSMB7/PSMF1/PSMC2/PSMC5/HSP90AB1/TUBB8/PSMD7/UBC/PSMB6/GTSE1/MAPRE1/PSMA5/PSMD12/CCNB1/UBB/PSMD14/UBA52/PSMC6
WP_CORTICOTROPINRELEASING_HORMONE_SIGNALING_PATHWAY	WP_CORTICOTROPINRELEASING_HORMONE_SIGNALING_PATHWAY	92	0.496125	1.68456	0.00217391	0.0318981	0.0262312	2257	tags=9%, list=5%, signal=8%	IVL/CRH/KRT14/HSD3B1/KRT1/SULT2A1/HSD3B2/CRHR1
YAMASHITA_METHYLATED_IN_PROSTATE_CANCER	YAMASHITA_METHYLATED_IN_PROSTATE_CANCER	62	0.532099	1.68392	0.00883002	0.0763346	0.0627733	2541	tags=18%, list=6%, signal=17%	CSTA/S100A8/ADH7/SCGB1A1/RHOXF2B/C10orf99/ANKRD1/GYS2/SPP1/KLK8/CLDN6
MISHRA_CARCINOMA_ASSOCIATED_FIBROBLAST_DN	MISHRA_CARCINOMA_ASSOCIATED_FIBROBLAST_DN	24	0.635169	1.6836	0.022779	0.143986	0.118406	3479	tags=29%, list=8%, signal=27%	KRT14/CD24/MET/HSPA1A/BDNF/KRT7/SPINT2
KIM_ALL_DISORDERS_DURATION_CORR_DN	KIM_ALL_DISORDERS_DURATION_CORR_DN	141	0.468204	1.68323	0.0041841	0.0495741	0.0407669	11054	tags=41%, list=27%, signal=30%	MAL/GPR37/COL9A3/CACNG3/ACTL6B/ZMAT4/EIF6/AKR1B1/FNDC4/RABAC1/CDIPT/ATP6AP1/PAK6/TMEM147/TUBA4A/DCXR/BCAP31/NELFE/GDI1/PPIA/PMM1/CLTA/ATP6V0E2/HAX1/NIPSNAP1/RUVBL2/PSMB5/GPX1/SUMO3/PAFAH1B3/NDUFA1/HDGF/LMAN2L/MAPK3/TPI1/CREB3/TUFM/CHMP2A/ENDOG/ETFB/AHSA1/MARCKSL1/NDUFC1/ATP6V0B/C9orf16/GNPDA1/IMPDH2/ATOX1/NDUFAF3/CCT7/UQCRQ/PES1/DNAJB2/PEF1/SEC14L5/TALDO1/GTF3C1/AMPD2
LI_DCP2_BOUND_MRNA	LI_DCP2_BOUND_MRNA	88	0.494929	1.68107	0.00214133	0.0318981	0.0262312	15546	tags=72%, list=38%, signal=45%	TRIB3/MRPS12/NT5DC2/DCXR/MTX1/APRT/AP2S1/TST/RUVBL2/FAM50A/POLR2L/BHLHE40/PHGDH/TACO1/DUS1L/PPIB/EXOSC4/CHMP2A/ETFB/UFC1/NARF/ELOB/MRPS11/HSD17B10/BID/RFC2/ACBD3/ENO1/MRPL12/HMOX2/NOP56/PSMC5/ZNF593/HSP90B1/TRAPPC2L/PITRM1/IDH3G/RPS5/NAA15/WDR45/LSM3/LBHD1/SAP30BP/NQO2/APEH/WDR74/PDXK/NOL7/EDF1/MAP2K2/MRPL23/NAA10/PPP1R7/UQCRC1/PSMC3/CYC1/NME6/DNTTIP2/JMJD6/MRTO4/EEF1D/NDUFB7/FAHD2A
RIGGINS_TAMOXIFEN_RESISTANCE_UP	RIGGINS_TAMOXIFEN_RESISTANCE_UP	64	0.527726	1.68078	0.00659341	0.0642977	0.0528748	8513	tags=45%, list=21%, signal=36%	KRT13/AMBP/RET/ADCY1/SERPINA1/HGD/TMEM45A/GP2/WNT4/PFN2/SLC9A3R1/CELSR2/PTP4A1/FGFR4/PRODH/PTGES/FASN/ESRRG/CTSA/CACNA1I/LRRC15/WDR45B/BAG1/SEC61A1/ARMCX6/HMGCS2/DGKZ/ALDH3B1/ETFB
SA_REG_CASCADE_OF_CYCLIN_EXPR	SA_REG_CASCADE_OF_CYCLIN_EXPR	13	0.717016	1.68061	0.02746	0.162451	0.133591	2358	tags=23%, list=6%, signal=22%	PRB1/CCNE1/CDKN2A
KONG_E2F3_TARGETS	KONG_E2F3_TARGETS	94	0.494284	1.68048	0.00215983	0.0318981	0.0262312	12532	tags=55%, list=30%, signal=39%	CCNE1/PRL/CDC6/IGF2BP1/AURKA/CBX2/TOP2A/UBE2C/ERCC6L/PLK1/PRC1/PSORS1C2/NR1D1/TAL2/KIF20A/MELK/TPX2/CDCA5/CCNA2/HJURP/SHCBP1/UBE2T/FIGNL1/DEPDC1/CDC20/NUF2/CDCA3/CCNF/KIF2C/BUB1/GAS5/FBXO45/BUB1B/NUSAP1/IQGAP3/SPC25/CENPQ/SPDL1/NCAPH/TK1/NCAPG2/DLGAP5/MED1/RPRD1B/CENPF/E2F3/ASF1B/RACGAP1/RAD54L/CCNB1/SKP2/RPL12
KEGG_NEUROACTIVE_LIGAND_RECEPTOR_INTERACTION	KEGG_NEUROACTIVE_LIGAND_RECEPTOR_INTERACTION	265	0.436184	1.67978	0.00206612	0.0318981	0.0262312	4233	tags=24%, list=10%, signal=22%	CSH1/GLRA2/GH2/CGA/F2/OPRK1/HRH3/GPR50/GABRA4/BRS3/PRLHR/AGTR2/ADRA1B/GABBR2/NPBWR1/PRL/SCTR/GABRQ/GABRG3/GABRA3/GALR3/PRSS1/GRM4/MC5R/LPAR3/TAAR1/CHRNA9/CHRNB2/GABRG1/ADRA2C/MC3R/GALR2/HTR1A/HCRTR2/NPFFR2/GPR156/CALCR/GLP1R/CHRM1/CRHR1/GABRR1/TACR3/P2RY2/GABRB1/CHRNA2/P2RX2/S1PR5/GABRE/GRIK4/TACR1/CHRM5/CRHR2/GRM3/NTSR2/GABRB3/GABRB2/HTR4/PTGER2/GRID2/MC2R/MTNR1A/LTB4R/NTSR1/P2RY1
SMID_BREAST_CANCER_RELAPSE_IN_BONE_UP	SMID_BREAST_CANCER_RELAPSE_IN_BONE_UP	97	0.489283	1.67936	0.00212766	0.0318981	0.0262312	6549	tags=33%, list=16%, signal=28%	ASCL1/PAH/SERPINA5/PGAP3/TFPI2/SCGB2A1/CLGN/MB/MSMB/CYP2B7P/CAMP/FGFR3/CA12/RND1/SPDEF/DNALI1/GP2/HPX/BCAS1/LIN7A/CELSR1/ANXA9/C9orf116/HBA1/CYP2B6/CEACAM6/SLC44A4/SCCPDH/TMEM101/MATN3/MUC1/SLC19A2
NOJIMA_SFRP2_TARGETS_DN	NOJIMA_SFRP2_TARGETS_DN	25	0.624239	1.67828	0.0243902	0.151132	0.124282	7159	tags=36%, list=17%, signal=30%	CGB3/MET/TACSTD2/CXCL5/MMP7/CD44/GRN/TSPAN5/BCL2L1
PIONTEK_PKD1_TARGETS_UP	PIONTEK_PKD1_TARGETS_UP	39	0.577829	1.67699	0.0109649	0.0889613	0.0731568	6830	tags=38%, list=17%, signal=32%	UGT3A2/SERPINA2/UGT1A6/SLC13A3/SLC22A12/EGF/SLC17A1/ARG2/PRODH/TNFRSF21/MT1A/ENTPD5/SGK1/CYP2D6/PIM3
REACTOME_S_PHASE	REACTOME_S_PHASE	162	0.455061	1.67521	0.00206612	0.0318981	0.0262312	15706	tags=66%, list=38%, signal=41%	CCNE1/CDC6/PSMD3/POLD4/PSMA8/ANAPC11/PSMD8/UBE2C/POLD2/PSMC4/UBE2S/PSMB4/PSMA7/PTK6/GINS2/CDKN1A/PSMB5/POLE4/E2F1/PSMD4/CKS1B/PSME3/ORC5/AKT2/CDCA5/CCNA2/PSMB3/CDC25B/RFC3/CCNA1/ANAPC10/PSMD10/PSMD2/RFC2/ORC6/RPA3/CDC45/POLD1/E2F5/PSMB7/PSMF1/MNAT1/PSMC2/PSMC5/POLA2/MCM2/ANAPC2/PSMD7/UBC/PSMB6/CDC26/WEE1/ANAPC7/POLE2/LIN37/RPA2/RBX1/PSMA5/GINS3/RFC4/E2F4/AKT1/ANAPC5/CDC23/PSMD12/MYC/SKP2/CDC16/UB…
REACTOME_SIGNALING_BY_BRAF_AND_RAF_FUSIONS	REACTOME_SIGNALING_BY_BRAF_AND_RAF_FUSIONS	64	0.525934	1.67507	0.00659341	0.0642977	0.0528748	214	tags=5%, list=1%, signal=5%	FGG/FGA/FGB
WP_IRON_METABOLISM_IN_PLACENTA	WP_IRON_METABOLISM_IN_PLACENTA	12	0.734333	1.67335	0.0259434	0.157844	0.129802	782	tags=17%, list=2%, signal=16%	TF/HEPHL1
REACTOME_RECYCLING_PATHWAY_OF_L1	REACTOME_RECYCLING_PATHWAY_OF_L1	48	0.561099	1.67331	0.00662252	0.0642977	0.0528748	9722	tags=46%, list=24%, signal=35%	TUBA3C/TUBB2B/TUBB4A/TUBB2A/TUBB3/TUBB1/TUBAL3/DNM1/TUBA4A/TUBA1C/AP2S1/CLTA/TUBA3E/TUBB4B/AP2A1/SRC/AP2M1/TUBA1B/DNM3/CLTC/KIF4A/KIF4B
KANG_DOXORUBICIN_RESISTANCE_UP	KANG_DOXORUBICIN_RESISTANCE_UP	54	0.545114	1.67256	0.00660793	0.0642977	0.0528748	12195	tags=61%, list=30%, signal=43%	CDC6/AURKA/TOP2A/PLK1/PRC1/FANCI/BIRC5/DSCC1/TPX2/HJURP/FOXM1/CDKN3/CENPM/CDC20/KIF4A/ATAD2/NQO1/CENPA/POLA2/DTYMK/BUB1/BUB1B/NUSAP1/ASPM/PLK4/POLQ/OIP5/TK1/NCAPG2/MAD2L1/CDCA8/RFC4/ASF1B
SHEPARD_BMYB_MORPHOLINO_UP	SHEPARD_BMYB_MORPHOLINO_UP	209	0.444123	1.67193	0.0020202	0.0318981	0.0262312	13003	tags=44%, list=32%, signal=30%	S100A8/HSD3B1/ACER1/CRABP2/WNT11/KRT2/CPN1/PTPRN/RHBG/TBX6/FOXI1/ENKUR/MSI1/IGF2/FST/SCARB1/TPPP3/PSMD3/RAB3C/AIF1L/HSPB1/ATP6V1C2/HM13/CYP11A1/PRC1/PRDX1/HSP90AA1/PAPOLB/AIMP2/POLR1C/LAMP2/GMPR/HMGA1/TPD52L2/PNPO/EPDR1/BMP2/SQSTM1/ATP1A1/SND1/HSBP1/LMAN2/PARP6/FOXK2/RPL10L/TMUB2/MRPL49/RAB36/METAP1/MRPS18B/VAMP7/HTRA2/ABCC5/LETM2/PSMF1/MDM2/FNTB/FAM207A/GCSH/NSUN5/USP36/STARD3/DLGAP4/ANXA2/FOS/R…
REACTOME_FORMATION_OF_TUBULIN_FOLDING_INTERMEDIATES_BY_CCT_TRIC	REACTOME_FORMATION_OF_TUBULIN_FOLDING_INTERMEDIATES_BY_CCT_TRIC	26	0.620488	1.67138	0.0222222	0.142329	0.117043	8650	tags=54%, list=21%, signal=43%	TUBA3C/TUBB2B/TUBB4A/TUBB2A/TUBB3/TUBB1/TUBAL3/TUBA4A/TUBA1C/CCT3/TUBA3E/TUBB4B/CCT5/TUBA1B
REACTOME_DECTIN_2_FAMILY	REACTOME_DECTIN_2_FAMILY	26	0.620424	1.67121	0.0222222	0.142329	0.117043	6504	tags=50%, list=16%, signal=42%	MUC21/MUC7/MUC15/MUC5B/MUC5AC/MUC20/MUC16/MUC3A/MUC13/MUC4/MUC6/MUC1/MUC17
TIEN_INTESTINE_PROBIOTICS_24HR_DN	TIEN_INTESTINE_PROBIOTICS_24HR_DN	208	0.445605	1.6712	0.00205339	0.0318981	0.0262312	13807	tags=50%, list=34%, signal=33%	CDC6/RARA/UGT1A10/AKR1C1/P4HB/TRIB3/INHBE/WIPI1/SLC6A8/KDELR1/S100P/PRSS3/PDIA4/HSPH1/FTL/SLC1A5/MSTO1/CBX4/PDIA6/TFG/PPP1R15A/TMEM39A/FTH1/HYOU1/VEGFA/LAMB3/GCLM/EPHB4/PDIA3/SLC43A1/AGR2/LARP6/TRAM1/HSPA8/MLPH/CALR/SQSTM1/MIA3/HSPA5/GOLGA5/RPL23/SLC3A2/PPIB/GLRX/ALDH3B1/CD55/MANF/RPL23A/NDRG1/ACBD3/PTPRF/ARHGAP35/CEBPB/UNC5B/NUCB2/CEBPG/GRB10/TXNRD1/SLC7A1/NQO1/STX5/MTA1/RPL37A/ESRP1/AKR1B10/HSP…
CAFFAREL_RESPONSE_TO_THC_DN	CAFFAREL_RESPONSE_TO_THC_DN	32	0.599626	1.66912	0.00911162	0.0772083	0.0634917	8295	tags=38%, list=20%, signal=30%	SERPINB2/TUBA3C/DHCR7/HSPH1/EBP/PPIF/CALM3/PNP/CCNA2/DNAJA1/HSPA8/GIPC1
WP_SUDDEN_INFANT_DEATH_SYNDROME_SIDS_SUSCEPTIBILITY_PATHWAYS	WP_SUDDEN_INFANT_DEATH_SYNDROME_SIDS_SUSCEPTIBILITY_PATHWAYS	159	0.45362	1.66829	0.00413223	0.0495741	0.0407669	3747	tags=14%, list=9%, signal=13%	NKX2-2/ASCL1/FEV/TPH1/NEUROD1/TF/PAH/POU3F2/SST/DLX2/GCK/RET/CHRNB2/HTR1A/IL1RN/SNAP25/NTRK2/BDNF/TH/SOX2/TACR1/AVP/SLC6A4
VALK_AML_CLUSTER_16	VALK_AML_CLUSTER_16	29	0.605818	1.66782	0.0159091	0.113398	0.0932525	2130	tags=21%, list=5%, signal=20%	XAGE1B/TGM5/RET/TKTL1/APOC2/CADM1
REACTOME_POST_TRANSLATIONAL_MODIFICATION_SYNTHESIS_OF_GPI_ANCHORED_PROTEINS	REACTOME_POST_TRANSLATIONAL_MODIFICATION_SYNTHESIS_OF_GPI_ANCHORED_PROTEINS	92	0.491144	1.66765	0.00217391	0.0318981	0.0262312	4521	tags=30%, list=11%, signal=27%	LY6D/LY6G6C/LYPD3/LY6K/MDGA2/LYPD2/ALPI/VNN3/CEACAM7/RAET1G/RAET1L/RTN4RL2/CNTN5/ULBP2/LYPD1/IZUMO1R/CPM/GP2/PSCA/PIGT/CNTN3/NTNG1/TECTB/VNN1/ART4/LYPD6B/PIGO/LY6E
KEGG_PARKINSONS_DISEASE	KEGG_PARKINSONS_DISEASE	114	0.47309	1.66733	0.00419287	0.0495741	0.0407669	3908	tags=11%, list=10%, signal=10%	COX8C/SLC18A1/COX7B2/SLC18A2/GPR37/COX6A2/SLC6A3/UQCRFS1/TH/SNCAIP/UCHL1/NDUFA4L2
REACTOME_INTRAFLAGELLAR_TRANSPORT	REACTOME_INTRAFLAGELLAR_TRANSPORT	50	0.550445	1.66707	0.00883002	0.0763346	0.0627733	11285	tags=50%, list=27%, signal=36%	TUBA3C/TUBB2B/TUBB4A/TUBB2A/TUBB3/TUBB1/TUBA4A/TUBA1C/TTC30A/IFT20/TUBB4B/DYNLRB1/TTC30B/KIF3C/IFT22/TUBA1B/DYNLL1/IFT122/KIF3B/TTC26/KIFAP3/IFT52/IFT43/IFT27/IFT57
WANG_METASTASIS_OF_BREAST_CANCER	WANG_METASTASIS_OF_BREAST_CANCER	15	0.692765	1.66629	0.0347222	0.184465	0.151694	2744	tags=20%, list=7%, signal=19%	COL2A1/GABRQ/GAS2
HANN_RESISTANCE_TO_BCL2_INHIBITOR_UP	HANN_RESISTANCE_TO_BCL2_INHIBITOR_UP	35	0.588433	1.66581	0.0111857	0.0897532	0.073808	1466	tags=23%, list=4%, signal=22%	SPRR2F/SST/NPTX2/KCNK16/PCSK1N/VCX/EEF1A2/PPP2R2C
RORIE_TARGETS_OF_EWSR1_FLI1_FUSION_DN	RORIE_TARGETS_OF_EWSR1_FLI1_FUSION_DN	28	0.609463	1.66463	0.0205011	0.134198	0.110357	2379	tags=25%, list=6%, signal=24%	CHGB/FEV/SCG2/MYCN/CD24/DLK1/RIMBP2
BENPORATH_PROLIFERATION	BENPORATH_PROLIFERATION	141	0.462756	1.66365	0.0041841	0.0495741	0.0407669	14498	tags=62%, list=35%, signal=41%	S100A9/CSTB/AURKA/S100A11/RRAGD/TOP2A/PPIL1/MYBL2/KPNA2/TMEM14A/ILF2/EXO1/PRC1/PSMB4/MRPL9/BIRC5/SPAG5/CSE1L/ARF1/ANLN/CKS1B/KDELR2/NEK2/KNSTRN/CDCA5/C1orf112/DBF4/CMSS1/PDCD5/UBE2T/CCNB2/NDC80/PFDN2/TFRC/RIT1/CDKN3/CENPM/EMC8/TTK/NUF2/MTFR2/CEBPG/ATAD2/RBM8A/CENPA/DTYMK/BUB1/STMN1/WDR26/CTPS1/MCM2/ASPM/AVL9/GTPBP4/CNIH4/DCUN1D5/PTTG1/DAP3/DTL/MAD2L1/SLC25A5/CENPF/GINS3/TP53BP2/FANCA/RFC4/GGCT/MN…
RHODES_CANCER_META_SIGNATURE	RHODES_CANCER_META_SIGNATURE	62	0.525682	1.66361	0.00883002	0.0763346	0.0627733	13362	tags=66%, list=33%, signal=45%	PRDX4/MRPS12/TOP2A/PSMC4/TRAF4/UBE2S/KPNA2/PLK1/ILF2/EIF4A3/AHCY/PAFAH1B3/KDELR2/TPX2/TGIF1/COPB2/SSBP1/NME1/MRPL3/CRIP2/CCT5/CDKN3/MANF/IFNGR2/LDHA/E2F5/SNRPE/HSP90B1/TUBB/CBX3/DVL3/NONO/RFC4/HSPE1/CANX/SSR1/SNRPF/PAICS/MCM3/NCBP2/NUP205
REACTOME_RHO_GTPASES_ACTIVATE_IQGAPS	REACTOME_RHO_GTPASES_ACTIVATE_IQGAPS	31	0.600069	1.66333	0.01373	0.102984	0.0846886	8772	tags=45%, list=21%, signal=36%	TUBA3C/TUBB2B/TUBB4A/TUBB2A/TUBB3/TUBB1/TUBAL3/TUBA4A/TUBA1C/TUBA3E/TUBB4B/TUBA1B/MEN1/CDH1
REACTOME_GLYCOLYSIS	REACTOME_GLYCOLYSIS	70	0.514925	1.66328	0.00881057	0.0763346	0.0627733	14545	tags=64%, list=35%, signal=42%	GCK/PKLR/PGK2/PFKFB1/ALDOC/RAE1/PFKFB4/GCKR/ALDOA/PGK1/BPGM/NUP210/HK2/GAPDH/PKM/TPI1/GPI/PPP2R1A/ENO1/POM121C/POM121/SEC13/GNPDA1/NUP62/PPP2R5D/NUP37/NUP35/PGP/NUP133/ENO3/PPP2R1B/PFKP/NUP155/NUP85/NUP93/PPP2CA/NUP153/PFKFB3/NUP205/AAAS/NDC1/ADPGK/PFKL/NUP214/NUP107
REACTOME_SLC_MEDIATED_TRANSMEMBRANE_TRANSPORT	REACTOME_SLC_MEDIATED_TRANSMEMBRANE_TRANSPORT	248	0.434161	1.66246	0.00205339	0.0318981	0.0262312	6528	tags=28%, list=16%, signal=24%	ALB/RHCG/SLC2A2/SLC18A1/SLC38A4/SLC6A11/SLC7A2/SLC13A5/SLC18A2/SLC6A18/SLC29A4/SLC39A2/SLC6A3/SLC6A15/SLC24A5/SLC38A3/SLCO4C1/SLC14A2/SLC6A5/SLC15A1/SLC13A3/SLC26A9/SLC22A11/RHBG/LCN12/SLC17A7/SLC34A3/SLC5A12/SLC22A12/SLC28A1/SLC12A5/SLC2A1/SLC7A10/SLC17A1/FGF21/AVP/SLC10A6/SLCO1A2/SLC34A2/SLC44A5/SLC2A10/SLC7A9/SLC15A2/SLC50A1/SLC47A2/SLC6A19/SLC26A3/SLC30A3/SLC35C1/SLC9A2/SLC28A3/SLC6A14/SLC25A…
KORKOLA_YOLK_SAC_TUMOR	KORKOLA_YOLK_SAC_TUMOR	63	0.522085	1.66096	0.0109409	0.0889613	0.0731568	5582	tags=29%, list=14%, signal=25%	APOA2/VTN/APOA1/CDH2/LINC00261/SHISA2/ERBB4/CST1/PTPN13/PDZK1/C5/FRAS1/FOXA2/LINC02387/LRRN1/COCH/MDK/CHST13
BOYAULT_LIVER_CANCER_SUBCLASS_G23_UP	BOYAULT_LIVER_CANCER_SUBCLASS_G23_UP	51	0.544605	1.65953	0.0110619	0.0889613	0.0731568	13256	tags=59%, list=32%, signal=40%	DNAJC6/SFN/NDUFA4L2/RRAGD/SLC50A1/IGF2BP3/COCH/UBE2S/PTH2R/TUBG1/HLTF/NEK2/DBF4/PKM/DDOST/TFRC/NARF/TMEM251/KIF4A/CENPA/MCM2/BUB1B/OIP5/ABCG1/DLGAP5/ARFGEF2/KIAA0100/SLC26A2/SLC39A6/MCM3
REACTOME_GAMMA_CARBOXYLATION_TRANSPORT_AND_AMINO_TERMINAL_CLEAVAGE_OF_PROTEINS	REACTOME_GAMMA_CARBOXYLATION_TRANSPORT_AND_AMINO_TERMINAL_CLEAVAGE_OF_PROTEINS	10	0.753498	1.65922	0.030445	0.171718	0.141212	3599	tags=50%, list=9%, signal=46%	F2/F7/F10/PROC/PROZ
REACTOME_ANTIMICROBIAL_PEPTIDES	REACTOME_ANTIMICROBIAL_PEPTIDES	65	0.519895	1.65854	0.010989	0.0889613	0.0731568	1657	tags=31%, list=4%, signal=30%	BPIFB2/BPIFA1/HTN1/S100A8/RNASE7/S100A7/S100A9/S100A7A/CHGA/DEFB4B/BPIFA2/PGLYRP3/DEFB4A/HTN3/REG3A/ITLN1/DEFB126/BPIFB4/PGLYRP4/BPIFB6
HU_GENOTOXIN_ACTION_DIRECT_VS_INDIRECT_24HR	HU_GENOTOXIN_ACTION_DIRECT_VS_INDIRECT_24HR	48	0.556121	1.65846	0.0110375	0.0889613	0.0731568	9185	tags=31%, list=22%, signal=24%	KRT4/GSTM1/PTP4A1/SLC50A1/TOP2A/CREB3L1/TOMM34/NELFE/CCT3/MST1/APEX1/FASTK/SOWAHC/LYPLA2/YPEL3
REACTOME_PIWI_INTERACTING_RNA_PIRNA_BIOGENESIS	REACTOME_PIWI_INTERACTING_RNA_PIRNA_BIOGENESIS	29	0.60215	1.65772	0.0181818	0.124502	0.102384	7669	tags=52%, list=19%, signal=42%	TDRD1/MAEL/TDRD12/DDX4/TDRD9/POLR2F/TDRKH/POLR2I/HENMT1/HSP90AA1/POLR2G/POLR2J/POLR2C/POLR2L/POLR2E
REACTOME_SYNTHESIS_SECRETION_AND_INACTIVATION_OF_GLUCAGON_LIKE_PEPTIDE_1_GLP_1	REACTOME_SYNTHESIS_SECRETION_AND_INACTIVATION_OF_GLUCAGON_LIKE_PEPTIDE_1_GLP_1	20	0.641636	1.65703	0.032967	0.178842	0.14707	265	tags=15%, list=1%, signal=15%	GPR119/GCG/PCSK1
WP_RENIN_ANGIOTENSIN_ALDOSTERONE_SYSTEM_RAAS	WP_RENIN_ANGIOTENSIN_ALDOSTERONE_SYSTEM_RAAS	44	0.562486	1.6565	0.0154867	0.111321	0.0915443	5245	tags=27%, list=13%, signal=24%	CALML3/HSD3B1/AGTR2/REN/HSD3B2/CREB3L3/AGT/CREB3L4/CYP11B2/CREB3L1/STAR/CYP11A1
TAKAYAMA_BOUND_BY_AR	TAKAYAMA_BOUND_BY_AR	10	0.752135	1.65622	0.030445	0.171718	0.141212	4451	tags=40%, list=11%, signal=36%	CDH2/UGT1A1/MET/PGC
JAEGER_METASTASIS_UP	JAEGER_METASTASIS_UP	44	0.56218	1.6556	0.0154867	0.111321	0.0915443	3883	tags=27%, list=9%, signal=25%	TUBB2B/MAGEA12/MAGEA3/CDC6/SNAP25/CSAG3/MET/SPP1/MAGEA2/AURKA/MME/UCHL1
YIH_RESPONSE_TO_ARSENITE_C5	YIH_RESPONSE_TO_ARSENITE_C5	11	0.73956	1.65501	0.0305164	0.171718	0.141212	858	tags=18%, list=2%, signal=18%	KRT15/CRABP2
FARMER_BREAST_CANCER_CLUSTER_2	FARMER_BREAST_CANCER_CLUSTER_2	33	0.588029	1.65441	0.0134529	0.101907	0.0838024	11502	tags=64%, list=28%, signal=46%	PRC1/KIF20A/MELK/TPX2/NEK2/CCNA2/MRPL15/CCNB2/NDC80/KIF4A/ATAD2/CENPA/ESRP1/BUB1/BUB1B/NUSAP1/ASPM/MTFR1/PTTG1/MTERF3/MAD2L1
HENDRICKS_SMARCA4_TARGETS_DN	HENDRICKS_SMARCA4_TARGETS_DN	47	0.558259	1.654	0.0110619	0.0889613	0.0731568	3859	tags=17%, list=9%, signal=15%	SFTPB/IL36B/CYP4B1/MC5R/MC3R/NPFFR2/TACSTD2/PTP4A1
REACTOME_TRNA_PROCESSING_IN_THE_NUCLEUS	REACTOME_TRNA_PROCESSING_IN_THE_NUCLEUS	56	0.536034	1.65359	0.00898876	0.0770672	0.0633757	14545	tags=66%, list=35%, signal=43%	POP4/RAE1/DDX1/NUP210/RPP40/TSEN54/POP7/RPP25/POP5/POM121C/CLP1/POM121/SEC13/TSEN34/NUP62/NUP37/NUP35/CSTF2/NUP133/RPP30/RPP21/TSEN15/NUP155/NUP85/RAN/NUP93/CPSF4/RPP38/NUP153/POP1/NUP205/RTCB/XPOT/AAAS/NDC1/NUP214/NUP107
MEBARKI_HCC_PROGENITOR_WNT_UP_CTNNB1_INDEPENDENT	MEBARKI_HCC_PROGENITOR_WNT_UP_CTNNB1_INDEPENDENT	23	0.632205	1.65341	0.0252874	0.15491	0.12739	7300	tags=39%, list=18%, signal=32%	CGB3/SH3GL3/PPP2R2C/KRT17P1/ZNF474/SCG5/LHB/MDFI/LRRC15
CAIRO_PML_TARGETS_BOUND_BY_MYC_DN	CAIRO_PML_TARGETS_BOUND_BY_MYC_DN	13	0.705314	1.65318	0.0297483	0.169294	0.139218	6516	tags=62%, list=16%, signal=52%	ERBB2/TERT/CDKN2A/CDKN2B/HSPA1B/BCAT2/ADM/CDKN1A
REACTOME_AGGREPHAGY	REACTOME_AGGREPHAGY	43	0.563568	1.65275	0.0177778	0.12252	0.100754	7496	tags=35%, list=18%, signal=29%	CETN1/TUBA3C/TUBB2B/TUBB4A/TUBB2A/TUBB3/TUBB1/TUBAL3/TUBA4A/TUBA1C/HSP90AA1/UBE2V1/TUBA3E/VCP/TUBB4B
ZHOU_CELL_CYCLE_GENES_IN_IR_RESPONSE_24HR	ZHOU_CELL_CYCLE_GENES_IN_IR_RESPONSE_24HR	122	0.469427	1.65195	0.00431034	0.0495741	0.0407669	14346	tags=70%, list=35%, signal=45%	F10/FABP5/HMGB3/TOP2A/WIPI1/MYBL2/UBE2C/KIF23/KPNA2/EXO1/PRC1/PIMREG/BIRC5/SPAG5/CSE1L/TRIP13/ANLN/E2F1/KIF20A/DCTPP1/MELK/NEK2/KNSTRN/NEIL3/IFT20/CCNA2/UBE2T/CCNB2/KIF22/JPT1/CDKN3/DEPDC1/TTK/CDC20/POLD1/PLEK2/NUF2/MTFR2/CKAP2/CENPA/DTYMK/MDC1/E2F8/BUB1/POC1A/MCM2/NUSAP1/NCAPH2/TOPBP1/ASPM/ODF2/ALYREF/SPC25/GPN3/TDP1/PTTG1/RPA2/MAD2L1/MXRA5/CDCA8/DLGAP5/CENPF/GINS3/RFC4/RACGAP1/KIFC1/RAD54L/CCNB…
JI_RESPONSE_TO_FSH_UP	JI_RESPONSE_TO_FSH_UP	62	0.521914	1.65168	0.0110375	0.0889613	0.0731568	6914	tags=34%, list=17%, signal=28%	CFHR1/PPL/RBP1/CRYBG1/TM7SF2/SQLE/BFSP1/FADS1/FADS2/TRAPPC6A/PAF1/AKR1C3/IDI1/FASN/MVD/PIR/CLU/PSMB4/EBP/CBR1/FDPS
WP_HAIR_FOLLICLE_DEVELOPMENT_ORGANOGENESIS_PART_2_OF_3	WP_HAIR_FOLLICLE_DEVELOPMENT_ORGANOGENESIS_PART_2_OF_3	32	0.592711	1.64987	0.0113895	0.090311	0.0742667	2474	tags=16%, list=6%, signal=15%	GJB6/TP63/SHH/FOXI3/EDA
REACTOME_ABORTIVE_ELONGATION_OF_HIV_1_TRANSCRIPT_IN_THE_ABSENCE_OF_TAT	REACTOME_ABORTIVE_ELONGATION_OF_HIV_1_TRANSCRIPT_IN_THE_ABSENCE_OF_TAT	23	0.630788	1.6497	0.0252874	0.15491	0.12739	8817	tags=52%, list=21%, signal=41%	POLR2F/NELFCD/POLR2I/NELFE/POLR2G/SUPT5H/POLR2J/POLR2C/POLR2L/POLR2E/POLR2K/SUPT4H1
HUNSBERGER_EXERCISE_REGULATED_GENES	HUNSBERGER_EXERCISE_REGULATED_GENES	31	0.595149	1.64969	0.01373	0.102984	0.0846886	3545	tags=26%, list=9%, signal=24%	NPTX2/VGF/SCG2/CADM1/GABRR1/NTRK2/SYN1/MAGED1
WP_PPAR_SIGNALING_PATHWAY	WP_PPAR_SIGNALING_PATHWAY	66	0.51157	1.6494	0.0107991	0.088852	0.0730669	5064	tags=26%, list=12%, signal=23%	APOA2/APOC3/APOA1/APOA5/CYP4A11/CYP8B1/AQP7/UCP1/FABP5/ACADL/FADS2/CPT1C/PLIN1/FABP7/SLC27A5/FABP6/PLTP
SAMOLS_TARGETS_OF_KHSV_MIRNAS_DN	SAMOLS_TARGETS_OF_KHSV_MIRNAS_DN	58	0.52966	1.64937	0.00896861	0.0770672	0.0633757	4830	tags=29%, list=12%, signal=26%	S100A2/SLC6A15/SHISA2/FZD10/HSPA1A/SPP1/PMEPA1/PDZK1/FGF13/SPINT2/PNMA8A/SLC44A5/UCHL1/AKR1C3/PLIN2/DNAJC12/CD44
REACTOME_GLUCOSE_METABOLISM	REACTOME_GLUCOSE_METABOLISM	90	0.485441	1.64904	0.00431034	0.0495741	0.0407669	14545	tags=64%, list=35%, signal=42%	GCK/PKLR/PGK2/PFKFB1/PC/ALDOC/G6PC3/RAE1/PFKFB4/GCKR/MDH2/SLC37A4/SLC25A10/ALDOA/PGK1/BPGM/NUP210/SLC25A13/HK2/GAPDH/PKM/TPI1/GPI/PPP2R1A/ENO1/SLC25A1/POM121C/POM121/SEC13/GNPDA1/NUP62/PPP2R5D/NUP37/FBP1/NUP35/PGP/NUP133/PCK1/ENO3/PPP2R1B/PFKP/NUP155/PCK2/NUP85/NUP93/PPP2CA/NUP153/PFKFB3/SLC37A2/NUP205/SLC25A11/AAAS/NDC1/GOT2/ADPGK/PFKL/NUP214/NUP107
WANG_METASTASIS_OF_BREAST_CANCER_ESR1_UP	WANG_METASTASIS_OF_BREAST_CANCER_ESR1_UP	19	0.653599	1.64852	0.040724	0.202033	0.166141	12178	tags=63%, list=30%, signal=44%	EEF1A2/KPNA2/PLK1/MYRF/UCKL1/ATAD2/PSMC2/CBX3/POLQ/GTSE1/NCAPG2/YIF1A
BORLAK_LIVER_CANCER_EGF_UP	BORLAK_LIVER_CANCER_EGF_UP	54	0.537125	1.64804	0.0110132	0.0889613	0.0731568	10918	tags=46%, list=27%, signal=34%	LY6D/IGFBP1/BEX2/RBP1/SPP1/CPE/S100A11/ID1/TGFA/DDR1/RAB3D/TGIF1/TFF3/PDGFA/SERPINE1/TCEAL9/RHOC/ALCAM/VIL1/ANXA2/FOS/SLC7A7/SCD/BTG3/ELF3
GERY_CEBP_TARGETS	GERY_CEBP_TARGETS	126	0.466569	1.6479	0.00431034	0.0495741	0.0407669	6755	tags=25%, list=16%, signal=21%	TGM3/S100A8/ORM1/SERPINB2/HP/KNG1/CRABP2/SH3GL3/WFDC21P/HSPA1A/FOXG1/TMEM45A/EREG/IGF2/XDH/NSDHL/TRIB3/HSPA1B/BAIAP2/PROCR/MVD/CLU/ALDH3A1/CXCL2/HSPH1/ZFAND2A/NXPH2/CYB5R1/NR1D1/SERPINI1/FAM9B/PPP1R15A
LY_AGING_MIDDLE_UP	LY_AGING_MIDDLE_UP	14	0.699557	1.64778	0.0324826	0.177806	0.146218	2073	tags=36%, list=5%, signal=34%	CST6/SERPINB2/COMP/TNFRSF11B/CRYBB2
FOSTER_KDM1A_TARGETS_UP	FOSTER_KDM1A_TARGETS_UP	252	0.431236	1.64718	0.002079	0.0318981	0.0262312	5087	tags=24%, list=12%, signal=21%	FGL1/FMR1NB/SFTPD/TMEM40/KLK13/FETUB/FAM9C/RELN/TEX13B/ZSCAN5B/MBL2/COL2A1/SYT5/MAGEA10/BRDT/KRT23/FAM25BP/GPHA2/GTSF1/CPN1/LY6G6E/POPDC3/PPP2R2C/MT3/NPW/BARX2/GPR143/CRYBG1/GSTM1/KCNU1/ELOVL4/NTRK2/SRD5A2/SULT2B1/CCDC169/LYZL4/FZD10-AS1/STK32A/BOLL/CDA/SCML2/BCAS1/REG1A/OTOG/NCMAP/SPTBN2/CLCA1/SLC15A2/RRAGD/CLCNKB/CCL25/PCOLCE2/GSTA3/LY6E/ACOT1/FXYD5/TEKT1/QPCT/SLC30A3/MT1A/C8B
FOSTER_KDM1A_TARGETS_DN	FOSTER_KDM1A_TARGETS_DN	195	0.440362	1.64668	0.00205339	0.0318981	0.0262312	11524	tags=40%, list=28%, signal=29%	TGM1/RNF225/CPB2/FOXN4/COX6A2/MSLNL/SOX15/APLP1/NAT8/SLC28A1/OTUB2/KRT7/BCAM/CPE/CELF4/NT5C3B/ARG2/ITGA3/BAIAP2/FAM110A/IRF2BP1/RPP25L/URAHP/PIAS3/DCXR/TBC1D2/SLC25A44/ACOT8/RAC3/C3orf14/ABCB6/CIART/RARG/RUVBL2/GCAT/BCKDHA/DIRAS1/TGM2/POLDIP2/DDX27/YKT6/ZNF579/GTPBP2/PBX2/NDUFB11/SDHAF1/FASTK/CRIP2/BLCAP/AP2M1/SUB1/EIF3CL/SHC1/CUL7/PLOD1/WIPI2/CDC20/ELMO3/RCCD1/POLA2/PTPA/TMEM186/DUSP11/SPATA24/B…
GRUETZMANN_PANCREATIC_CANCER_DN	GRUETZMANN_PANCREATIC_CANCER_DN	195	0.440274	1.64635	0.00205339	0.0318981	0.0262312	5562	tags=22%, list=14%, signal=19%	FGL1/MAT1A/FXYD2/REG3A/SERPINA6/CTAG1B/RBP1/GRB7/SERPINA5/CLDN10/ONECUT1/GPC3/PTPRN/GAMT/APLP1/KCNJ15/NTRK2/H19/F11/C5/HNF1B/GJB1/KCNJ4/HHEX/GPX3/MEST/MAPK8IP2/CTNND2/DANCR/PEX6/P4HB/MT1B/PTP4A1/PRDX4/UGT2B15/RGN/BCAT2/PEPD/SSR4/CLU/GSTZ1/CXCL2/SGK1
LEIN_CHOROID_PLEXUS_MARKERS	LEIN_CHOROID_PLEXUS_MARKERS	102	0.474479	1.6456	0.00426439	0.0495741	0.0407669	6002	tags=28%, list=15%, signal=24%	TMPRSS11A/GC/LBP/RBP1/SLC24A5/FOLR1/TTR/COL9A3/F5/CLDN2/TRPV4/WFDC2/DNALI1/GGH/FADS1/SPINT2/SPATA17/TMEM72/PCOLCE2/TPSD1/PLTP/EFS/ITGB5/CLDN1/KLHDC7A/PERP/SLC26A11/ABCA4/EPHX1
PROVENZANI_METASTASIS_DN	PROVENZANI_METASTASIS_DN	139	0.457992	1.64507	0.00417537	0.0495741	0.0407669	10023	tags=40%, list=24%, signal=31%	KRT13/KRT5/S100A2/TUBB2B/KRT23/BMP7/TRIM29/TACSTD2/SLC2A1/PFN2/TUBB2A/MALL/SPINT2/S100A11/HSPB1/TRAPPC6A/DHRS2/BCAT2/CLPTM1/WIPI1/CD44/CNOT3/RABAC1/PON2/S100A11P1/RBM42/CLU/ATF5/FTL/AP2S1/PDIA6/PRMT1/SOD1/ADRM1/TGM2/KDELR2/PLOD3/SLC2A4RG/MEPCE/SCRN1/EIF3K/GPI/ETHE1/SERPINE1/NSMF/BLVRB/ERCC1/P4HA2/SDC4/LAMC2/PSMC2/TSEN34/TMED10/DNAJC2/NAPG/UBE2M
REACTOME_PLASMA_LIPOPROTEIN_CLEARANCE	REACTOME_PLASMA_LIPOPROTEIN_CLEARANCE	32	0.590973	1.64503	0.0136674	0.102948	0.084659	13494	tags=69%, list=33%, signal=46%	APOA1/APOB/SOAT2/SCARB1/LIPC/LSR/AP2S1/CLTA/AP2A1/NPC2/AP2M1/CLTC/HDLBP/LDLRAP1/SOAT1/AMN/PCSK9/NR1H2/AP2A2/APOC1/VLDLR/APOE
REACTOME_SIGNALING_BY_ERBB4	REACTOME_SIGNALING_BY_ERBB4	58	0.528246	1.64497	0.0112108	0.0897532	0.073808	7293	tags=28%, list=18%, signal=23%	CSN2/GABRQ/GABRG3/ERBB4/GABRB1/EREG/EGF/GABRB3/GABRB2/NRG2/PSENEN/NCSTN/PSEN2/APH1A/GFAP/NRG3
WP_ARYL_HYDROCARBON_RECEPTOR_PATHWAY	WP_ARYL_HYDROCARBON_RECEPTOR_PATHWAY	46	0.556826	1.64451	0.0155902	0.111466	0.0916632	1374	tags=15%, list=3%, signal=15%	SERPINB2/UGT1A7/IGFBP1/UGT1A3/UGT1A1/GSTA2/UGT1A6
REACTOME_GOLGI_TO_ER_RETROGRADE_TRANSPORT	REACTOME_GOLGI_TO_ER_RETROGRADE_TRANSPORT	133	0.458918	1.64437	0.00417537	0.0495741	0.0407669	11999	tags=50%, list=29%, signal=36%	TUBA3C/TUBB2B/KLC3/KIF25/KIF1A/KIF19/TUBB4A/KIF6/TUBB2A/TUBB3/TUBB1/NAPA/TUBAL3/PLA2G4A/KDELR1/CAPZA2/TUBA4A/KIF23/TMED3/TUBA1C/KDELR3/ARFGAP1/DCTN3/ARF1/PAFAH1B3/KIF20A/KDELR2/TUBA3E/TUBB4B/COPG1/TMED9/COPA/ARF5/COPB2/KIF26B/KIF3C/KIF22/TUBA1B/COPG2/KLC4/DYNLL1/GALNT2/KIF4A/NBAS/KIF21A/KIF3B/SURF4/KIF4B/TMED10/KIF5A/COPZ1/NAPG/KIF2C/KIFAP3/KIF18A/TUBB8/NSF/USE1/ARF3/RAB1B/KIF18B/RAB1A/ACTR10/COP…
REACTOME_CLASS_B_2_SECRETIN_FAMILY_RECEPTORS	REACTOME_CLASS_B_2_SECRETIN_FAMILY_RECEPTORS	93	0.483949	1.64325	0.00215054	0.0318981	0.0262312	2257	tags=17%, list=5%, signal=16%	CALCA/UCN3/GCG/CRH/WNT3A/SHH/GNG4/WNT7B/SCTR/WNT11/FZD9/CALCR/SCT/FZD10/GLP1R/CRHR1
HOFFMAN_CLOCK_TARGETS_UP	HOFFMAN_CLOCK_TARGETS_UP	10	0.74617	1.64308	0.0351288	0.185458	0.15251	4122	tags=40%, list=10%, signal=36%	UGT2B10/ANXA1/TNFRSF11B/UGT2B15
REACTOME_CALCITONIN_LIKE_LIGAND_RECEPTORS	REACTOME_CALCITONIN_LIKE_LIGAND_RECEPTORS	10	0.74596	1.64262	0.0351288	0.185458	0.15251	1736	tags=20%, list=4%, signal=19%	CALCA/CALCR
SINGH_NFE2L2_TARGETS	SINGH_NFE2L2_TARGETS	14	0.697343	1.64257	0.0324826	0.177806	0.146218	9770	tags=64%, list=24%, signal=49%	G6PD/ABCC2/PRDX1/GCLM/HMOX1/TXN/TXNRD1/NQO1/GCLC
EBAUER_TARGETS_OF_PAX3_FOXO1_FUSION_DN	EBAUER_TARGETS_OF_PAX3_FOXO1_FUSION_DN	47	0.554355	1.64243	0.0154867	0.111321	0.0915443	2740	tags=17%, list=7%, signal=16%	PKP1/TFAP2B/NKAIN1/ATP6V0A4/NELL1/MYCN/PGBD5/PIPOX
KHETCHOUMIAN_TRIM24_TARGETS_UP	KHETCHOUMIAN_TRIM24_TARGETS_UP	46	0.556089	1.64234	0.0155902	0.111466	0.0916632	2940	tags=13%, list=7%, signal=12%	AFP/BEX2/RBP1/SPP1/IGF2/EMP1
ACEVEDO_NORMAL_TISSUE_ADJACENT_TO_LIVER_TUMOR_UP	ACEVEDO_NORMAL_TISSUE_ADJACENT_TO_LIVER_TUMOR_UP	168	0.444272	1.64179	0.00205761	0.0318981	0.0262312	6133	tags=14%, list=15%, signal=12%	AFM/FGL1/PNMA3/MBL2/TDRD1/SLC15A1/SLPI/C9/MET/UGT2B28/HHEX/APOM/TMEM37/FBXO2/RPN2/PON2/SLC51A/ERGIC2/GSTA4/PERP/SESN2/ABCB11/C7orf50
BRUNO_HEMATOPOIESIS	BRUNO_HEMATOPOIESIS	64	0.515469	1.64174	0.010989	0.0889613	0.0731568	4963	tags=17%, list=12%, signal=15%	CALCA/CRISP3/CPE/MSMO1/PRDX4/FGF3/BNIP3/TSPAN32/SPINT1/DHCR7/GLB1
SHEDDEN_LUNG_CANCER_GOOD_SURVIVAL_A4	SHEDDEN_LUNG_CANCER_GOOD_SURVIVAL_A4	194	0.439101	1.64149	0.00204499	0.0318981	0.0262312	3676	tags=12%, list=9%, signal=11%	LUZP4/SFTPB/SFTPD/ZNF750/XAGE1B/SCEL/NKX2-1/PSG3/AQP3/EPHX3/PON1/FOLR1/ERBB2/ALOX15B/CYP2B7P/HOPX/EVPL/CPM/NDNF/ATP11A/SLC7A10/RAB38/MALL/SLC34A2
YAO_TEMPORAL_RESPONSE_TO_PROGESTERONE_CLUSTER_17	YAO_TEMPORAL_RESPONSE_TO_PROGESTERONE_CLUSTER_17	180	0.442268	1.64084	0.00204082	0.0318981	0.0262312	14165	tags=60%, list=34%, signal=39%	SERPINA1/KRT10/URI1/PC/MRPS12/RPN2/PSMD8/SLC25A39/UBE2S/PIAS3/MDH2/RUVBL1/EIF4A3/PSMA7/MRPS7/BPGM/MRPL2/ROMO1/HMGCS1/DDX1/SLC39A4/CYB5R1/UBL4A/SAE1/CSNK2B/TNFAIP1/CKS1B/GCLM/TOR2A/TMEM160/BAG1/TRAM1/DDOST/UFC1/MRPL36/MRPS11/SERF2/ALG5/MRPL58/LRPAP1/MARCKSL1/NDUFB6/SLIRP/PSMB7/TXNRD1/RNF7/GSTP1/KRTCAP2/MRPL51/MRPS14/ALDH9A1/IMPDH2/SLC39A9/TMED10/ADSL/DLGAP4/UQCRQ/PRELID1/FAM162A/TUBB/GRPEL1/TALDO1…
NAKAMURA_METASTASIS	NAKAMURA_METASTASIS	47	0.553776	1.64072	0.0154867	0.111321	0.0915443	8496	tags=38%, list=21%, signal=30%	KRT13/PADI3/FKBP10/PCDH8/NTRK2/XCL1/TUBB2A/ETV1/FOSL1/HS3ST1/PGK1/SLC16A3/SMYD3/MEPCE/CCDC97/SCRN1/SF3B3/NKX3-1
LEE_LIVER_CANCER_MYC_TGFA_UP	LEE_LIVER_CANCER_MYC_TGFA_UP	60	0.525509	1.63974	0.0113895	0.090311	0.0742667	7223	tags=30%, list=18%, signal=25%	LY6D/IGFBP1/SERPINA6/PPL/CSTB/SLC13A3/MT3/SLPI/GSTM1/IGF2/LY6E/AKR1B1/PSPH/TAGLN2/CBR1/PSRC1/PLAT/RAB3D
LANDIS_BREAST_CANCER_PROGRESSION_UP	LANDIS_BREAST_CANCER_PROGRESSION_UP	44	0.556634	1.63927	0.0154867	0.111321	0.0915443	6119	tags=25%, list=15%, signal=21%	IRX3/HAVCR1/CRYBG1/TFAP2C/FXYD3/ALDOC/LSR/SPINT1/EBP/CYB561/IRF6
GAUSSMANN_MLL_AF4_FUSION_TARGETS_F_DN	GAUSSMANN_MLL_AF4_FUSION_TARGETS_F_DN	36	0.574458	1.63849	0.0133333	0.101288	0.0832935	1751	tags=19%, list=4%, signal=19%	SERPINB2/CA6/RAET1E/PRL/SH3GL3/FGFBP1/GSTA1
KEGG_BIOSYNTHESIS_OF_UNSATURATED_FATTY_ACIDS	KEGG_BIOSYNTHESIS_OF_UNSATURATED_FATTY_ACIDS	22	0.629766	1.63737	0.0277136	0.163771	0.134676	11001	tags=64%, list=27%, signal=47%	BAAT/ELOVL2/FADS1/FADS2/ACOT4/ACOT1/YOD1/TECR/ACOX1/ACOT2/HACD2/ACAA1/SCD/PECR
CHANG_IMMORTALIZED_BY_HPV31_UP	CHANG_IMMORTALIZED_BY_HPV31_UP	71	0.504183	1.63699	0.00875274	0.0763346	0.0627733	263	tags=6%, list=1%, signal=6%	CRH/SLC2A2/XAGE1A/SLC18A1
[truncated: 609 more rows]

## Sheet: Table S8
Table S8. GSEA analysis results of the low- and high-risk score phenotypes in gastric cancer using c5 reference gene set.
[truncated: 1,058 more rows]

## Sheet: Table S9
Table S9. DEGs between the low- and high-risk score phenotypes of gastric cancer
[truncated: 881 more rows]

[truncated: 4 more sheets: Table S10, Table S11, Table S12, Table S13]
